# Supplementary material for: Multi-omics uncovers transcriptional programs of gut-resident memory CD4+ T cells in Crohn’s disease
Source: J Exp Med. 2025 Sep 4;222(11):e20242106. doi: 10.1084/jem.20242106 (PMC12410336; doi:10.1084/jem.20242106)
Supplement: Table S1 — contains the clinical and demographic information for the human samples used in this study. [file jem_20242106_tables1.xlsx]

## Sheet: Sheet1
Patient	Disease	Age	Sex	Analysis	Cell ytpe	Tissue				clinical score		histology
						Colon	macroscopic finding	MLN	Blood	CDAI	IOIBD score	imflammation	epithelioid granuloma	ulcer
CD_1	Crohn's disease	31	F	CITE-seq + Multiome + TCR-seq	CD4+ T cell	descending colon	inflamed	N/A	N/A	N/A	5	chronic	++	+
CD_2	Crohn's disease	40	M			ascending colon	inflamed			166	N/A	N/A	++	+
CD_3	Crohn's disease	41	M			sigmoid colon	inflamed			180	N/A	N/A	++	+
CD_4	Crohn's disease	20	F	scRNA-seq + TCR-seq	CD103+ CD4+ T cell	ascending colon	inflamed			N/A	5	chronic	++	+
CD_5	Crohn's disease	51	M			ileocecum	inflamed			N/A	2	moderate	-	-
CD_6	Crohn's disease	34	M			ileocecum	inflamed			64	N/A	N/A	++	+
CD_7	Crohn's disease	21	M			ileocecum	inflamed			N/A	N/A	N/A	++	+
CD_8	Crohn's disease	22	M			ileocecum	inflamed			160	N/A	N/A	++	+
CD_9	Crohn's disease	25	M			ileocecum	inflamed			166	N/A	N/A	++	+
CD_10	Crohn's disease	37	F	scRNA-seq + TCR-seq	CD4+ T cell	ileocecum	inflamed	+	+	N/A	N/A	mild	++	+
CD_11	Crohn's disease	40	M			ileocecum	inflamed			100	N/A	N/A	+	+
CD_12	Crohn's disease	56	M			ascending colon	inflamed			N/A	N/A	active	++	+
Ctrl_1	Colorectal cancer	52	M	CITE-seq + Multiome + TCR-seq	CD4+ T cell	ascending colon	normal	N/A	N/A
Ctrl_2	Colorectal cancer	59	M			ascending colon	normal
Ctrl_3	Colorectal cancer	44	F			sigmoid colon	normal
Ctrl_4	Colorectal cancer	70	F	scRNA-seq + TCR-seq	CD103+ CD4+ T cell	transverse colon	normal
Ctrl_5	Colorectal cancer	45	M			rectum	normal
Ctrl_6	Colorectal cancer	57	F			descending colon	normal
Ctrl_7	Colorectal cancer	77	M			ascending colon	normal
Ctrl_8	Colorectal cancer	79	M			transverse colon	normal
Ctrl_9	Colorectal cancer	54	M			rectum	normal
								*N/A not available
