# Supplementary material for: Multi-omics uncovers transcriptional programs of gut-resident memory CD4+ T cells in Crohn’s disease
Source: J Exp Med. 2025 Sep 4;222(11):e20242106. doi: 10.1084/jem.20242106 (PMC12410336; doi:10.1084/jem.20242106)
Supplement: Table S2 — lists differentially expressed genes in each cluster identified from the CITE-seq data. [file jem_20242106_tables2.xlsx]

## Sheet: CITE_RNA_markers
	p_val	avg_log2FC	pct.1	pct.2	p_val_adj	cluster	gene
CCL5	0	2.03151	0.868	0.273	0	TEM_1	CCL5
ANXA1	0	1.53361	0.965	0.512	0	TEM_1	ANXA1
CTLA4	0	-3.64174	0.108	0.478	0	TEM_1	CTLA4
KLRB1	0	1.00962	0.856	0.504	0	TEM_1	KLRB1
LMNA	0	1.13415	0.733	0.401	0	TEM_1	LMNA
MYADM	0	1.26283	0.936	0.624	0	TEM_1	MYADM
BATF	0	-2.54295	0.268	0.574	0	TEM_1	BATF
RASGEF1B	0	1.55379	0.53	0.233	0	TEM_1	RASGEF1B
TIGIT	0	-4.26717	0.047	0.329	0	TEM_1	TIGIT
ARID5B	0	-1.8001	0.283	0.559	0	TEM_1	ARID5B
PTGER2	0	1.74138	0.396	0.127	0	TEM_1	PTGER2
PTGER4	0	0.926199	0.831	0.562	0	TEM_1	PTGER4
SELL	0	-4.47196	0.019	0.276	0	TEM_1	SELL
PLCB1	0	1.63214	0.374	0.124	0	TEM_1	PLCB1
TBC1D4	0	-3.31782	0.055	0.304	0	TEM_1	TBC1D4
NEU1	0	1.2556	0.638	0.391	0	TEM_1	NEU1
LYAR	0	1.54432	0.397	0.154	0	TEM_1	LYAR
CAPG	0	1.25406	0.437	0.194	0	TEM_1	CAPG
RGS2	0	0.94047	0.726	0.487	0	TEM_1	RGS2
DUSP4	0	-3.07761	0.088	0.326	0	TEM_1	DUSP4
IL6ST	0	-1.55977	0.276	0.512	0	TEM_1	IL6ST
FOXP3	0	-5.45138	0.021	0.254	0	TEM_1	FOXP3
ADGRE5	0	0.739531	0.791	0.571	0	TEM_1	ADGRE5
NR4A1	0	0.936198	0.759	0.539	0	TEM_1	NR4A1
IFNG	0	1.73477	0.329	0.124	0	TEM_1	IFNG
AUTS2	0	1.75292	0.3	0.098	0	TEM_1	AUTS2
S100A10	0	0.6098	0.887	0.699	0	TEM_1	S100A10
CSRNP1	0	0.693255	0.874	0.693	0	TEM_1	CSRNP1
NR4A2	0	0.672074	0.899	0.721	0	TEM_1	NR4A2
HSPA5	0	0.678703	0.858	0.688	0	TEM_1	HSPA5
RGCC	0	0.877664	0.884	0.726	0	TEM_1	RGCC
ADAM23	0	1.91919	0.215	0.058	0	TEM_1	ADAM23
ITGA1	0	1.69664	0.224	0.07	0	TEM_1	ITGA1
IGFBP3	0	2.5219	0.182	0.035	0	TEM_1	IGFBP3
IL7R	0	0.570474	0.975	0.83	0	TEM_1	IL7R
VIM	0	0.737376	0.979	0.839	0	TEM_1	VIM
FOSB	0	1.01524	0.977	0.84	0	TEM_1	FOSB
HSPA1B	0	0.738389	0.975	0.881	0	TEM_1	HSPA1B
CD69	0	0.824318	0.989	0.899	0	TEM_1	CD69
TNFAIP3	0	0.682613	0.987	0.904	0	TEM_1	TNFAIP3
FOS	0	0.61861	0.987	0.906	0	TEM_1	FOS
DNAJA1	0	0.657273	0.989	0.913	0	TEM_1	DNAJA1
ZFP36	0	0.794093	0.994	0.958	0	TEM_1	ZFP36
FTH1	0	0.612252	1	0.983	0	TEM_1	FTH1
HSP90AA1	0	0.526617	1	0.987	0	TEM_1	HSP90AA1
H3F3B	0	0.410797	1	0.991	0	TEM_1	H3F3B
JUND	0	0.372219	1	0.993	0	TEM_1	JUND
TMSB10	0	-0.583303	0.997	0.994	0	TEM_1	TMSB10
RPLP1	0	0.314393	1	0.997	0	TEM_1	RPLP1
CD99	5.51407376443754e-302	0.5883	0.889	0.706	2.01820613852178e-297	TEM_1	CD99
PPP1R15A	6.3798250442768e-302	0.481074	0.984	0.924	2.33507976445575e-297	TEM_1	PPP1R15A
YPEL5	1.11654271155357e-300	0.569481	0.903	0.76	4.08665797855721e-296	TEM_1	YPEL5
PELI1	5.27891775682825e-292	-1.98142	0.221	0.445	1.93213668817671e-287	TEM_1	PELI1
HOPX	1.68378675829245e-290	1.33835	0.299	0.118	6.16282791402619e-286	TEM_1	HOPX
STOM	1.10449075620505e-283	0.971574	0.476	0.257	4.04254661678611e-279	TEM_1	STOM
DHRS3	2.79336498767235e-282	1.57199	0.242	0.086	1.02239951913796e-277	TEM_1	DHRS3
IKZF2	1.00544576081211e-280	-5.25868	0.009	0.19	3.68003202914839e-276	TEM_1	IKZF2
GK	1.15558620748768e-275	-3.01917	0.055	0.257	4.22956107802566e-271	TEM_1	GK
DNAJB1	1.23484001632498e-273	0.484283	0.998	0.972	4.51963794375106e-269	TEM_1	DNAJB1
UBE2S	7.93120667545411e-270	0.674798	0.846	0.685	2.90290095528296e-265	TEM_1	UBE2S
DUSP2	3.5371565830517e-269	0.623308	0.924	0.793	1.29463468096275e-264	TEM_1	DUSP2
EGR1	9.77183377690941e-268	1.09635	0.629	0.424	3.57658888068661e-263	TEM_1	EGR1
HSP90AB1	3.26186913014703e-266	0.405868	0.995	0.963	1.19387672032511e-261	TEM_1	HSP90AB1
MATK	4.32668251113724e-266	1.64482	0.212	0.071	1.58360906590134e-261	TEM_1	MATK
ETV3	1.9023172224274e-265	1.17605	0.394	0.201	6.96267126580652e-261	TEM_1	ETV3
ARL4A	5.32832645577773e-263	0.859964	0.601	0.384	1.95022076607921e-258	TEM_1	ARL4A
PHACTR2	6.5242984146603e-256	-1.53828	0.214	0.431	2.38795846274982e-251	TEM_1	PHACTR2
UBB	1.19773892340245e-255	0.4108	0.994	0.963	4.38384423354531e-251	TEM_1	UBB
IFITM2	2.39429024048818e-255	0.56535	0.878	0.716	8.76334170921078e-251	TEM_1	IFITM2
ZFP36L2	1.79814451692762e-252	0.428705	0.984	0.912	6.58138874640679e-248	TEM_1	ZFP36L2
CCR7	1.22850341086637e-249	-1.97795	0.114	0.318	4.49644533411202e-245	TEM_1	CCR7
LTB	4.92754169583753e-249	-0.903927	0.825	0.862	1.80352953609349e-244	TEM_1	LTB
ZNRF1	6.13418826486892e-247	-2.01859	0.109	0.313	2.24517424682467e-242	TEM_1	ZNRF1
CST7	3.66333877668423e-245	0.568167	0.676	0.439	1.3408186256542e-240	TEM_1	CST7
CDKN1A	5.21334632990914e-242	0.823793	0.621	0.408	1.90813689021004e-237	TEM_1	CDKN1A
TOX2	1.24049273411405e-239	-5.27041	0.007	0.165	4.54032745613083e-235	TEM_1	TOX2
MYBL1	2.25361954112668e-238	1.33872	0.255	0.102	8.24847288247776e-234	TEM_1	MYBL1
STAT4	6.19122677571617e-235	0.69854	0.683	0.48	2.26605091217988e-230	TEM_1	STAT4
AHNAK	1.23049878850065e-234	0.547694	0.78	0.561	4.50374861579123e-230	TEM_1	AHNAK
MPZL3	3.25121281313161e-230	0.993984	0.447	0.255	1.1899764017343e-225	TEM_1	MPZL3
PARP8	1.66169896149584e-229	0.684295	0.67	0.472	6.08198436897091e-225	TEM_1	PARP8
MCL1	2.39567375105375e-228	0.529878	0.922	0.813	8.76840549623181e-224	TEM_1	MCL1
SLAMF7	1.35219713014106e-227	2.22522	0.104	0.021	4.9491767160293e-223	TEM_1	SLAMF7
SNHG16	1.50123930004451e-226	0.87404	0.571	0.379	5.4946859620929e-222	TEM_1	SNHG16
XBP1	2.81237162068406e-226	0.770919	0.631	0.438	1.02935613688657e-221	TEM_1	XBP1
CRIP1	2.14250613705496e-225	0.536055	0.936	0.798	7.84178671223488e-221	TEM_1	CRIP1
ICA1	2.85988061718797e-222	-4.65791	0.013	0.165	1.04674490469697e-217	TEM_1	ICA1
HIC1	3.22466751013099e-221	1.46081	0.244	0.101	1.18026055538304e-216	TEM_1	HIC1
STAT3	9.9735058482509e-218	-0.96306	0.567	0.704	3.65040287551831e-213	TEM_1	STAT3
TSHZ2	5.17734415501978e-217	-4.63977	0.008	0.154	1.89495973417879e-212	TEM_1	TSHZ2
NEAT1	2.28077126625112e-216	-1.24965	0.5	0.652	8.34785091160571e-212	TEM_1	NEAT1
NBL1	6.66193037177055e-216	1.55253	0.198	0.072	2.43833313537174e-211	TEM_1	NBL1
LGALS1	1.04864734500808e-215	0.803827	0.423	0.232	3.83815414746407e-211	TEM_1	LGALS1
LAIR2	3.9096152801722e-214	-5.63702	0.006	0.148	1.43095828869583e-209	TEM_1	LAIR2
ENTPD1	2.87082291864754e-212	-5.59518	0.004	0.144	1.05074989645419e-207	TEM_1	ENTPD1
TAGLN2	7.79745039807982e-212	0.445066	0.946	0.828	2.85394482020119e-207	TEM_1	TAGLN2
PNP	1.39381976077206e-210	0.916603	0.535	0.348	5.1015197064018e-206	TEM_1	PNP
LEF1	6.60862832493983e-210	-1.75376	0.151	0.338	2.41882405321123e-205	TEM_1	LEF1
DNPH1	2.68751286967589e-207	-1.62771	0.174	0.364	9.83656585430073e-203	TEM_1	DNPH1
IFNGR1	3.25291620987609e-205	1.11532	0.375	0.206	1.19059986197675e-200	TEM_1	IFNGR1
GLCCI1	2.38278319662276e-201	-1.47235	0.237	0.419	8.72122477795897e-197	TEM_1	GLCCI1
IL21R	9.45819881060989e-200	-2.7146	0.048	0.206	3.46179534667133e-195	TEM_1	IL21R
SMAP2	3.4089114844413e-199	-0.8156	0.57	0.698	1.24769569242036e-194	TEM_1	SMAP2
SRSF7	3.97020240745518e-199	0.33504	0.982	0.948	1.45313378315267e-194	TEM_1	SRSF7
CARD16	6.35174847446796e-199	-1.74529	0.291	0.461	2.32480345914002e-194	TEM_1	CARD16
CCNG2	1.29366011873167e-198	-3.13916	0.032	0.183	4.73492540056979e-194	TEM_1	CCNG2
TRGV2	1.61468131191221e-196	2.29838	0.091	0.018	5.90989506972988e-192	TEM_1	TRGV2
HSPA1A	2.32493777390726e-195	0.591501	0.904	0.813	8.50950474627795e-191	TEM_1	HSPA1A
RTKN2	9.15511964977907e-192	-4.63024	0.011	0.143	3.35086534301564e-187	TEM_1	RTKN2
RUNX3	4.95902984493533e-191	0.657073	0.61	0.423	1.81505451354478e-186	TEM_1	RUNX3
RPLP0	5.09954017556146e-191	0.264399	1	0.968	1.86648269965725e-186	TEM_1	RPLP0
PIM2	5.20437954278633e-190	-1.02604	0.52	0.646	1.90485495645522e-185	TEM_1	PIM2
JUN	1.30149366410875e-189	0.564142	0.989	0.961	4.76359696000444e-185	TEM_1	JUN
TIAM1	3.13758700517625e-189	-3.63329	0.019	0.156	1.14838821976456e-184	TEM_1	TIAM1
EIF1	6.60516933981859e-189	0.218049	1	0.995	2.417558030067e-184	TEM_1	EIF1
MIR4435-2HG	9.49623553792493e-188	-2.05636	0.115	0.284	3.4757171692359e-183	TEM_1	MIR4435-2HG
IL2RA	5.15138994288198e-184	-2.84547	0.095	0.253	1.88546023299423e-179	TEM_1	IL2RA
MYL12A	2.14167450722926e-183	0.362908	0.967	0.877	7.83874286390982e-179	TEM_1	MYL12A
TNFSF9	8.85752445961594e-181	1.01663	0.263	0.123	3.24194252746403e-176	TEM_1	TNFSF9
CD96	2.84356605924571e-174	0.511187	0.722	0.546	1.04077361334452e-169	TEM_1	CD96
GZMA	3.11456674174424e-174	0.72668	0.276	0.13	1.13996257314581e-169	TEM_1	GZMA
FKBP11	1.17137417622811e-173	0.683333	0.498	0.317	4.28734662241251e-169	TEM_1	FKBP11
EDARADD	1.27849359397362e-173	1.84237	0.114	0.032	4.67941440330284e-169	TEM_1	EDARADD
LINC01871	5.26452995336275e-173	0.650437	0.379	0.208	1.9268706082303e-168	TEM_1	LINC01871
HLA-DPA1	3.13020326413143e-172	-1.87975	0.11	0.271	1.14568569670474e-167	TEM_1	HLA-DPA1
TOX	1.53165287992981e-171	-2.10257	0.069	0.22	5.60600270583108e-167	TEM_1	TOX
FAAH2	2.19367451218295e-171	-1.89326	0.118	0.281	8.02906808204081e-167	TEM_1	FAAH2
S100A11	9.84591608164315e-170	0.520278	0.737	0.56	3.60370374504221e-165	TEM_1	S100A11
GEM	4.13609203551552e-169	-3.75402	0.017	0.142	1.51385104591904e-164	TEM_1	GEM
BCL2L11	4.14787349751131e-166	-2.06798	0.077	0.227	1.51816317882412e-161	TEM_1	BCL2L11
DUSP1	9.2188728397323e-166	0.42603	0.987	0.958	3.37419964807042e-161	TEM_1	DUSP1
FKBP5	4.91048483430983e-165	-1.21707	0.275	0.442	1.79728655420574e-160	TEM_1	FKBP5
SPOCK2	7.88394080089523e-164	-0.694261	0.695	0.764	2.88560117253566e-159	TEM_1	SPOCK2
STAM	1.74819219689709e-163	-1.89489	0.104	0.258	6.39855825986303e-159	TEM_1	STAM
UCP2	3.6365748455611e-163	-1.01585	0.437	0.575	1.33102275922382e-158	TEM_1	UCP2
SPATS2L	4.94126995351037e-163	-2.54079	0.043	0.179	1.80855421568433e-158	TEM_1	SPATS2L
SAMSN1	1.54264113613192e-162	0.417535	0.789	0.63	5.64622082235644e-158	TEM_1	SAMSN1
IL6R	8.67406354131545e-162	-2.6293	0.034	0.164	3.17479399675687e-157	TEM_1	IL6R
IL18RAP	1.74850985172231e-161	1.10193	0.226	0.103	6.39972090828883e-157	TEM_1	IL18RAP
VAV3	7.29300344161376e-161	-3.63019	0.017	0.137	2.66931218966505e-156	TEM_1	VAV3
PLAC8	2.75934433797563e-160	0.824369	0.353	0.197	1.00994762114246e-155	TEM_1	PLAC8
ITM2B	2.26841841673135e-159	0.300985	0.97	0.904	8.30263824707842e-155	TEM_1	ITM2B
IDS	2.35723846712209e-159	0.43752	0.806	0.666	8.62772851351355e-155	TEM_1	IDS
MAGEH1	4.07372878444773e-159	-3.22019	0.042	0.172	1.49102547239571e-154	TEM_1	MAGEH1
HLA-DRB5	6.15639393800233e-159	-2.9444	0.047	0.18	2.25330174524823e-154	TEM_1	HLA-DRB5
EMP1	7.84029604089445e-159	2.06581	0.095	0.025	2.86962675392778e-154	TEM_1	EMP1
CCR4	7.72479515103273e-158	-2.46231	0.039	0.17	2.82735227322949e-153	TEM_1	CCR4
CD81	8.46501934581853e-158	0.45046	0.781	0.626	3.09828173076304e-153	TEM_1	CD81
IL1R1	4.13724046332105e-157	-5.25772	0.005	0.113	1.51427138198014e-152	TEM_1	IL1R1
PDCD4	1.7148764019764e-156	0.495549	0.737	0.582	6.27661911887381e-152	TEM_1	PDCD4
LAYN	8.37648629280589e-156	-7.0278	0.001	0.105	3.06587774802988e-151	TEM_1	LAYN
TUBA1A	1.6816051570656e-155	0.568319	0.849	0.736	6.15484303537582e-151	TEM_1	TUBA1A
CLECL1	5.60323931791675e-155	2.22046	0.079	0.018	2.05084162275071e-150	TEM_1	CLECL1
TIPARP	1.0646199409157e-154	0.697789	0.564	0.404	3.89661544574556e-150	TEM_1	TIPARP
SELENOK	1.41055881287038e-154	0.454326	0.808	0.677	5.16278631098688e-150	TEM_1	SELENOK
ITK	3.99258285741264e-154	-0.933174	0.439	0.58	1.4613252516416e-149	TEM_1	ITK
HECW2-AS1	2.6332534024486e-153	1.18996	0.21	0.095	9.63797077830212e-149	TEM_1	HECW2-AS1
FAM184A	4.47450630625139e-153	-3.20106	0.023	0.141	1.63771405315107e-148	TEM_1	FAM184A
MALAT1	6.16481635241952e-153	-0.51455	1	0.999	2.25638443314907e-148	TEM_1	MALAT1
TC2N	2.0694074983628e-152	0.510605	0.597	0.419	7.57423838475768e-148	TEM_1	TC2N
IL1R2	2.26834280054649e-150	-5.33887	0.004	0.107	8.30236148428019e-146	TEM_1	IL1R2
ADTRP	4.95378675335147e-150	-5.94326	0.002	0.102	1.81313548959417e-145	TEM_1	ADTRP
TRIB2	3.45868204303612e-149	-1.91609	0.079	0.22	1.26591221457165e-144	TEM_1	TRIB2
IFITM3	2.50906234023048e-148	0.54528	0.623	0.464	9.18341907147758e-144	TEM_1	IFITM3
SESN3	4.61578316181002e-148	-2.0641	0.075	0.212	1.68942279505408e-143	TEM_1	SESN3
HLA-DPB1	1.57383157585239e-147	-1.73857	0.094	0.24	5.76038095077735e-143	TEM_1	HLA-DPB1
MAST4	3.19151142453248e-147	-2.16578	0.058	0.191	1.16812509649313e-142	TEM_1	MAST4
TNFRSF9	4.34206729694674e-146	-4.37093	0.011	0.117	1.58924005135548e-141	TEM_1	TNFRSF9
ERN1	4.86295173814708e-146	0.580546	0.57	0.4	1.77988896567921e-141	TEM_1	ERN1
CD83	5.75450960874572e-146	0.660405	0.482	0.319	2.10620806189702e-141	TEM_1	CD83
GPR183	7.43291391070127e-145	0.484729	0.811	0.671	2.72052082045577e-140	TEM_1	GPR183
CD74	2.99941332517773e-144	-1.0355	0.76	0.792	1.0978152711483e-139	TEM_1	CD74
RAPGEF6	5.99417287651065e-143	-1.10571	0.332	0.484	2.19392721453166e-138	TEM_1	RAPGEF6
BEX3	8.08881745167698e-143	-3.63866	0.015	0.122	2.96058807548829e-138	TEM_1	BEX3
PTGDR	2.2512544292625e-142	1.95508	0.083	0.021	8.23981633654368e-138	TEM_1	PTGDR
PDE4A	2.3958730903901e-142	1.0249	0.248	0.126	8.76913509813679e-138	TEM_1	PDE4A
HCST	1.03727494079367e-141	0.419616	0.84	0.715	3.7965300107989e-137	TEM_1	HCST
SYT11	2.50325486127668e-141	-3.1114	0.015	0.122	9.16216311775877e-137	TEM_1	SYT11
HLA-DRB1	8.31539634319666e-141	-2.08801	0.068	0.2	3.04351821557341e-136	TEM_1	HLA-DRB1
JAK3	1.28695664388864e-139	-0.998132	0.283	0.441	4.71039001229683e-135	TEM_1	JAK3
BIRC3	2.54980446150352e-139	-0.9956	0.403	0.541	9.33253930954902e-135	TEM_1	BIRC3
RPS3	1.14267783563165e-138	0.199283	1	0.977	4.1823151461954e-134	TEM_1	RPS3
HSPA8	6.4382673103034e-138	0.343873	0.997	0.967	2.35647021824415e-133	TEM_1	HSPA8
CD40LG	6.8980547250442e-138	0.5339	0.526	0.353	2.52475700991343e-133	TEM_1	CD40LG
MAF	5.54864183136313e-136	-1.50004	0.155	0.301	2.03085839669722e-131	TEM_1	MAF
NXT1	1.18382833512821e-134	0.708012	0.453	0.304	4.33293008940275e-130	TEM_1	NXT1
TMSB4X	4.70582623895765e-134	0.170539	1	0.998	1.72237946172089e-129	TEM_1	TMSB4X
PRR7	6.79249245548423e-134	0.843873	0.343	0.206	2.48612016363178e-129	TEM_1	PRR7
ACTN1	2.14989607108255e-132	-4.02253	0.009	0.106	7.86883460976922e-128	TEM_1	ACTN1
PIK3R1	2.81105078607352e-132	0.747384	0.579	0.45	1.02887269821077e-127	TEM_1	PIK3R1
CD300A	2.9178384395061e-132	1.44166	0.147	0.059	1.06795804724363e-127	TEM_1	CD300A
PIP4K2A	2.01292026563118e-131	0.55663	0.562	0.409	7.36748946423669e-127	TEM_1	PIP4K2A
ZC3H12A	2.50000363135756e-131	0.596825	0.544	0.39	9.15026329113179e-127	TEM_1	ZC3H12A
TNIK	3.89282375511211e-131	-1.17985	0.204	0.356	1.42481242260858e-126	TEM_1	TNIK
TXNIP	1.05615120842622e-130	-0.702012	0.646	0.733	3.8656190379608e-126	TEM_1	TXNIP
NPDC1	8.77391796554055e-130	-4.61883	0.004	0.094	3.2113417145675e-125	TEM_1	NPDC1
RNF19A	1.01134011169834e-129	-0.942915	0.405	0.539	3.7016059428271e-125	TEM_1	RNF19A
SYTL3	1.3578406659295e-129	0.509254	0.657	0.509	4.96983262136858e-125	TEM_1	SYTL3
SGPP2	1.71112401300007e-129	-4.28613	0.006	0.099	6.26288499998157e-125	TEM_1	SGPP2
AC020916.1	2.61052841179149e-129	0.416915	0.613	0.448	9.55479503999802e-125	TEM_1	AC020916.1
FABP5	2.62612743414281e-129	-2.10875	0.053	0.173	9.6118890217061e-125	TEM_1	FABP5
HAPLN3	9.70994711416726e-129	-2.74905	0.023	0.126	3.55393774325636e-124	TEM_1	HAPLN3
EMP3	1.94271311591184e-128	0.399866	0.747	0.58	7.11052427554894e-124	TEM_1	EMP3
NKG7	3.03267160772987e-126	0.121887	0.195	0.09	1.10998813514521e-121	TEM_1	NKG7
GATA3	3.46034583322755e-126	0.751747	0.495	0.357	1.26652117841961e-121	TEM_1	GATA3
LAIR1	1.05245293220691e-125	0.868453	0.29	0.165	3.85208297717049e-121	TEM_1	LAIR1
MARCH3	3.88751106295308e-125	-1.92722	0.048	0.164	1.42286792415146e-120	TEM_1	MARCH3
RPL22L1	5.86500987210793e-125	0.481213	0.741	0.618	2.14665226329022e-120	TEM_1	RPL22L1
TTN	6.53882659277431e-125	-2.99163	0.025	0.127	2.39327592122133e-120	TEM_1	TTN
C9orf16	1.05513192165848e-124	-0.743949	0.539	0.636	3.86188834646221e-120	TEM_1	C9orf16
FCRL3	2.60052494229591e-124	-5.76917	0.002	0.087	9.51818134129726e-120	TEM_1	FCRL3
MAP3K8	1.36321236801774e-123	0.638493	0.413	0.267	4.98949358818172e-119	TEM_1	MAP3K8
AC017002.3	2.0097938553034e-123	-4.46983	0.008	0.097	7.35604648979597e-119	TEM_1	AC017002.3
NAB1	5.72742368310887e-123	-2.1777	0.045	0.157	2.09629434225468e-118	TEM_1	NAB1
PERP	8.49746880712051e-123	0.894941	0.293	0.169	3.11015855809418e-118	TEM_1	PERP
DYNLT3	3.98405523647623e-122	0.770929	0.35	0.217	1.45820405710267e-117	TEM_1	DYNLT3
SORBS3	6.12261184110563e-122	1.12958	0.197	0.095	2.24093715996307e-117	TEM_1	SORBS3
SYNGR1	6.54057083816715e-122	2.34709	0.057	0.012	2.39391433247756e-117	TEM_1	SYNGR1
PRDM1	9.44620720308058e-122	-1.37026	0.287	0.411	3.45740629839952e-117	TEM_1	PRDM1
LINC01943	2.83643245224013e-121	-2.29514	0.086	0.206	1.03816264184441e-116	TEM_1	LINC01943
GLIPR1	4.4905831720485e-121	0.453665	0.67	0.518	1.64359834680147e-116	TEM_1	GLIPR1
ANXA2	4.55289809520677e-121	0.661681	0.381	0.24	1.66640623182663e-116	TEM_1	ANXA2
ARL5B	3.33871682920813e-120	0.791902	0.351	0.22	1.22200374665847e-115	TEM_1	ARL5B
YWHAZ	5.18153122379442e-120	0.304395	0.951	0.892	1.896492243221e-115	TEM_1	YWHAZ
TUBA1C	5.42979519750294e-120	0.739706	0.426	0.289	1.98735934023805e-115	TEM_1	TUBA1C
UST	1.67934066673263e-119	0.987635	0.207	0.102	6.1465547743081e-115	TEM_1	UST
ANKRD37	1.93330273502148e-117	0.698562	0.443	0.303	7.07608134045213e-113	TEM_1	ANKRD37
AC044849.1	1.95139845578468e-117	0.682898	0.368	0.232	7.1423134880175e-113	TEM_1	AC044849.1
ANKRD28	2.62227000316514e-117	0.720074	0.333	0.202	9.59777043858473e-113	TEM_1	ANKRD28
SERTAD1	4.29048546851773e-117	0.573985	0.606	0.473	1.57036058633218e-112	TEM_1	SERTAD1
SCML4	5.77578691549496e-117	0.556931	0.489	0.339	2.11399576894031e-112	TEM_1	SCML4
SYTL2	8.71046952921859e-117	0.708575	0.285	0.16	3.1881189523893e-112	TEM_1	SYTL2
KLRG1	1.01452824393461e-116	1.05361	0.195	0.095	3.71327482562505e-112	TEM_1	KLRG1
MID1IP1	2.40604996492911e-116	1.01773	0.231	0.122	8.80638347663704e-112	TEM_1	MID1IP1
SLA	2.52157554189059e-116	-1.05953	0.265	0.404	9.22921864087373e-112	TEM_1	SLA
HLA-DMA	3.24384767950062e-116	-2.06212	0.047	0.155	1.18728068917402e-111	TEM_1	HLA-DMA
TGFB1	5.12253487020616e-116	0.394655	0.771	0.623	1.87489898784416e-111	TEM_1	TGFB1
PRKCQ-AS1	5.9297544293936e-116	0.555211	0.434	0.295	2.17034941870235e-111	TEM_1	PRKCQ-AS1
UGP2	5.11891925969654e-115	-1.21013	0.276	0.407	1.87357563824153e-110	TEM_1	UGP2
PLAAT4	5.3339468259014e-115	0.4018	0.805	0.67	1.95227787774817e-110	TEM_1	PLAAT4
DNAJB9	5.97527804839366e-115	0.64899	0.489	0.354	2.18701151849256e-110	TEM_1	DNAJB9
SIRPG	1.01573015842989e-114	-0.998187	0.286	0.422	3.71767395286924e-110	TEM_1	SIRPG
HS3ST3B1	5.85323701710278e-114	-2.3551	0.035	0.136	2.14234328062979e-109	TEM_1	HS3ST3B1
TBX21	1.40450094261861e-113	0.95398	0.227	0.121	5.14061390007838e-109	TEM_1	TBX21
TP53INP1	1.69820190724605e-113	-1.44284	0.109	0.237	6.21558880071127e-109	TEM_1	TP53INP1
HLA-DRA	4.75734665917049e-113	-3.29217	0.023	0.117	1.74123645072299e-108	TEM_1	HLA-DRA
GZMK	1.23081090131783e-112	0.531715	0.143	0.059	4.50489097991341e-108	TEM_1	GZMK
CCR8	2.75872791991604e-112	-8.73447	0	0.076	1.00972200596847e-107	TEM_1	CCR8
GADD45G	3.30406890896686e-112	-1.46783	0.119	0.247	1.20932226137096e-107	TEM_1	GADD45G
IER5	5.94475317362847e-112	0.449576	0.67	0.532	2.17583910907976e-107	TEM_1	IER5
TMEM71	6.94176530670192e-112	0.881154	0.241	0.131	2.54075551990597e-107	TEM_1	TMEM71
ISG20	4.11390120485835e-111	-0.641783	0.649	0.719	1.5057289799902e-106	TEM_1	ISG20
CCDC184	4.55287962858744e-111	1.3131	0.153	0.068	1.66639947285929e-106	TEM_1	CCDC184
MRPL10	6.49680288319795e-111	0.714881	0.392	0.264	2.37789482327928e-106	TEM_1	MRPL10
YWHAB	6.5756729213105e-111	-0.469451	0.779	0.812	2.40676204592886e-106	TEM_1	YWHAB
HLA-B	7.27752378199206e-111	0.162317	1	0.994	2.66364647944691e-106	TEM_1	HLA-B
GBP5	2.68031427709958e-109	-1.10387	0.366	0.476	9.81021828561217e-105	TEM_1	GBP5
CD84	4.58431606563615e-109	-1.74884	0.061	0.171	1.67790552318349e-104	TEM_1	CD84
DUSP5	5.40292541403347e-109	0.419904	0.688	0.535	1.97752473079039e-104	TEM_1	DUSP5
PTPRJ	7.84616121343304e-109	-1.35537	0.121	0.247	2.87177346572863e-104	TEM_1	PTPRJ
TMCC3	8.56956046243994e-109	1.73557	0.081	0.025	3.13654482485764e-104	TEM_1	TMCC3
TNFRSF4	2.6122006585973e-108	-1.7228	0.318	0.434	9.56091563053198e-104	TEM_1	TNFRSF4
ATF3	9.16935467429141e-108	0.910466	0.401	0.271	3.3560755043374e-103	TEM_1	ATF3
F5	1.17740785636807e-107	-6.93595	0.001	0.074	4.30943049509278e-103	TEM_1	F5
CD38	2.28883119866182e-107	-2.24714	0.035	0.132	8.37735107022211e-103	TEM_1	CD38
GBP2	3.15255079960531e-107	-1.02384	0.327	0.447	1.15386511816354e-102	TEM_1	GBP2
GPR15	4.46588364733663e-107	0.67395	0.284	0.163	1.63455807376168e-102	TEM_1	GPR15
ZEB2	6.31731033779498e-107	-2.90588	0.017	0.103	2.31219875673634e-102	TEM_1	ZEB2
AKT3	6.98279440247563e-107	0.720303	0.329	0.206	2.55577257925011e-102	TEM_1	AKT3
LINC02195	1.3307093781867e-106	-4.72772	0.006	0.082	4.87052939510114e-102	TEM_1	LINC02195
LDLR	2.5878423738402e-106	-1.4613	0.097	0.216	9.4717618724925e-102	TEM_1	LDLR
LINC00623	4.33186819499685e-106	0.756551	0.324	0.203	1.5855070780508e-101	TEM_1	LINC00623
NDUFV2	6.88269695875922e-106	-0.693129	0.502	0.605	2.51913591387546e-101	TEM_1	NDUFV2
TNIP3	1.16063844639586e-105	-3.31657	0.014	0.096	4.2480527776535e-101	TEM_1	TNIP3
KDM6B	3.57624477037082e-105	0.34923	0.639	0.491	1.30894134840343e-100	TEM_1	KDM6B
CERS6	2.03441088070687e-104	-4.00275	0.006	0.082	7.4461472644752e-100	TEM_1	CERS6
MGAT4A	2.49932337796339e-104	0.354343	0.588	0.424	9.14777349568382e-100	TEM_1	MGAT4A
TRPS1	2.52177734565287e-104	-1.73721	0.073	0.184	9.22995726282407e-100	TEM_1	TRPS1
GYPC	4.04351069581942e-104	-0.601589	0.549	0.641	1.47996534977686e-99	TEM_1	GYPC
LY96	4.9131607536473e-104	-2.64439	0.02	0.107	1.79826596744245e-99	TEM_1	LY96
HLA-DQB1	1.63054912163849e-103	-2.62963	0.025	0.114	5.96797284010903e-99	TEM_1	HLA-DQB1
BHLHE40	3.00108602925458e-103	0.409046	0.476	0.324	1.09842749756747e-98	TEM_1	BHLHE40
ID2	3.36384259663284e-103	0.332668	0.644	0.484	1.23120002879359e-98	TEM_1	ID2
CTSW	7.24771096701101e-103	1.08721	0.125	0.051	2.6527346910357e-98	TEM_1	CTSW
METRNL	9.80175011855212e-103	0.727497	0.307	0.187	3.58753856089126e-98	TEM_1	METRNL
CTSH	1.4892141932875e-102	-1.94604	0.05	0.15	5.4506728688516e-98	TEM_1	CTSH
DUSP16	1.71383010103955e-102	-1.05643	0.251	0.381	6.27278955281485e-98	TEM_1	DUSP16
PIK3IP1	2.85845789959508e-101	-0.71011	0.466	0.577	1.0462241758308e-96	TEM_1	PIK3IP1
MAFF	4.93046790028565e-101	0.839043	0.254	0.147	1.80460055618355e-96	TEM_1	MAFF
IL2	6.16170475641766e-101	0.813542	0.172	0.084	2.25524555789643e-96	TEM_1	IL2
PDE4D	3.27803212198887e-100	0.467637	0.565	0.426	1.19979253696915e-95	TEM_1	PDE4D
SREBF2	5.24765631841514e-100	-1.57269	0.075	0.184	1.92069468910313e-95	TEM_1	SREBF2
ZC2HC1A	5.57137386151255e-100	-4.70442	0.004	0.075	2.03917854705221e-95	TEM_1	ZC2HC1A
NAMPT	1.15980434109093e-99	-1.1109	0.32	0.44	4.2449998688269e-95	TEM_1	NAMPT
HPGD	2.10810954467114e-99	-2.29578	0.05	0.148	7.71589174445083e-95	TEM_1	HPGD
GLIPR2	2.52546006024657e-99	0.882686	0.258	0.152	9.24343636650848e-95	TEM_1	GLIPR2
CDK17	3.08615618849988e-99	0.520058	0.543	0.416	1.12956402655284e-94	TEM_1	CDK17
SH3TC1	3.31228629469614e-99	-1.69798	0.056	0.158	1.21232990672173e-94	TEM_1	SH3TC1
RPS14	1.01669938149899e-98	0.136955	1	0.985	3.72122140622445e-94	TEM_1	RPS14
ZC3H12D	2.03394593934292e-98	-1.20867	0.159	0.283	7.44444553258903e-94	TEM_1	ZC3H12D
NFKBIZ	3.2706500189445e-98	0.399967	0.822	0.724	1.19709061343388e-93	TEM_1	NFKBIZ
NFKBIA	3.7970719824023e-98	0.307321	0.98	0.937	1.38976631627907e-93	TEM_1	NFKBIA
CXCR5	4.47837152115561e-98	-3.70997	0.01	0.085	1.63912876045817e-93	TEM_1	CXCR5
DDIT3	5.06052794326821e-98	0.610965	0.426	0.297	1.8522038325156e-93	TEM_1	DDIT3
KLF6	1.09502849960881e-97	0.274689	0.989	0.952	4.00791381141822e-93	TEM_1	KLF6
PASK	3.02654319762138e-97	-1.36368	0.128	0.245	1.1077450757614e-92	TEM_1	PASK
PTPN13	3.62543638381064e-97	-2.73621	0.027	0.112	1.32694597083853e-92	TEM_1	PTPN13
GLRX	6.27673389044782e-97	-1.37945	0.121	0.237	2.29734737124281e-92	TEM_1	GLRX
RASGRF2	1.9028792524945e-96	1.00022	0.172	0.085	6.96472835205513e-92	TEM_1	RASGRF2
MT-ND4	3.05105000965379e-96	0.178784	0.986	0.961	1.11671481403338e-91	TEM_1	MT-ND4
LY6E	3.38532741659906e-96	0.340003	0.69	0.545	1.23906368774942e-91	TEM_1	LY6E
ITGB2-AS1	5.79102938215562e-96	-1.40581	0.097	0.209	2.11957466416278e-91	TEM_1	ITGB2-AS1
CHMP1B	1.18847440915904e-95	0.701393	0.511	0.393	4.34993518496301e-91	TEM_1	CHMP1B
PKIA	2.26466898117808e-95	-3.0306	0.011	0.085	8.28891493800991e-91	TEM_1	PKIA
TIMP1	3.56003207040688e-95	0.542772	0.343	0.221	1.30300733808962e-90	TEM_1	TIMP1
CLDND1	1.37034308489706e-94	0.368719	0.622	0.482	5.01559272503175e-90	TEM_1	CLDND1
SSBP2	2.06424650437188e-94	0.706517	0.281	0.169	7.5553486306515e-90	TEM_1	SSBP2
CHN1	4.62177972467139e-94	-2.3572	0.018	0.097	1.69161759702697e-89	TEM_1	CHN1
GPR65	1.40887042244868e-93	0.454931	0.461	0.324	5.15660663320441e-89	TEM_1	GPR65
NINJ2	1.6311338854104e-93	-2.05659	0.032	0.118	5.97011313399059e-89	TEM_1	NINJ2
THEMIS	2.19208603626495e-93	0.494609	0.47	0.338	8.02325410133334e-89	TEM_1	THEMIS
IRF4	2.67653465360588e-93	-1.62461	0.077	0.181	9.7963844856629e-89	TEM_1	IRF4
ACP5	3.31383931321564e-93	-1.5235	0.102	0.211	1.21289832703006e-88	TEM_1	ACP5
CADM1	4.95391177375943e-93	-5.09343	0.003	0.069	1.81318124831369e-88	TEM_1	CADM1
SPON1	7.07399665134925e-93	1.1903	0.12	0.051	2.58915351436034e-88	TEM_1	SPON1
CALM1	1.39935706043819e-92	0.205568	0.987	0.946	5.12178677690983e-88	TEM_1	CALM1
TSPAN14	1.94989431509021e-92	-1.0135	0.185	0.309	7.13680818266169e-88	TEM_1	TSPAN14
DHRS7	2.26093303785478e-92	0.493542	0.508	0.383	8.2752410118523e-88	TEM_1	DHRS7
PNISR	2.42913880890108e-92	-0.702693	0.453	0.567	8.89089095445883e-88	TEM_1	PNISR
HLA-DQA1	3.43610831975651e-92	-4.34814	0.004	0.071	1.25765000611408e-87	TEM_1	HLA-DQA1
LGALS3	3.5812119191279e-92	0.286469	0.498	0.34	1.31075937452e-87	TEM_1	LGALS3
RPS27A	4.2054562538898e-92	0.160316	1	0.973	1.5392390434862e-87	TEM_1	RPS27A
TSEN54	4.77707303236353e-92	0.602435	0.381	0.262	1.74845650057537e-87	TEM_1	TSEN54
JMY	8.73403667043404e-92	-1.00589	0.245	0.368	3.19674476174556e-87	TEM_1	JMY
LIMD2	9.13117218093258e-92	-0.450082	0.76	0.797	3.34210032994313e-87	TEM_1	LIMD2
RBMS1	1.9948675893876e-91	0.440475	0.526	0.388	7.30141486391756e-87	TEM_1	RBMS1
FAS	6.4534046907757e-91	-0.948689	0.217	0.342	2.36201065087081e-86	TEM_1	FAS
COLGALT2	6.89034991736427e-91	2.20706	0.043	0.009	2.5219369732545e-86	TEM_1	COLGALT2
EEF1B2	8.090854942403e-91	0.181131	0.986	0.922	2.96133381746892e-86	TEM_1	EEF1B2
NSD3	8.83901144237569e-91	-0.68654	0.44	0.55	3.23516657802393e-86	TEM_1	NSD3
EEF1D	3.77005125351131e-90	-0.252734	0.973	0.942	1.37987645929768e-85	TEM_1	EEF1D
SRSF3	4.55217903496549e-90	0.340945	0.825	0.737	1.66614304858772e-85	TEM_1	SRSF3
AC012368.1	1.32855721908996e-89	-4.82987	0.004	0.068	4.86265227759115e-85	TEM_1	AC012368.1
SMCO4	7.45209656235464e-89	-2.01019	0.032	0.115	2.72754186278742e-84	TEM_1	SMCO4
TBC1D8	8.40961070423669e-89	-3.84527	0.009	0.076	3.07800161385767e-84	TEM_1	TBC1D8
GSTP1	1.74508480812493e-87	0.45344	0.503	0.376	6.38718490621804e-83	TEM_1	GSTP1
GNG8	3.68867545759894e-87	-7.49745	0.001	0.06	1.35009210423579e-82	TEM_1	GNG8
ARPC1B	5.86971643531113e-87	-0.529293	0.735	0.745	2.14837491248823e-82	TEM_1	ARPC1B
RPS19	8.28470918763709e-87	0.164244	1	0.995	3.03228640976705e-82	TEM_1	RPS19
ARL4C	3.85313147997395e-86	0.352941	0.818	0.72	1.41028465298526e-81	TEM_1	ARL4C
CAPN12	3.98615376721312e-86	1.44123	0.094	0.036	1.45897214033767e-81	TEM_1	CAPN12
FAM53B	4.1625311759626e-86	-1.46408	0.077	0.177	1.52352803571407e-81	TEM_1	FAM53B
VPS37B	6.10681035196756e-86	0.449083	0.528	0.4	2.23515365692365e-81	TEM_1	VPS37B
ADAM12	7.2836177456911e-86	-4.20581	0.004	0.067	2.6658769311004e-81	TEM_1	ADAM12
AC068587.4	9.97992661702284e-86	0.771072	0.217	0.124	3.65275294109653e-81	TEM_1	AC068587.4
SNX9	1.16154005784438e-85	-0.845222	0.392	0.496	4.25135276571623e-81	TEM_1	SNX9
NDFIP2	2.05612604979335e-85	-1.7706	0.038	0.123	7.52562695484862e-81	TEM_1	NDFIP2
TRIB1	2.2492878158853e-85	-3.31827	0.009	0.075	8.23261833492179e-81	TEM_1	TRIB1
SAMHD1	3.23592079524103e-85	-0.89982	0.342	0.45	1.18437937026617e-80	TEM_1	SAMHD1
CORO1B	4.35340088290731e-85	-0.817825	0.367	0.478	1.5933882571529e-80	TEM_1	CORO1B
SLC9A9	9.59927199913493e-85	-1.435	0.087	0.187	3.51342954440338e-80	TEM_1	SLC9A9
AL121944.1	1.35517516486739e-84	0.806239	0.187	0.1	4.96007662093112e-80	TEM_1	AL121944.1
LINC01138	1.4641106145806e-84	0.653045	0.308	0.199	5.35879126042646e-80	TEM_1	LINC01138
ITGB1	2.54711868020293e-84	-1.34686	0.131	0.237	9.32270908141076e-80	TEM_1	ITGB1
UGCG	4.83596498037297e-84	-1.25863	0.104	0.209	1.77001154246631e-79	TEM_1	UGCG
RBPJ	6.89299463921473e-84	-1.19715	0.209	0.319	2.52290496789898e-79	TEM_1	RBPJ
F2R	1.42203710094982e-83	0.98371	0.15	0.074	5.20479799318643e-79	TEM_1	F2R
RPL12	2.27579116735307e-83	-0.210766	1	0.993	8.32962325162896e-79	TEM_1	RPL12
SLF1	5.57769990739641e-83	0.901538	0.184	0.1	2.04149394310616e-78	TEM_1	SLF1
TRGV10	7.09415032988995e-83	1.40493	0.11	0.048	2.59652996224302e-78	TEM_1	TRGV10
PPP3CA	2.64126466036493e-82	0.684339	0.272	0.171	9.6672927834017e-78	TEM_1	PPP3CA
EPSTI1	3.15642138433335e-82	-1.0411	0.186	0.301	1.15528179087985e-77	TEM_1	EPSTI1
CYCS	3.57104366899488e-82	0.26812	0.827	0.729	1.30703769328882e-77	TEM_1	CYCS
LY75	1.55608139393483e-81	-1.54716	0.07	0.163	5.69541350994086e-77	TEM_1	LY75
TRABD2A	2.04048133653843e-81	-1.90822	0.041	0.123	7.46836573986432e-77	TEM_1	TRABD2A
FCMR	3.55773629980817e-81	-0.617899	0.539	0.617	1.30216706309279e-76	TEM_1	FCMR
LYST	1.22890049550219e-80	-1.20813	0.13	0.236	4.49789870358755e-76	TEM_1	LYST
AL691403.1	1.62354735209844e-80	0.847906	0.188	0.103	5.94234566341551e-76	TEM_1	AL691403.1
PITPNC1	2.32936421896059e-80	0.392581	0.57	0.447	8.52570597781766e-76	TEM_1	PITPNC1
C1orf162	6.47439042511483e-80	-1.48239	0.077	0.169	2.36969163949628e-75	TEM_1	C1orf162
SDCBP	1.5539251912521e-79	0.431527	0.661	0.554	5.6875215925018e-75	TEM_1	SDCBP
ETS1	1.74649518353175e-79	-0.447058	0.775	0.806	6.39234702124456e-75	TEM_1	ETS1
FOXO1	3.82449769516347e-79	-0.652919	0.398	0.51	1.39980440140678e-74	TEM_1	FOXO1
AC008105.3	5.1139472628682e-79	-1.15548	0.148	0.256	1.87175583768239e-74	TEM_1	AC008105.3
ZSCAN18	9.1367188564654e-79	0.785898	0.178	0.096	3.3441304686549e-74	TEM_1	ZSCAN18
RNF213	1.10980426279644e-78	-0.714317	0.56	0.628	4.06199458226126e-74	TEM_1	RNF213
RPL41	1.16505594052243e-78	0.143988	1	0.993	4.26422124790614e-74	TEM_1	RPL41
TMEM140	1.81130112713855e-78	-1.59132	0.054	0.14	6.62954325543979e-74	TEM_1	TMEM140
ETV7	1.86269753786144e-78	-2.89057	0.012	0.075	6.81765925832667e-74	TEM_1	ETV7
FYB1	2.04375540618798e-78	-0.395214	0.876	0.869	7.48034916218862e-74	TEM_1	FYB1
IFI16	2.05664807858082e-78	-0.774449	0.325	0.435	7.52753763241366e-74	TEM_1	IFI16
RPS11	2.21035257690142e-78	-0.26185	0.932	0.918	8.09011146671687e-74	TEM_1	RPS11
RACK1	5.12480929094463e-78	-0.190279	0.992	0.963	1.87573144857865e-73	TEM_1	RACK1
ZBTB38	1.00832489955152e-77	-0.917733	0.24	0.351	3.69056996484853e-73	TEM_1	ZBTB38
TSC22D3	3.24108257048002e-77	0.239187	0.984	0.954	1.18626863162139e-72	TEM_1	TSC22D3
RHOC	8.4082449681765e-77	0.450317	0.446	0.324	3.07750174080228e-72	TEM_1	RHOC
MYL6B	9.979137771137e-77	-2.28818	0.017	0.084	3.65246421561386e-72	TEM_1	MYL6B
TRA2B	4.93325104713266e-76	0.327019	0.736	0.64	1.80561921576102e-71	TEM_1	TRA2B
ACSL6	8.03385010530033e-76	1.05034	0.131	0.064	2.94046947704097e-71	TEM_1	ACSL6
CD27	8.05915335222105e-76	-0.968901	0.379	0.461	2.94973071844643e-71	TEM_1	CD27
LINC00861	8.5163401946222e-76	-0.895077	0.225	0.341	3.11706567463367e-71	TEM_1	LINC00861
CXCR3	9.32177135348021e-76	0.525392	0.319	0.208	3.41186153308729e-71	TEM_1	CXCR3
ADRB2	1.14296220065125e-75	1.29795	0.093	0.038	4.18335595060365e-71	TEM_1	ADRB2
ZNF296	1.74727263886063e-75	1.16945	0.118	0.055	6.39519258549379e-71	TEM_1	ZNF296
ETV6	2.15365025095364e-75	-1.01029	0.164	0.273	7.88257528351543e-71	TEM_1	ETV6
HIST1H4C	3.19615651177257e-75	0.345077	0.706	0.6	1.16982524487388e-70	TEM_1	HIST1H4C
STAT5B	7.39544955908751e-75	-0.901183	0.195	0.307	2.70680849312162e-70	TEM_1	STAT5B
EIF4A1	8.14064035458838e-75	0.266682	0.91	0.836	2.97955577618289e-70	TEM_1	EIF4A1
IER2	1.14990105535315e-74	0.360446	0.85	0.766	4.20875285269808e-70	TEM_1	IER2
SMC4	1.48968888803093e-74	-1.20071	0.105	0.203	5.45241029908203e-70	TEM_1	SMC4
NETO2	1.68416626573513e-74	-2.51101	0.023	0.091	6.16421694921716e-70	TEM_1	NETO2
IVNS1ABP	2.73741579961955e-74	0.318173	0.635	0.512	1.00192155681875e-69	TEM_1	IVNS1ABP
NT5E	2.83518132481573e-74	1.67352	0.059	0.019	1.03770471669581e-69	TEM_1	NT5E
HLA-DQA2	4.08197759095859e-74	-4.3024	0.003	0.057	1.49404461806675e-69	TEM_1	HLA-DQA2
S1PR1	6.52015719410406e-74	-1.95789	0.029	0.1	2.38644273461403e-69	TEM_1	S1PR1
TUBB4B	6.61785332268959e-74	0.359871	0.702	0.59	2.42220049463762e-69	TEM_1	TUBB4B
PHTF2	1.36469431313982e-73	-0.892655	0.274	0.382	4.99491765552306e-69	TEM_1	PHTF2
ZNF292	2.19418570522699e-73	-0.805277	0.291	0.404	8.0309390997013e-69	TEM_1	ZNF292
CD63	2.60725415741092e-73	0.549512	0.349	0.246	9.5428109415397e-69	TEM_1	CD63
NCR3	2.80725134691346e-73	-2.43984	0.016	0.08	1.0274820654838e-68	TEM_1	NCR3
ITM2C	4.85430181327356e-73	0.597779	0.244	0.151	1.77672300667625e-68	TEM_1	ITM2C
TRGC2	4.86204273629249e-73	1.50015	0.067	0.023	1.77955626191041e-68	TEM_1	TRGC2
LIMA1	5.44374877626123e-73	-1.51435	0.055	0.137	1.99246648959937e-68	TEM_1	LIMA1
SPART	9.07885217361288e-73	0.806137	0.2	0.117	3.32295068406405e-68	TEM_1	SPART
BTG2	9.49415108480149e-73	0.275587	0.893	0.81	3.47495423854819e-68	TEM_1	BTG2
SPINK2	1.04258171265504e-72	1.50314	0.068	0.024	3.81595332648872e-68	TEM_1	SPINK2
GALNT6	1.24245076463276e-72	1.1069	0.109	0.049	4.54749404363237e-68	TEM_1	GALNT6
SOX4	2.33751212466382e-72	-5.33728	0.002	0.053	8.55552812748206e-68	TEM_1	SOX4
TRGV7	2.55255182993245e-72	1.8659	0.048	0.014	9.34259495273575e-68	TEM_1	TRGV7
MSL3	4.55492093373798e-72	-1.05865	0.13	0.232	1.66714661095744e-67	TEM_1	MSL3
H2AFX	5.39496362062601e-72	0.496784	0.435	0.326	1.97461063478533e-67	TEM_1	H2AFX
PPP1R2C	6.9742940336607e-72	1.65227	0.074	0.027	2.55266135926015e-67	TEM_1	PPP1R2C
AL133415.1	1.36462511080309e-71	0.733913	0.281	0.187	4.9946643680504e-67	TEM_1	AL133415.1
TSC22D2	1.5214282677441e-71	0.707303	0.283	0.189	5.56857960277019e-67	TEM_1	TSC22D2
ZNF281	1.71962611027094e-71	-1.53954	0.058	0.14	6.29400352620266e-67	TEM_1	ZNF281
PHLDA2	1.82835550376444e-71	0.895259	0.136	0.068	6.69196397932824e-67	TEM_1	PHLDA2
IKZF4	3.32549925080166e-71	-3.22003	0.008	0.063	1.21716598078592e-66	TEM_1	IKZF4
TNFRSF25	6.83755219546905e-71	-0.779427	0.247	0.359	2.50261247906362e-66	TEM_1	TNFRSF25
RPL37	8.0480957367736e-71	-0.183237	1	0.996	2.9456835206165e-66	TEM_1	RPL37
PPP2R2B	9.14702567484075e-71	0.8718	0.164	0.09	3.34790286724846e-66	TEM_1	PPP2R2B
SRSF2	9.33762158166377e-71	0.257005	0.867	0.791	3.41766287510476e-66	TEM_1	SRSF2
RALGAPA1	9.64723783276164e-71	0.423705	0.475	0.365	3.53098551916909e-66	TEM_1	RALGAPA1
INPP1	2.38833263785742e-70	-2.2202	0.02	0.084	8.74153628782195e-66	TEM_1	INPP1
CYB561	2.46110309733499e-70	0.890554	0.162	0.088	9.00788344655581e-66	TEM_1	CYB561
MIR181A1HG	2.58753666660888e-70	-3.21064	0.009	0.064	9.47064295345515e-66	TEM_1	MIR181A1HG
IFI27	2.68128513079542e-70	1.70275	0.036	0.008	9.81377170722431e-66	TEM_1	IFI27
SIK3	2.95241834517412e-70	0.476059	0.499	0.392	1.08061463851718e-65	TEM_1	SIK3
CTSC	5.29841715530424e-70	-1.05247	0.427	0.497	1.9392736630129e-65	TEM_1	CTSC
UQCRB	1.50143829127149e-69	-0.312547	0.83	0.841	5.49541428988276e-65	TEM_1	UQCRB
RPL10	3.93949286163778e-69	0.125727	1	0.994	1.44189378228804e-64	TEM_1	RPL10
TPRG1	6.1705741920788e-69	1.61292	0.056	0.018	2.25849186004276e-64	TEM_1	TPRG1
BACH1	6.80641175265236e-69	-1.17484	0.112	0.206	2.49121476558829e-64	TEM_1	BACH1
CHST12	6.90902082155302e-69	0.76076	0.22	0.137	2.52877071089662e-64	TEM_1	CHST12
SAMD3	1.19758891570181e-68	0.899594	0.142	0.075	4.3832951903602e-64	TEM_1	SAMD3
LINC02694	1.41908482730766e-68	-2.04459	0.03	0.098	5.19399237642876e-64	TEM_1	LINC02694
ZC3H7A	2.74810779466208e-68	-0.914168	0.186	0.29	1.00583493392427e-63	TEM_1	ZC3H7A
CKLF	2.81170500598624e-68	0.312698	0.682	0.564	1.02911214924102e-63	TEM_1	CKLF
CCDC173	3.12531705285636e-68	1.2372	0.1	0.045	1.14389729451596e-63	TEM_1	CCDC173
MORF4L2	8.03812539995762e-68	0.495704	0.447	0.343	2.94203427763849e-63	TEM_1	MORF4L2
CYBA	4.85752610832776e-67	0.200156	0.942	0.858	1.77790313090904e-62	TEM_1	CYBA
LGMN	9.1252626682259e-67	-4.53911	0.003	0.052	3.33993738919736e-62	TEM_1	LGMN
LYSMD2	9.45523353075692e-67	0.630908	0.288	0.195	3.46071002459234e-62	TEM_1	LYSMD2
PLP2	1.03354252317996e-66	0.3802	0.54	0.426	3.78286898909098e-62	TEM_1	PLP2
GTF2B	1.10983837718626e-66	0.345118	0.636	0.534	4.06211944433942e-62	TEM_1	GTF2B
FXYD5	1.24922245452921e-66	-0.278366	0.933	0.915	4.57227910582237e-62	TEM_1	FXYD5
GRIP1	1.30846724406683e-66	1.8119	0.047	0.014	4.78912096000901e-62	TEM_1	GRIP1
CFLAR	1.84226940926315e-66	-0.702361	0.428	0.511	6.74289026484404e-62	TEM_1	CFLAR
VEGFB	2.57081217212812e-66	0.524171	0.387	0.286	9.40942963120612e-62	TEM_1	VEGFB
NLRP3	2.59950091314043e-66	1.16996	0.089	0.039	9.5144332921853e-62	TEM_1	NLRP3
SERF2	3.03758620728781e-66	-0.237761	0.983	0.964	1.11178692772941e-61	TEM_1	SERF2
RPL3	3.66193116917814e-66	0.127722	0.999	0.978	1.34030342723089e-61	TEM_1	RPL3
TNFRSF18	4.87916552321976e-66	-1.58192	0.235	0.321	1.78582337315366e-61	TEM_1	TNFRSF18
SERP1	7.28919343349414e-66	0.264251	0.856	0.776	2.66791768859319e-61	TEM_1	SERP1
MT1E	8.88844357739986e-66	-0.833837	0.024	0.087	3.25325923376412e-61	TEM_1	MT1E
CCDC141	3.21336540990942e-65	-2.95118	0.011	0.065	1.17612387368095e-60	TEM_1	CCDC141
CHN2	9.81721212744525e-65	1.89013	0.039	0.01	3.59319781076624e-60	TEM_1	CHN2
SNTB1	1.16187210832708e-64	0.996474	0.122	0.061	4.25256810368794e-60	TEM_1	SNTB1
CD48	4.49242149215304e-64	0.268487	0.789	0.684	1.64427119034293e-59	TEM_1	CD48
LEPROTL1	5.25678133483352e-64	0.237573	0.848	0.765	1.92403453636242e-59	TEM_1	LEPROTL1
CCR6	1.0103613239971e-63	-0.806845	0.269	0.369	3.69802348196179e-59	TEM_1	CCR6
TRGV8	1.54503168176025e-63	2.36757	0.028	0.005	5.65497045841069e-59	TEM_1	TRGV8
PTPRC	1.68993453414667e-63	-0.264622	0.939	0.93	6.18532938843021e-59	TEM_1	PTPRC
TUBB2A	1.74183644179268e-63	0.670972	0.253	0.165	6.37529556060539e-59	TEM_1	TUBB2A
RUNX1	2.94793420754343e-63	-0.883026	0.172	0.271	1.07897339930297e-58	TEM_1	RUNX1
FLT3LG	3.60181128808461e-63	0.323391	0.602	0.488	1.31829894955185e-58	TEM_1	FLT3LG
C16orf87	4.13150928757673e-63	-1.34698	0.052	0.127	1.51217371434596e-58	TEM_1	C16orf87
PPIB	4.35875763241578e-63	0.249539	0.839	0.748	1.5953488810405e-58	TEM_1	PPIB
HSPE1	5.94562646863902e-63	0.201941	0.926	0.866	2.17615874378657e-58	TEM_1	HSPE1
MT2A	1.43559495705368e-62	-0.161869	0.325	0.421	5.25442110231218e-58	TEM_1	MT2A
AC119396.1	2.78180834810687e-62	-1.88202	0.031	0.094	1.0181696734906e-57	TEM_1	AC119396.1
MT-ND2	2.81576404868918e-62	0.119593	0.979	0.954	1.03059779946073e-57	TEM_1	MT-ND2
ARRB2	3.11989858869774e-62	0.444291	0.461	0.36	1.14191408244926e-57	TEM_1	ARRB2
ANKRD55	4.01284658701035e-62	-3.01542	0.011	0.062	1.46874197931166e-57	TEM_1	ANKRD55
IPCEF1	4.32477417976427e-62	-0.99275	0.164	0.257	1.58291059753552e-57	TEM_1	IPCEF1
MTFP1	7.12808204838034e-62	0.638862	0.316	0.225	2.60894931052769e-57	TEM_1	MTFP1
SEC14L1	9.32092560320624e-62	-1.14816	0.105	0.192	3.41155198002952e-57	TEM_1	SEC14L1
NME2	1.13622821787159e-61	-0.519096	0.532	0.599	4.1587089002318e-57	TEM_1	NME2
STX11	1.63396914181744e-61	-1.19334	0.105	0.19	5.980490455966e-57	TEM_1	STX11
JMJD6	2.53721967848422e-61	0.522139	0.419	0.324	9.28647774522008e-57	TEM_1	JMJD6
SEMA4A	2.80696361368171e-61	1.58833	0.064	0.024	1.02737675224364e-56	TEM_1	SEMA4A
OAZ1	2.81430461008476e-61	-0.348019	0.935	0.905	1.03006363033712e-56	TEM_1	OAZ1
DUSP8	3.18334773131587e-61	0.483156	0.371	0.275	1.16513710313892e-56	TEM_1	DUSP8
AC015849.1	3.90997283537635e-61	1.85479	0.036	0.009	1.4310891574761e-56	TEM_1	AC015849.1
CEBPB	3.98152046621444e-61	0.47241	0.467	0.365	1.45727630583915e-56	TEM_1	CEBPB
CTSA	4.04138233052566e-61	-0.92188	0.166	0.261	1.4791863467957e-56	TEM_1	CTSA
MCTP2	4.35753148927178e-61	1.04018	0.099	0.046	1.59490010038836e-56	TEM_1	MCTP2
SMURF2	4.605594360325e-61	0.618775	0.249	0.164	1.68569359182255e-56	TEM_1	SMURF2
TAB2	4.60950065336279e-61	-0.764225	0.209	0.312	1.68712333413731e-56	TEM_1	TAB2
CLEC2B	5.38812182868959e-61	0.253008	0.697	0.579	1.97210647051868e-56	TEM_1	CLEC2B
ENPP5	8.64541723531703e-61	2.4448	0.025	0.005	3.16430916229839e-56	TEM_1	ENPP5
MIAT	1.08214478690836e-60	-1.60737	0.044	0.112	3.96075813456328e-56	TEM_1	MIAT
TRGV4	2.47863414912628e-60	2.05528	0.033	0.008	9.07204884921709e-56	TEM_1	TRGV4
PPM1M	4.08889946979085e-60	-0.920486	0.111	0.199	1.49657809493815e-55	TEM_1	PPM1M
MYL12B	5.15936778809139e-60	0.23653	0.884	0.793	1.88838020411933e-55	TEM_1	MYL12B
DNAAF2	5.44278358392296e-60	0.528811	0.32	0.228	1.99211321955164e-55	TEM_1	DNAAF2
LINC01281	6.38090104683656e-60	-5.16905	0.002	0.045	2.33547359215265e-55	TEM_1	LINC01281
CUL9	8.33395952488699e-60	-1.67445	0.038	0.103	3.05031252570389e-55	TEM_1	CUL9
PPM1G	1.23223774925897e-59	-0.665898	0.297	0.398	4.51011338606275e-55	TEM_1	PPM1G
RPL35	1.42905621967592e-59	0.13664	0.997	0.975	5.23048866963582e-55	TEM_1	RPL35
ZFAND2A	2.69020415416474e-59	0.449132	0.434	0.335	9.84641622465836e-55	TEM_1	ZFAND2A
ADAM8	2.9224183086347e-59	0.596434	0.256	0.171	1.06963432514339e-54	TEM_1	ADAM8
IL5RA	3.20804672271436e-59	1.76258	0.039	0.011	1.17417718098068e-54	TEM_1	IL5RA
VDR	3.26617357918521e-59	-3.4509	0.005	0.051	1.19545219171758e-54	TEM_1	VDR
CNST	3.98674624350467e-59	-0.807438	0.256	0.354	1.45918899258515e-54	TEM_1	CNST
DDX3X	4.12110858418189e-59	0.296875	0.773	0.686	1.50836695289641e-54	TEM_1	DDX3X
TRG-AS1	6.47064135880082e-59	0.7159	0.225	0.146	2.36831944373469e-54	TEM_1	TRG-AS1
NAP1L4	9.32124684230598e-59	-0.630647	0.447	0.53	3.41166955675241e-54	TEM_1	NAP1L4
TUBA1B	1.62857166019071e-58	0.261557	0.773	0.678	5.960735133464e-54	TEM_1	TUBA1B
FAM53C	2.24192541646874e-58	0.532289	0.317	0.226	8.20567121681724e-54	TEM_1	FAM53C
RPL7	2.37080693539995e-58	-0.262448	0.903	0.878	8.67739046425735e-54	TEM_1	RPL7
MXD4	3.50419766843181e-58	-0.837647	0.195	0.289	1.28257138862273e-53	TEM_1	MXD4
BCL2A1	3.62679222917568e-58	0.484914	0.329	0.235	1.32744222380059e-53	TEM_1	BCL2A1
NPC1	5.67398956141458e-58	-1.32494	0.059	0.132	2.07673691937335e-53	TEM_1	NPC1
CCR2	5.72596272113341e-58	1.35165	0.052	0.018	2.09575961556204e-53	TEM_1	CCR2
FANK1	5.74829410668838e-58	-7.69518	0	0.04	2.10393312598901e-53	TEM_1	FANK1
METTL8	9.55623078839848e-58	-1.1872	0.099	0.18	3.49767603086173e-53	TEM_1	METTL8
COL5A3	1.01315726833462e-57	-2.30446	0.015	0.067	3.70825691783154e-53	TEM_1	COL5A3
INPP5F	1.25834392623578e-57	-1.71419	0.038	0.101	4.60566460441556e-53	TEM_1	INPP5F
RPL22	1.40115261193693e-57	-0.206751	0.991	0.969	5.12835867495037e-53	TEM_1	RPL22
ABCC1	1.65108995993737e-57	-0.838052	0.223	0.318	6.04315436236678e-53	TEM_1	ABCC1
NACA	1.71384454438811e-57	-0.178564	0.994	0.975	6.27284241691493e-53	TEM_1	NACA
TYMP	2.21242599062291e-57	-1.13542	0.146	0.234	8.0977003682789e-53	TEM_1	TYMP
GMFG	2.39804217699003e-57	-0.308372	0.816	0.818	8.77707417200119e-53	TEM_1	GMFG
GUK1	2.83676553861839e-57	0.267643	0.756	0.654	1.03828455478972e-52	TEM_1	GUK1
PAK2	2.90026117045619e-57	-0.532134	0.459	0.542	1.06152459099867e-52	TEM_1	PAK2
TRAPPC2B	4.33424268360168e-57	0.590885	0.242	0.16	1.58637616462505e-52	TEM_1	TRAPPC2B
LDLRAD4	4.50245387644151e-57	-0.63349	0.31	0.413	1.64794314331636e-52	TEM_1	LDLRAD4
SEC61B	4.75542527516216e-57	0.279185	0.712	0.614	1.7405332049621e-52	TEM_1	SEC61B
SBNO2	6.28884385939723e-57	-1.01462	0.121	0.207	2.30177974097798e-52	TEM_1	SBNO2
MALT1	6.99627236680194e-57	-0.763788	0.358	0.447	2.56070564897318e-52	TEM_1	MALT1
EIF4A3	7.88054996119129e-57	0.348867	0.648	0.555	2.88436009129562e-52	TEM_1	EIF4A3
TFRC	1.88420599747197e-56	-0.998768	0.128	0.216	6.89638237134716e-52	TEM_1	TFRC
BTLA	1.92176789184731e-56	-1.95707	0.025	0.081	7.03386266095035e-52	TEM_1	BTLA
MGST3	2.12555004359152e-56	0.470653	0.366	0.273	7.77972571454931e-52	TEM_1	MGST3
PPP1R14B	3.88092756761012e-56	0.644676	0.252	0.172	1.42045829902098e-51	TEM_1	PPP1R14B
SERPINB6	5.14972161431931e-56	0.898448	0.125	0.067	1.88484960805701e-51	TEM_1	SERPINB6
EGR3	6.6812488227907e-56	1.12475	0.091	0.043	2.44540388162963e-51	TEM_1	EGR3
RIC3	1.01290761824147e-55	-1.6161	0.042	0.106	3.7073431735256e-51	TEM_1	RIC3
IL23R	1.01906883865215e-55	-1.64552	0.035	0.096	3.72989385635075e-51	TEM_1	IL23R
ZFAS1	1.33309658186307e-55	0.251931	0.893	0.835	4.87926679927702e-51	TEM_1	ZFAS1
WDR74	1.7302933977256e-55	-0.928998	0.232	0.324	6.33304686501548e-51	TEM_1	WDR74
CSK	4.28158178368467e-55	-0.49022	0.494	0.568	1.56710174864643e-50	TEM_1	CSK
TPR	5.59896829093893e-55	-0.656566	0.375	0.465	2.04927838416656e-50	TEM_1	TPR
COTL1	6.06009741238632e-55	-0.485757	0.701	0.712	2.21805625390752e-50	TEM_1	COTL1
EPHX2	8.34116569244619e-55	-1.40381	0.057	0.125	3.05295005509223e-50	TEM_1	EPHX2
ZSWIM5	9.47182718658353e-55	1.10617	0.076	0.033	3.46678346856144e-50	TEM_1	ZSWIM5
ITGA4	3.21997310688248e-54	-0.693575	0.387	0.468	1.17854235685006e-49	TEM_1	ITGA4
FLOT1	8.07774096015364e-54	0.447631	0.345	0.254	2.95653396882583e-49	TEM_1	FLOT1
RPL23	9.62013161554105e-54	-0.310216	0.755	0.789	3.52106437260418e-49	TEM_1	RPL23
SMAD7	1.279969273987e-53	0.544201	0.295	0.21	4.68481553971982e-49	TEM_1	SMAD7
CHI3L2	1.63323509498063e-53	-1.92513	0.028	0.084	5.97780377113859e-49	TEM_1	CHI3L2
CYTIP	2.4088002518885e-53	-0.296163	0.838	0.84	8.81644980193711e-49	TEM_1	CYTIP
GSTM3	2.60130848703824e-53	0.772608	0.139	0.078	9.52104919340868e-49	TEM_1	GSTM3
PBXIP1	2.83886349177061e-53	-0.474702	0.573	0.632	1.03905242662296e-48	TEM_1	PBXIP1
TNFRSF1B	3.02784881772025e-53	-0.99337	0.365	0.435	1.10822294577379e-48	TEM_1	TNFRSF1B
CPNE2	3.16315515819387e-53	-3.28971	0.006	0.048	1.15774641945054e-48	TEM_1	CPNE2
GRAMD2B	4.73660378375735e-53	-1.48	0.046	0.109	1.73364435089303e-48	TEM_1	GRAMD2B
YBX3	5.63419634901634e-53	-3.44098	0.005	0.045	2.06217220570347e-48	TEM_1	YBX3
XCL1	6.54916687615211e-53	2.47654	0.03	0.007	2.39706056834044e-48	TEM_1	XCL1
ZAP70	9.28042797597822e-53	-0.440487	0.577	0.644	3.39672944348779e-48	TEM_1	ZAP70
PALM2-AKAP2	1.22932278615941e-52	-1.8809	0.02	0.071	4.49944432962205e-48	TEM_1	PALM2-AKAP2
RPS8	1.28198461112709e-52	-0.160898	1	0.993	4.69219187518626e-48	TEM_1	RPS8
RPL13A	1.46214110376848e-52	-0.203378	0.97	0.951	5.35158265390302e-48	TEM_1	RPL13A
TOMM7	1.62323299767499e-52	0.181038	0.938	0.86	5.94119509479024e-48	TEM_1	TOMM7
MGAT5	2.81004615149112e-52	0.447996	0.329	0.241	1.02850499190727e-47	TEM_1	MGAT5
MIR155HG	4.69205006460617e-52	-1.53384	0.071	0.14	1.7173372441465e-47	TEM_1	MIR155HG
MYDGF	5.45787745865989e-52	0.488211	0.384	0.299	1.99763772864411e-47	TEM_1	MYDGF
CDCA7	8.97310267702195e-52	-3.91576	0.003	0.041	3.2842453108168e-47	TEM_1	CDCA7
CSGALNACT1	9.82868156109167e-52	-2.19693	0.018	0.066	3.59739573817516e-47	TEM_1	CSGALNACT1
PRXL2C	1.06664275751439e-51	0.69514	0.199	0.129	3.90401915677841e-47	TEM_1	PRXL2C
CAMK2N1	1.84684156806517e-51	0.969118	0.107	0.056	6.75962482327531e-47	TEM_1	CAMK2N1
CIRBP	2.42715462170006e-51	-0.284656	0.841	0.848	8.88362863088438e-47	TEM_1	CIRBP
FURIN	3.71226440266391e-51	-0.95914	0.194	0.278	1.35872589401902e-46	TEM_1	FURIN
DNAJC1	3.83789230241088e-51	0.443737	0.386	0.3	1.40470696160541e-46	TEM_1	DNAJC1
LAG3	4.17037638450389e-51	-0.404286	0.221	0.139	1.52639946049227e-46	TEM_1	LAG3
LINC00426	5.00719719272605e-51	-1.22167	0.056	0.121	1.83268424450966e-46	TEM_1	LINC00426
ATXN7L1	5.2056317595194e-51	-1.37306	0.047	0.11	1.9053132803017e-46	TEM_1	ATXN7L1
CEMIP2	7.85397533429065e-51	-0.803065	0.256	0.345	2.87463351210372e-46	TEM_1	CEMIP2
HAVCR2	8.13817315376431e-51	-1.81015	0.027	0.08	2.97865275600927e-46	TEM_1	HAVCR2
LRRC8C	9.02489566414529e-51	-0.84919	0.126	0.209	3.30320206203382e-46	TEM_1	LRRC8C
RPS21	9.08483874836588e-51	0.108162	0.999	0.98	3.32514183028939e-46	TEM_1	RPS21
HACD1	1.01996607040113e-50	-5.43578	0.001	0.037	3.73317781427519e-46	TEM_1	HACD1
CD226	1.57551941795556e-50	0.567962	0.255	0.178	5.76655862165913e-46	TEM_1	CD226
AC025164.1	1.6530102902792e-50	-1.01795	0.154	0.237	6.05018296345091e-46	TEM_1	AC025164.1
ZBTB32	1.66351618192695e-50	-2.99039	0.007	0.049	6.08863557747082e-46	TEM_1	ZBTB32
TAF7	1.90985271259032e-50	0.272953	0.615	0.521	6.99025191335184e-46	TEM_1	TAF7
CDKN2A	2.93875032556932e-50	-1.69919	0.029	0.083	1.07561200666163e-45	TEM_1	CDKN2A
IFITM1	2.97844340752712e-50	0.136295	0.963	0.862	1.090140071589e-45	TEM_1	IFITM1
VMP1	3.95000430005769e-50	-0.774668	0.277	0.366	1.44574107386412e-45	TEM_1	VMP1
LENG8	4.02422010661801e-50	-0.906048	0.164	0.249	1.47290480122326e-45	TEM_1	LENG8
TNFRSF14	5.56624986739566e-50	-0.482303	0.461	0.539	2.03730311396548e-45	TEM_1	TNFRSF14
PKM	6.36693787921947e-50	-0.637021	0.527	0.582	2.33036293317312e-45	TEM_1	PKM
DENND4A	7.27275055332486e-50	0.353706	0.393	0.299	2.66189943002243e-45	TEM_1	DENND4A
IL15	1.43282087564409e-49	1.3633	0.064	0.027	5.24426768694495e-45	TEM_1	IL15
TNF	1.67359627538194e-49	0.22641	0.381	0.284	6.12552972752543e-45	TEM_1	TNF
CXorf21	1.89388611053405e-49	-3.54898	0.004	0.041	6.93181255316569e-45	TEM_1	CXorf21
MAP3K1	2.04178965553797e-49	-0.960391	0.114	0.191	7.47315431823452e-45	TEM_1	MAP3K1
FDFT1	2.32679372569609e-49	-0.642392	0.221	0.314	8.51629771542027e-45	TEM_1	FDFT1
POLR2L	2.61214159483174e-49	0.26006	0.692	0.6	9.56069945124364e-45	TEM_1	POLR2L
CH25H	2.61580587679217e-49	-3.82671	0.006	0.045	9.57411108964701e-45	TEM_1	CH25H
LMNB1	2.64397917811613e-49	-0.954198	0.09	0.164	9.67722818982286e-45	TEM_1	LMNB1
SMCHD1	4.17507961829143e-49	-0.488635	0.583	0.641	1.52812089109085e-44	TEM_1	SMCHD1
TPT1	4.18001691043628e-49	0.103006	1	0.998	1.52992798938878e-44	TEM_1	TPT1
SH3BGRL3	4.62515891849298e-49	0.130236	0.986	0.938	1.69285441575761e-44	TEM_1	SH3BGRL3
CALHM6	5.19796922231219e-49	1.13137	0.065	0.028	1.90250871505848e-44	TEM_1	CALHM6
SNHG8	6.08829069949679e-49	0.259895	0.747	0.668	2.22837527892282e-44	TEM_1	SNHG8
CLEC7A	6.39352160809163e-49	-5.53656	0.001	0.035	2.34009284377762e-44	TEM_1	CLEC7A
CD200	6.800292436251e-49	-5.25581	0.001	0.036	2.48897503459223e-44	TEM_1	CD200
ID1	8.32355391670453e-49	0.874477	0.107	0.056	3.04650396905302e-44	TEM_1	ID1
ABCB1	8.63098628808475e-49	0.76373	0.15	0.089	3.1590272913019e-44	TEM_1	ABCB1
RASA3	2.36361697601285e-48	-0.983341	0.116	0.193	8.65107449390461e-44	TEM_1	RASA3
SBDS	2.87352883382392e-48	0.27732	0.648	0.557	1.05174028846789e-43	TEM_1	SBDS
EIF1AX	3.56884915331926e-48	0.376164	0.465	0.379	1.30623447860638e-43	TEM_1	EIF1AX
EBI3	3.79467429067292e-48	-7.86982	0	0.033	1.3888887371292e-43	TEM_1	EBI3
KDM5B	4.60862765145673e-48	-0.984808	0.118	0.194	1.68680380670968e-43	TEM_1	KDM5B
LPAR6	4.99535463774423e-48	-1.43901	0.055	0.116	1.82834975096077e-43	TEM_1	LPAR6
CD79B	5.30857037411314e-48	-1.17864	0.067	0.133	1.94298984262915e-43	TEM_1	CD79B
PNRC1	5.39074578187331e-48	0.134851	0.991	0.965	1.97306686362345e-43	TEM_1	PNRC1
ATP5MC2	5.51372210996177e-48	-0.225244	0.918	0.893	2.01807742946711e-43	TEM_1	ATP5MC2
ATP13A3	5.60868852544312e-48	-1.16823	0.086	0.156	2.05283608719744e-43	TEM_1	ATP13A3
LRRC32	5.63333218553738e-48	-3.92937	0.003	0.038	2.06185591322854e-43	TEM_1	LRRC32
IL23A	8.81996912007536e-48	0.748407	0.161	0.099	3.22819689763878e-43	TEM_1	IL23A
YPEL2	1.06427647258573e-47	-1.14403	0.073	0.14	3.89535831731103e-43	TEM_1	YPEL2
GCNT4	1.07697952254139e-47	-4.43601	0.002	0.036	3.94185275045373e-43	TEM_1	GCNT4
THADA	1.14410087607039e-47	-1.26938	0.112	0.185	4.18752361650524e-43	TEM_1	THADA
PRKX	1.20700672398414e-47	0.500551	0.287	0.207	4.41776531045433e-43	TEM_1	PRKX
KLHL2	1.35742900133981e-47	-1.38147	0.047	0.106	4.96832588780383e-43	TEM_1	KLHL2
ZNRF2	1.42750815540803e-47	-0.815593	0.198	0.282	5.22482259960894e-43	TEM_1	ZNRF2
CXCR6	1.67435762400844e-47	-1.21664	0.15	0.224	6.12831633963329e-43	TEM_1	CXCR6
RPS29	1.79909371423943e-47	0.154737	0.995	0.967	6.58486290348774e-43	TEM_1	RPS29
PGLYRP2	2.5992624849495e-47	1.19311	0.068	0.03	9.51356062116365e-43	TEM_1	PGLYRP2
CD7	3.14680877407318e-47	-0.525216	0.788	0.78	1.15176347939852e-42	TEM_1	CD7
ATP5IF1	3.18020430647886e-47	-0.418691	0.578	0.639	1.16398657821433e-42	TEM_1	ATP5IF1
RHOH	3.7241450693148e-47	-0.34051	0.677	0.732	1.36307433681991e-42	TEM_1	RHOH
ZNF331	4.34756372512524e-47	0.208811	0.735	0.636	1.59125179903309e-42	TEM_1	ZNF331
CXCR4	5.06016509150235e-47	0.24779	0.918	0.878	1.85207102514078e-42	TEM_1	CXCR4
RGL4	5.86064077043301e-47	0.398467	0.37	0.284	2.14505312838619e-42	TEM_1	RGL4
MPP1	7.15871755301088e-47	0.993635	0.088	0.044	2.62016221157751e-42	TEM_1	MPP1
MRPL18	7.22831263582453e-47	0.33271	0.531	0.442	2.64563470783814e-42	TEM_1	MRPL18
DCP2	8.12105816625825e-47	-0.776284	0.177	0.262	2.97238849943218e-42	TEM_1	DCP2
CIDEB	1.35321791453926e-46	0.863866	0.129	0.075	4.95291288900516e-42	TEM_1	CIDEB
ZNF282	1.37575878067172e-46	-1.6611	0.031	0.083	5.03541471313656e-42	TEM_1	ZNF282
TNFSF13B	1.41526404906921e-46	0.556847	0.212	0.141	5.1800079459982e-42	TEM_1	TNFSF13B
EPHA1	1.76347853724155e-46	0.942697	0.094	0.049	6.4545077941578e-42	TEM_1	EPHA1
SLC4A4	2.02387385581844e-46	2.30498	0.021	0.004	7.40758069968108e-42	TEM_1	SLC4A4
PARP1	2.08096911814272e-46	-0.648636	0.229	0.317	7.61655506931417e-42	TEM_1	PARP1
PDIA3	2.64444366606915e-46	0.273535	0.659	0.569	9.67892826217968e-42	TEM_1	PDIA3
TRGV3	2.76815264172802e-46	1.11987	0.089	0.045	1.01317154839887e-41	TEM_1	TRGV3
TLE4	2.7965190359461e-46	0.376409	0.306	0.223	1.02355393234663e-41	TEM_1	TLE4
ARHGAP15	5.48905479688113e-46	0.243709	0.67	0.586	2.00904894620646e-41	TEM_1	ARHGAP15
DLEU2	5.93821856917207e-46	-1.00399	0.099	0.17	2.17344737850267e-41	TEM_1	DLEU2
CASS4	6.05581679283128e-46	-1.24629	0.047	0.105	2.21648950434418e-41	TEM_1	CASS4
ADD3	6.84500416969323e-46	-0.649936	0.249	0.336	2.50533997614942e-41	TEM_1	ADD3
CRY1	9.73914437159465e-46	0.351385	0.397	0.309	3.56462423144736e-41	TEM_1	CRY1
EIF3H	1.08786206447289e-45	-0.333689	0.68	0.709	3.98168394217721e-41	TEM_1	EIF3H
LINC00944	1.14956945157513e-45	0.79979	0.121	0.068	4.20753914971014e-41	TEM_1	LINC00944
ARHGAP26	1.32797811305499e-45	0.614694	0.202	0.135	4.86053269159255e-41	TEM_1	ARHGAP26
AL359834.1	2.96460125317974e-45	-4.81465	0.001	0.032	1.08507370467632e-40	TEM_1	AL359834.1
ENSA	4.48946681020282e-45	0.335832	0.563	0.48	1.64318974720233e-40	TEM_1	ENSA
RPL29	8.65302589870057e-45	-0.136237	1	0.991	3.16709400918339e-40	TEM_1	RPL29
C2CD4A	8.68121890318974e-45	-3.89693	0.004	0.039	3.17741293075647e-40	TEM_1	C2CD4A
CCM2	9.52737056574996e-45	-0.676442	0.229	0.315	3.48711290077014e-40	TEM_1	CCM2
DEDD2	1.43666315868948e-44	0.276133	0.578	0.491	5.25833082711938e-40	TEM_1	DEDD2
AC090152.1	1.62414484651645e-44	-1.66724	0.024	0.071	5.94453255273487e-40	TEM_1	AC090152.1
GLO1	1.66575605491994e-44	0.527431	0.257	0.184	6.09683373661246e-40	TEM_1	GLO1
PLAUR	1.66767823010818e-44	0.861496	0.091	0.047	6.10386909001895e-40	TEM_1	PLAUR
AC073115.2	1.90449827134603e-44	1.46115	0.041	0.015	6.97065412295362e-40	TEM_1	AC073115.2
LAPTM4B	2.02256994860276e-44	-1.39674	0.042	0.097	7.40280826888095e-40	TEM_1	LAPTM4B
UBXN10-AS1	2.06619611732451e-44	-2.76953	0.006	0.041	7.56248440901945e-40	TEM_1	UBXN10-AS1
EZR	2.07452422644001e-44	0.21387	0.841	0.759	7.59296612119309e-40	TEM_1	EZR
CASP8	2.87073220928738e-44	-0.662342	0.293	0.377	1.05071669592127e-39	TEM_1	CASP8
CD8A	3.61768059776878e-44	0.369171	0.06	0.026	1.32410727558935e-39	TEM_1	CD8A
CAMK4	4.00814371277323e-44	0.233838	0.589	0.485	1.46702068031213e-39	TEM_1	CAMK4
DGKA	4.07306793327599e-44	-0.578897	0.352	0.435	1.49078359425834e-39	TEM_1	DGKA
TNFRSF13B	4.64913070863912e-44	-6.72189	0	0.03	1.701628330669e-39	TEM_1	TNFRSF13B
CD70	4.69524793264312e-44	-1.46653	0.03	0.08	1.71850769582671e-39	TEM_1	CD70
VOPP1	4.73950098861682e-44	-0.641663	0.21	0.296	1.73470475684364e-39	TEM_1	VOPP1
JAML	4.85302259970432e-44	0.316068	0.334	0.249	1.77625480171778e-39	TEM_1	JAML
ARF4	5.04863325258968e-44	0.320299	0.575	0.494	1.84785025678035e-39	TEM_1	ARF4
MICAL2	5.09993424892401e-44	-1.23468	0.05	0.108	1.86662693444868e-39	TEM_1	MICAL2
NCL	5.28990371043624e-44	0.186253	0.859	0.798	1.93615765705677e-39	TEM_1	NCL
TMEM109	8.09316019185152e-44	0.492891	0.299	0.223	2.96217756181958e-39	TEM_1	TMEM109
PXN	8.61319684782664e-44	-1.11085	0.06	0.12	3.15251617827303e-39	TEM_1	PXN
HIVEP3	9.20383708105392e-44	-1.39262	0.036	0.087	3.36869641003655e-39	TEM_1	HIVEP3
IER5L	1.02218870244392e-43	0.53765	0.267	0.192	3.741312869815e-39	TEM_1	IER5L
CYP4F22	1.12513523073808e-43	2.17676	0.025	0.006	4.11810745802445e-39	TEM_1	CYP4F22
KIF21A	1.39185495680674e-43	0.847912	0.12	0.069	5.09432832740835e-39	TEM_1	KIF21A
HLA-A	1.53364470934191e-43	-0.22507	1	0.995	5.61329300066233e-39	TEM_1	HLA-A
ARID5A	1.73410080888761e-43	-0.573391	0.402	0.482	6.34698237060953e-39	TEM_1	ARID5A
GLUL	1.90108655520585e-43	-1.16928	0.06	0.12	6.95816690070893e-39	TEM_1	GLUL
USP36	2.25783375600419e-43	0.267375	0.45	0.358	8.26389733035095e-39	TEM_1	USP36
RPS15	2.56895221619795e-43	-0.103124	1	0.988	9.40262200650612e-39	TEM_1	RPS15
EEPD1	3.12371483143855e-43	-1.87164	0.015	0.057	1.14331086545482e-38	TEM_1	EEPD1
NCK2	3.32543171768828e-43	-0.554947	0.355	0.439	1.21714126299109e-38	TEM_1	NCK2
HDAC7	4.08335236859963e-43	-0.918412	0.127	0.2	1.49454780043115e-38	TEM_1	HDAC7
NECTIN3	4.57967767629661e-43	1.12593	0.065	0.03	1.67620782630132e-38	TEM_1	NECTIN3
COL9A2	4.7611170939295e-43	-3.88967	0.003	0.035	1.74261646754914e-38	TEM_1	COL9A2
HYI	6.01538330583746e-43	0.853916	0.129	0.077	2.20169044376957e-38	TEM_1	HYI
AL138963.4	6.4253230519628e-43	0.369386	0.548	0.467	2.3517324902489e-38	TEM_1	AL138963.4
WNT1	7.6236460671815e-43	1.48064	0.042	0.015	2.7903306970491e-38	TEM_1	WNT1
SNX20	9.79532693560969e-43	-0.895389	0.091	0.158	3.5851876117025e-38	TEM_1	SNX20
KLF10	1.11442169472558e-42	0.579174	0.225	0.156	4.07889484486508e-38	TEM_1	KLF10
ARMH1	1.13313181304695e-42	-1.18399	0.093	0.158	4.14737574893313e-38	TEM_1	ARMH1
PTGES3	1.50714915551105e-42	0.197759	0.838	0.766	5.51631662408599e-38	TEM_1	PTGES3
SLC25A4	1.60002045414598e-42	1.09794	0.082	0.042	5.85623486421971e-38	TEM_1	SLC25A4
ZNF165	1.85921605756203e-42	1.11348	0.062	0.027	6.80491669228278e-38	TEM_1	ZNF165
TET2	1.92764741181152e-42	-1.15708	0.058	0.117	7.05538229197134e-38	TEM_1	TET2
POU2AF1	2.58715634830542e-42	-4.21182	0.002	0.033	9.46925095043267e-38	TEM_1	POU2AF1
BRD2	2.64511861709667e-42	0.208045	0.779	0.701	9.68139865043552e-38	TEM_1	BRD2
MAN2A1	4.08060015457432e-42	-0.911896	0.134	0.208	1.49354046257575e-37	TEM_1	MAN2A1
GRINA	4.86411205662698e-42	-0.772018	0.129	0.203	1.78031365384604e-37	TEM_1	GRINA
NR4A3	6.43763579341755e-42	0.329776	0.349	0.264	2.35623907674876e-37	TEM_1	NR4A3
CCDC167	7.96432827900445e-42	-0.694483	0.132	0.208	2.91502379339842e-37	TEM_1	CCDC167
TNFSF14	8.58585878326181e-42	0.719185	0.141	0.086	3.14251017326166e-37	TEM_1	TNFSF14
MCUB	1.40138810587361e-41	0.267464	0.541	0.448	5.12922060630801e-37	TEM_1	MCUB
PLCL1	1.78919365763481e-41	-1.06063	0.094	0.159	6.54862770630918e-37	TEM_1	PLCL1
MIR3142HG	1.83421085153983e-41	-2.83096	0.006	0.04	6.71339513772092e-37	TEM_1	MIR3142HG
IFNL1	1.9363067379061e-41	1.92193	0.023	0.006	7.0870762914101e-37	TEM_1	IFNL1
CD82	2.08967428714806e-41	-0.635713	0.25	0.332	7.64841685839061e-37	TEM_1	CD82
PER1	2.64177637828639e-41	0.169113	0.705	0.605	9.66916572216601e-37	TEM_1	PER1
MTHFD2	2.67005127368963e-41	-0.645338	0.253	0.334	9.77265466683143e-37	TEM_1	MTHFD2
AC004585.1	3.30206742126824e-41	-2.61344	0.007	0.042	1.20858969685839e-36	TEM_1	AC004585.1
LINC00892	3.51214814079538e-41	0.477175	0.222	0.153	1.28548134101252e-36	TEM_1	LINC00892
AC010654.1	3.96487577566242e-41	-2.25179	0.015	0.055	1.4511841826502e-36	TEM_1	AC010654.1
TULP4	4.10578865077135e-41	-1.03951	0.089	0.154	1.50275970406882e-36	TEM_1	TULP4
DTHD1	4.9611800656452e-41	0.592601	0.098	0.053	1.8158415158268e-36	TEM_1	DTHD1
MSN	5.38247916553746e-41	0.236322	0.679	0.586	1.97004119937837e-36	TEM_1	MSN
METTL7A	7.40556286096134e-41	-5.89735	0	0.029	2.71051006274046e-36	TEM_1	METTL7A
CDKN2D	7.63286755968006e-41	0.401391	0.305	0.228	2.7937058555185e-36	TEM_1	CDKN2D
HLF	1.03760513753351e-40	-1.66456	0.03	0.076	3.7977385638864e-36	TEM_1	HLF
SETD1B	1.06809785976959e-40	-1.12028	0.062	0.121	3.90934497654269e-36	TEM_1	SETD1B
LTA	1.44641607602062e-40	-1.16119	0.076	0.137	5.29402747984308e-36	TEM_1	LTA
CEBPA	1.49883127035024e-40	-2.58477	0.009	0.044	5.4858723326089e-36	TEM_1	CEBPA
CITED2	1.5034890726927e-40	0.197833	0.704	0.617	5.50292035496257e-36	TEM_1	CITED2
TSPAN5	1.51953592123344e-40	-0.801454	0.164	0.238	5.56165342530652e-36	TEM_1	TSPAN5
PVT1	1.61076801976524e-40	-0.691827	0.213	0.293	5.89557202914274e-36	TEM_1	PVT1
MAN2B1	1.69527942867777e-40	-0.759434	0.12	0.192	6.2048922369035e-36	TEM_1	MAN2B1
DSE	1.87651369591644e-40	0.582473	0.192	0.129	6.86822777842377e-36	TEM_1	DSE
LIME1	2.19873448846725e-40	-0.505695	0.46	0.521	8.04758810123899e-36	TEM_1	LIME1
UBXN1	2.52697152961516e-40	-0.325682	0.61	0.661	9.24896849554444e-36	TEM_1	UBXN1
HSPD1	2.90434217815538e-40	0.180736	0.822	0.744	1.06301828062665e-35	TEM_1	HSPD1
DAD1	3.60612711587231e-40	0.254341	0.658	0.58	1.31987858568042e-35	TEM_1	DAD1
MSI2	3.7459942625721e-40	-0.850596	0.128	0.199	1.37107136004401e-35	TEM_1	MSI2
PATJ	4.13987627396665e-40	0.666265	0.158	0.101	1.51523611503453e-35	TEM_1	PATJ
MGLL	5.09752425617717e-40	1.5172	0.032	0.01	1.8657448530034e-35	TEM_1	MGLL
HIVEP1	5.12069762158581e-40	-0.91722	0.084	0.148	1.87422653647662e-35	TEM_1	HIVEP1
ELL2	5.32042615705101e-40	0.34295	0.33	0.253	1.94732917774224e-35	TEM_1	ELL2
EHD4	5.57774871784048e-40	-1.0072	0.069	0.128	2.04151180821679e-35	TEM_1	EHD4
RANBP2	7.94221153072844e-40	0.279774	0.483	0.401	2.90692884236192e-35	TEM_1	RANBP2
ARGLU1	8.49771056300817e-40	-0.430468	0.592	0.649	3.11024704316662e-35	TEM_1	ARGLU1
MCF2L2	9.07655536935888e-40	-1.99838	0.016	0.055	3.32211003073904e-35	TEM_1	MCF2L2
ATP5F1E	1.05308576473943e-39	-0.174413	0.979	0.951	3.8543992075228e-35	TEM_1	ATP5F1E
PROSER2	1.06151069717631e-39	1.71875	0.034	0.012	3.88523530273503e-35	TEM_1	PROSER2
MAD1L1	1.06350187311379e-39	-0.784783	0.142	0.214	3.89252320578377e-35	TEM_1	MAD1L1
BEX5	1.07874275140372e-39	0.852721	0.103	0.058	3.94830634441276e-35	TEM_1	BEX5
PTGIR	1.24045328526544e-39	-5.82918	0	0.028	4.54018306940004e-35	TEM_1	PTGIR
SMIM3	1.37815791824512e-39	0.887671	0.104	0.059	5.04419579656898e-35	TEM_1	SMIM3
ATP1A1	2.12569714456774e-39	0.303774	0.517	0.439	7.7802641188324e-35	TEM_1	ATP1A1
CHMP7	2.3733688747465e-39	-0.845368	0.127	0.196	8.68676741845966e-35	TEM_1	CHMP7
CCDC6	2.52750127512151e-39	-0.951769	0.086	0.149	9.25090741707225e-35	TEM_1	CCDC6
ZNF101	2.76847863437151e-39	-0.995267	0.092	0.155	1.01329086496632e-34	TEM_1	ZNF101
FAM160B1	3.01610326281174e-39	-0.994004	0.066	0.125	1.10392395522173e-34	TEM_1	FAM160B1
CAMK1	3.05324725585426e-39	-1.91036	0.013	0.051	1.11751902811522e-34	TEM_1	CAMK1
OXA1L	3.56423730707282e-39	-0.473357	0.337	0.421	1.30454649676172e-34	TEM_1	OXA1L
HSPH1	3.93864047913609e-39	0.144779	0.884	0.804	1.4415818017686e-34	TEM_1	HSPH1
MYO5A	3.95414560608304e-39	-0.806357	0.139	0.212	1.44725683328245e-34	TEM_1	MYO5A
ANKS1B	4.24672711052115e-39	-5.57982	0.001	0.028	1.55434458972185e-34	TEM_1	ANKS1B
MLF1	5.00194543908732e-39	0.897688	0.116	0.068	1.83076205016035e-34	TEM_1	MLF1
GPR25	5.47913231183218e-39	-1.52001	0.027	0.071	2.0054172174537e-34	TEM_1	GPR25
LAX1	5.58145292205665e-39	-0.969955	0.127	0.195	2.04286758400195e-34	TEM_1	LAX1
PRKCH	5.9699847850788e-39	-0.432553	0.457	0.534	2.18507413118669e-34	TEM_1	PRKCH
BCAS2	7.79868670808468e-39	0.164121	0.687	0.601	2.85439732202607e-34	TEM_1	BCAS2
H3F3A	8.82734032732343e-39	-0.224732	0.92	0.902	3.23089483320365e-34	TEM_1	H3F3A
CRADD	8.96995190422205e-39	-1.46289	0.058	0.112	3.28309209646431e-34	TEM_1	CRADD
PPP1CC	9.51890895006456e-39	-0.530193	0.32	0.399	3.48401586481313e-34	TEM_1	PPP1CC
IGFLR1	1.01549875009884e-38	-0.633227	0.306	0.38	3.71682697523678e-34	TEM_1	IGFLR1
AFTPH	1.05470428495332e-38	-0.742855	0.151	0.225	3.86032315335766e-34	TEM_1	AFTPH
HIST1H2BN	1.17654481422927e-38	-1.38582	0.051	0.103	4.30627167456055e-34	TEM_1	HIST1H2BN
CCDC59	1.23328725169248e-38	0.296655	0.487	0.406	4.51395466991964e-34	TEM_1	CCDC59
ASH1L	1.51452295227287e-38	-0.607725	0.29	0.371	5.54330545761392e-34	TEM_1	ASH1L
B3GNT2	1.62607097106888e-38	-0.779415	0.136	0.207	5.95158236120921e-34	TEM_1	B3GNT2
NR1D1	1.63152039615188e-38	-1.12347	0.068	0.125	5.9715278019555e-34	TEM_1	NR1D1
TTC39C	1.74416226969498e-38	0.229232	0.576	0.481	6.38380832331059e-34	TEM_1	TTC39C
PHLDA1	1.77672603543166e-38	0.259766	0.585	0.489	6.50299496228341e-34	TEM_1	PHLDA1
SAT1	2.04766424008189e-38	-0.648843	0.874	0.857	7.49465588512372e-34	TEM_1	SAT1
NDUFC1	2.26527463458526e-38	-0.63453	0.228	0.306	8.29113169004552e-34	TEM_1	NDUFC1
WDR1	2.35458880560722e-38	-0.426261	0.438	0.507	8.61803048740299e-34	TEM_1	WDR1
IL7	2.58629721966949e-38	-5.31097	0.001	0.028	9.46610645371229e-34	TEM_1	IL7
SBF2	2.96109769722142e-38	0.790321	0.106	0.061	1.08379136816001e-33	TEM_1	SBF2
RUNX2	3.49989791341674e-38	0.486938	0.219	0.154	1.28099763528966e-33	TEM_1	RUNX2
RRAS	3.60315400887097e-38	0.664433	0.131	0.08	1.31879039878686e-33	TEM_1	RRAS
A1BG	3.98142062950683e-38	0.492944	0.241	0.174	1.4572397646058e-33	TEM_1	A1BG
NCF1	4.25335778710585e-38	0.320111	0.36	0.281	1.55677148365861e-33	TEM_1	NCF1
EMD	4.50008509783479e-38	0.219481	0.637	0.56	1.64707614665851e-33	TEM_1	EMD
RIPOR2	5.2586238163767e-38	-0.597749	0.281	0.36	1.92470890303204e-33	TEM_1	RIPOR2
LIMS2	5.75495558455418e-38	-2.67591	0.007	0.039	2.10637129350268e-33	TEM_1	LIMS2
ARHGDIA	5.88013450205294e-38	0.232584	0.676	0.597	2.1521880290964e-33	TEM_1	ARHGDIA
RRAD	6.5266816023095e-38	1.46801	0.029	0.009	2.3888307332613e-33	TEM_1	RRAD
ACTG1	8.30124003821847e-38	-0.247091	0.983	0.952	3.03833686638834e-33	TEM_1	ACTG1
GYG1	9.14986065581106e-38	0.485686	0.269	0.202	3.3489404986334e-33	TEM_1	GYG1
EIF5	9.58754032847429e-38	0.159869	0.864	0.8	3.50913563562487e-33	TEM_1	EIF5
EIF5A	9.87842075860764e-38	0.237952	0.625	0.539	3.61560078185798e-33	TEM_1	EIF5A
TBC1D16	1.21281241860049e-37	1.47934	0.042	0.016	4.43901473331964e-33	TEM_1	TBC1D16
FAR2	1.21660816966713e-37	1.1077	0.069	0.034	4.45290756179866e-33	TEM_1	FAR2
SORL1	1.44790108459655e-37	0.317902	0.311	0.234	5.29946275973182e-33	TEM_1	SORL1
RAB27B	1.55552454363272e-37	1.14132	0.041	0.016	5.69337538215011e-33	TEM_1	RAB27B
RNF144A	1.75158246671802e-37	0.544646	0.157	0.101	6.41096698643463e-33	TEM_1	RNF144A
DLGAP1	1.86893852726708e-37	-2.69195	0.01	0.043	6.84050190365025e-33	TEM_1	DLGAP1
GNAO1	1.88208007588522e-37	1.04751	0.071	0.036	6.88860128574749e-33	TEM_1	GNAO1
COLQ	2.1782541145941e-37	1.1747	0.052	0.023	7.97262788482586e-33	TEM_1	COLQ
RPL17	2.31729947948671e-37	0.11409	0.995	0.956	8.4815478248693e-33	TEM_1	RPL17
RRAS2	2.48278617404014e-37	0.608133	0.173	0.116	9.08724567560431e-33	TEM_1	RRAS2
TANC2	2.48602815601848e-37	1.14691	0.052	0.022	9.09911165384325e-33	TEM_1	TANC2
ANKRD10	2.62852987349323e-37	-0.626356	0.213	0.291	9.62068218997256e-33	TEM_1	ANKRD10
ANK3	2.89003592920136e-37	0.393951	0.216	0.151	1.05778205044699e-32	TEM_1	ANK3
PZP	3.37969745516846e-37	2.06925	0.022	0.006	1.23700306556621e-32	TEM_1	PZP
LEF1-AS1	3.39660322923611e-37	-2.53745	0.008	0.039	1.24319074793271e-32	TEM_1	LEF1-AS1
TEX14	3.67025301602887e-37	0.817751	0.073	0.037	1.34334930639673e-32	TEM_1	TEX14
OTUD5	6.76012216493715e-37	-0.782128	0.196	0.27	2.47427231358864e-32	TEM_1	OTUD5
LIMS1	6.80996744768076e-37	-0.565996	0.313	0.387	2.49251618552563e-32	TEM_1	LIMS1
BRAF	7.34938841739917e-37	0.421966	0.331	0.26	2.68994965465227e-32	TEM_1	BRAF
TRERF1	8.32322766934234e-37	-0.868627	0.092	0.154	3.04638455925599e-32	TEM_1	TRERF1
DDX39B	8.48266132470083e-37	-0.478519	0.398	0.475	3.10473887145375e-32	TEM_1	DDX39B
CDC42EP3	1.04058043213459e-36	0.291571	0.417	0.337	3.8086284396558e-32	TEM_1	CDC42EP3
ARAP2	1.07234969819053e-36	0.286273	0.411	0.331	3.92490713034718e-32	TEM_1	ARAP2
MAGI3	1.2047114083421e-36	0.895359	0.081	0.043	4.40936422567292e-32	TEM_1	MAGI3
LINC00649	1.25584285199055e-36	-0.995167	0.096	0.156	4.59651042257063e-32	TEM_1	LINC00649
NUSAP1	1.32593673772331e-36	-1.78833	0.016	0.053	4.85306105374108e-32	TEM_1	NUSAP1
TRGV9	1.45044973763188e-36	1.95919	0.022	0.006	5.30879108470646e-32	TEM_1	TRGV9
TRAF3	1.83180235080523e-36	-0.781465	0.18	0.252	6.70457978418223e-32	TEM_1	TRAF3
YPEL3	2.13620746542144e-36	-0.371429	0.605	0.652	7.81873294418901e-32	TEM_1	YPEL3
GNAI3	2.24217217290373e-36	0.421949	0.342	0.274	8.20657437004494e-32	TEM_1	GNAI3
GRPEL1	2.30610387531248e-36	0.389037	0.343	0.27	8.44057079403119e-32	TEM_1	GRPEL1
TMEM200A	3.19038295698344e-36	1.05597	0.069	0.035	1.16771206608551e-31	TEM_1	TMEM200A
SQSTM1	3.19256030078521e-36	0.151711	0.821	0.738	1.16850899569039e-31	TEM_1	SQSTM1
LINC01550	3.76959458810497e-36	-0.822806	0.12	0.184	1.3797093151923e-31	TEM_1	LINC01550
HNRNPDL	3.94600933512922e-36	0.164977	0.893	0.844	1.44427887675064e-31	TEM_1	HNRNPDL
KCNN4	4.70351878988175e-36	-1.31394	0.036	0.082	1.72153491228462e-31	TEM_1	KCNN4
HELLS	4.72299394741061e-36	-1.65628	0.015	0.051	1.72866301469176e-31	TEM_1	HELLS
OGT	5.23855209501221e-36	-0.612368	0.316	0.389	1.91736245229542e-31	TEM_1	OGT
SOD1	5.55024878906397e-36	-0.350817	0.805	0.799	2.0314465592853e-31	TEM_1	SOD1
ATP2A2	5.6022598539351e-36	-0.788205	0.126	0.194	2.05048312913879e-31	TEM_1	ATP2A2
ELK3	5.69267070025043e-36	-0.718384	0.131	0.199	2.08357440299866e-31	TEM_1	ELK3
LINC02099	5.96720429534196e-36	-8.93932	0	0.024	2.18405644413811e-31	TEM_1	LINC02099
KLHL18	6.09404853809878e-36	0.50771	0.219	0.157	2.23048270542954e-31	TEM_1	KLHL18
RRAGD	6.45494605532697e-36	1.19929	0.053	0.024	2.36257480571023e-31	TEM_1	RRAGD
KLF2	6.51167120871664e-36	-0.800812	0.47	0.504	2.38333677910238e-31	TEM_1	KLF2
ARHGEF12	6.70438091914874e-36	-1.24262	0.043	0.091	2.45387046021763e-31	TEM_1	ARHGEF12
TWISTNB	6.7184701456356e-36	0.485392	0.278	0.211	2.45902725800409e-31	TEM_1	TWISTNB
HRH2	7.7209798433538e-36	-2.67704	0.008	0.038	2.82595583246592e-31	TEM_1	HRH2
P4HB	8.67153233583894e-36	0.293751	0.5	0.422	3.17386755024041e-31	TEM_1	P4HB
IL21	1.10841474124438e-35	-4.4485	0.002	0.028	4.05690879442856e-31	TEM_1	IL21
DIP2A	1.14704114951751e-35	-0.799302	0.139	0.207	4.19828531134902e-31	TEM_1	DIP2A
IRF9	1.20056581461818e-35	-0.552346	0.27	0.347	4.394190938084e-31	TEM_1	IRF9
RORC	1.26573626885597e-35	-1.66408	0.02	0.058	4.63272131763974e-31	TEM_1	RORC
CFH	1.34286008882869e-35	1.1104	0.053	0.024	4.91500221112189e-31	TEM_1	CFH
SCML1	1.41608055352845e-35	-1.3133	0.047	0.095	5.1829964339695e-31	TEM_1	SCML1
UBE2H	1.48454711052839e-35	-0.608471	0.248	0.326	5.43359087924497e-31	TEM_1	UBE2H
FBXO32	1.55579559468348e-35	-1.0184	0.087	0.146	5.69436745610101e-31	TEM_1	FBXO32
TMIGD2	1.85993647887868e-35	-0.937531	0.098	0.158	6.80755350634384e-31	TEM_1	TMIGD2
SSR4	2.00814298606751e-35	0.172704	0.815	0.733	7.3500041433057e-31	TEM_1	SSR4
SREBF2-AS1	2.50678279261411e-35	-1.32802	0.044	0.092	9.17507569924692e-31	TEM_1	SREBF2-AS1
GPSM3	2.65006855922671e-35	0.169414	0.807	0.717	9.69951593362569e-31	TEM_1	GPSM3
CCDC18-AS1	2.71179880097558e-35	-0.677597	0.23	0.303	9.92545479145072e-31	TEM_1	CCDC18-AS1
CD80	3.02914900296211e-35	-4.94267	0.001	0.026	1.10869882657416e-30	TEM_1	CD80
PARK7	3.46403380192489e-35	-0.404127	0.539	0.583	1.26787101184253e-30	TEM_1	PARK7
TMX4	3.47549439207832e-35	0.361777	0.402	0.328	1.27206570244459e-30	TEM_1	TMX4
LMCD1	3.61417225175159e-35	-5.94186	0	0.024	1.3228231858636e-30	TEM_1	LMCD1
CALM2	3.84067589428193e-35	0.182161	0.876	0.818	1.40572578406613e-30	TEM_1	CALM2
FAM110A	3.92746092887614e-35	-0.739851	0.115	0.18	1.43748997457795e-30	TEM_1	FAM110A
IFNAR2	4.18512249406725e-35	-0.648345	0.186	0.258	1.53179668405355e-30	TEM_1	IFNAR2
ODC1	4.22830731523991e-35	0.317913	0.57	0.499	1.54760276045096e-30	TEM_1	ODC1
AC131971.1	4.85449342696486e-35	-1.18516	0.052	0.101	1.77679313920341e-30	TEM_1	AC131971.1
SLC39A8	5.04496875083967e-35	0.56289	0.194	0.136	1.84650901249483e-30	TEM_1	SLC39A8
NR3C2	5.21675708887797e-35	0.717606	0.095	0.054	1.90938526210023e-30	TEM_1	NR3C2
IL9R	5.74636425916539e-35	1.49036	0.037	0.014	2.10322678249712e-30	TEM_1	IL9R
LCP1	5.91876447212351e-35	0.172384	0.778	0.691	2.16632698444193e-30	TEM_1	LCP1
AL109914.1	6.3230707840918e-35	-3.19284	0.004	0.032	2.31430713768544e-30	TEM_1	AL109914.1
SYNGR2	7.29761443641943e-35	-0.657682	0.333	0.401	2.67099985987388e-30	TEM_1	SYNGR2
HCLS1	7.46876219133251e-35	-0.293071	0.704	0.725	2.73364164964961e-30	TEM_1	HCLS1
PRMT9	8.17283858247377e-35	0.294029	0.342	0.267	2.99134064957122e-30	TEM_1	PRMT9
CLIC5	9.83606381299063e-35	0.841119	0.096	0.056	3.6000977161927e-30	TEM_1	CLIC5
STAT5A	1.00636696650845e-34	-0.610139	0.166	0.239	3.68340373411759e-30	TEM_1	STAT5A
ADAM10	1.03014532563295e-34	-0.633236	0.191	0.265	3.77043490634918e-30	TEM_1	ADAM10
NDFIP1	1.17701677538024e-34	-0.478677	0.504	0.56	4.30799909956922e-30	TEM_1	NDFIP1
EPAS1	1.50340782297241e-34	0.870763	0.088	0.05	5.50262297286133e-30	TEM_1	EPAS1
SLC25A6	1.51271842902467e-34	-0.22506	0.818	0.811	5.53670072207319e-30	TEM_1	SLC25A6
ADAT2	1.87475682428991e-34	-1.40736	0.036	0.08	6.86179745258348e-30	TEM_1	ADAT2
AL157394.3	1.93003770190552e-34	-1.71275	0.025	0.065	7.06413099274441e-30	TEM_1	AL157394.3
AC091078.1	2.1545526450054e-34	2.07503	0.016	0.003	7.88587813598426e-30	TEM_1	AC091078.1
IRAK3	2.21972315568144e-34	-5.02768	0	0.024	8.12440872210965e-30	TEM_1	IRAK3
TRIM59	2.72924036333139e-34	-1.16036	0.056	0.106	9.98929265382923e-30	TEM_1	TRIM59
PDE7B	2.7825165108551e-34	-3.532	0.003	0.029	1.01842886813808e-29	TEM_1	PDE7B
OAS1	3.0630579523246e-34	-1.22618	0.04	0.085	1.12110984113033e-29	TEM_1	OAS1
CHST7	3.24032553004646e-34	-1.25534	0.038	0.082	1.1859915472523e-29	TEM_1	CHST7
C1orf112	3.26889351317181e-34	-2.62759	0.011	0.042	1.19644771475601e-29	TEM_1	C1orf112
CELF2	3.41191866488457e-34	-0.39409	0.565	0.617	1.2487963505344e-29	TEM_1	CELF2
AKAP13	3.54739218369175e-34	-0.416292	0.598	0.635	1.29838101315302e-29	TEM_1	AKAP13
RRP12	4.08671243863563e-34	0.427548	0.214	0.152	1.49577761966503e-29	TEM_1	RRP12
C19orf53	4.64410949043783e-34	-0.349235	0.561	0.616	1.69979051459515e-29	TEM_1	C19orf53
MID2	5.12990215022423e-34	1.21602	0.047	0.021	1.87759548600357e-29	TEM_1	MID2
GSTM2	5.38396141886046e-34	0.630882	0.133	0.084	1.97058371891712e-29	TEM_1	GSTM2
XXYLT1-AS2	5.76671453349913e-34	-5.55274	0.001	0.024	2.11067518640602e-29	TEM_1	XXYLT1-AS2
EPHA1-AS1	6.55107315504059e-34	0.766245	0.083	0.045	2.39775828547641e-29	TEM_1	EPHA1-AS1
PDE9A	7.08268116518927e-34	0.735799	0.09	0.051	2.59233213327092e-29	TEM_1	PDE9A
USP15	8.65147252813651e-34	-0.472601	0.538	0.593	3.16652546002324e-29	TEM_1	USP15
EZH2	9.11136490683242e-34	-1.0426	0.044	0.091	3.33485066954973e-29	TEM_1	EZH2
SHMT2	9.83312537122786e-34	-0.696039	0.118	0.182	3.59902221712311e-29	TEM_1	SHMT2
CDKN1B	1.03973753880397e-33	-0.348364	0.611	0.655	3.80554336577642e-29	TEM_1	CDKN1B
SH3BP5	1.25177351205186e-33	-0.932821	0.061	0.113	4.58161623146102e-29	TEM_1	SH3BP5
NSF	1.25639769955782e-33	-0.820997	0.098	0.159	4.59854122015159e-29	TEM_1	NSF
GTF3C6	1.28609400055919e-33	-0.56756	0.215	0.288	4.70723265144668e-29	TEM_1	GTF3C6
HERPUD2	1.76403175379436e-33	0.304739	0.452	0.38	6.45653262206275e-29	TEM_1	HERPUD2
MAL	1.80441451774035e-33	-0.674325	0.23	0.296	6.60433757638145e-29	TEM_1	MAL
MMP25	1.91601260483317e-33	1.38913	0.03	0.01	7.01279773494987e-29	TEM_1	MMP25
COMMD3	1.96988285591364e-33	-0.661458	0.144	0.211	7.20996824092953e-29	TEM_1	COMMD3
FHL1	2.06066659706239e-33	0.783427	0.095	0.055	7.54224581190804e-29	TEM_1	FHL1
RYR1	2.09020493998138e-33	-1.67322	0.016	0.05	7.65035910082584e-29	TEM_1	RYR1
CD274	2.1877085102615e-33	-1.71428	0.017	0.051	8.00723191840813e-29	TEM_1	CD274
TLK1	2.40403117831256e-33	-0.548447	0.302	0.375	8.79899451574179e-29	TEM_1	TLK1
MVP	2.52112493762864e-33	-0.510059	0.254	0.331	9.2275693842146e-29	TEM_1	MVP
MVB12B	2.65682727906689e-33	0.789671	0.106	0.064	9.72425352411272e-29	TEM_1	MVB12B
DYRK3	2.67540604423033e-33	1.02949	0.06	0.029	9.79225366248744e-29	TEM_1	DYRK3
C4orf48	2.82351964174052e-33	-0.574835	0.286	0.357	1.03343642407345e-28	TEM_1	C4orf48
GZMM	3.01779856795688e-33	0.280006	0.444	0.365	1.1045444538579e-28	TEM_1	GZMM
TPD52	3.67826732351181e-33	0.544613	0.194	0.138	1.34628262307856e-28	TEM_1	TPD52
AL606807.1	4.1707092696944e-33	-2.56886	0.008	0.037	1.52652129980085e-28	TEM_1	AL606807.1
WNK1	4.63399345296001e-33	-0.477749	0.395	0.464	1.69608794371789e-28	TEM_1	WNK1
CLNK	5.44343341681925e-33	-5.46414	0.001	0.024	1.99235106489001e-28	TEM_1	CLNK
KCNA3	5.56067054440121e-33	0.412404	0.31	0.245	2.03526102595629e-28	TEM_1	KCNA3
PPP1R3F	6.25755655927103e-33	-1.04151	0.051	0.098	2.29032827625879e-28	TEM_1	PPP1R3F
DMWD	7.11138852813709e-33	-1.31428	0.026	0.065	2.60283931518346e-28	TEM_1	DMWD
IKZF3	7.20247129527586e-33	-0.715949	0.269	0.335	2.63617651878392e-28	TEM_1	IKZF3
AMD1	7.21985177482099e-33	0.315216	0.456	0.384	2.64253794810223e-28	TEM_1	AMD1
ABRACL	7.94155990849636e-33	0.186396	0.718	0.627	2.90669034210875e-28	TEM_1	ABRACL
SGTB	8.46372784672121e-33	-0.71459	0.136	0.2	3.09780902917843e-28	TEM_1	SGTB
C2CD4B	1.09727885976634e-32	-2.89865	0.004	0.031	4.01615035463077e-28	TEM_1	C2CD4B
HNRNPA0	1.23977487465657e-32	0.170825	0.804	0.736	4.5377000187305e-28	TEM_1	HNRNPA0
PIANP	1.39876572910397e-32	1.73302	0.025	0.008	5.11962244509342e-28	TEM_1	PIANP
GPRIN3	1.45691176494416e-32	-0.514975	0.392	0.46	5.33244275087212e-28	TEM_1	GPRIN3
ATP5MF	1.63825183200431e-32	-0.38143	0.468	0.529	5.99616553031896e-28	TEM_1	ATP5MF
SPTY2D1	1.67628440337646e-32	0.389492	0.298	0.233	6.13536854479818e-28	TEM_1	SPTY2D1
APOBR	2.13699672943009e-32	0.79543	0.08	0.044	7.82162172938708e-28	TEM_1	APOBR
SMAD1	2.37689618756548e-32	-4.30631	0.002	0.025	8.69967773610842e-28	TEM_1	SMAD1
CLN5	2.40267032847799e-32	-1.03112	0.061	0.11	8.79401366926228e-28	TEM_1	CLN5
PIM3	2.91803862092154e-32	-0.556617	0.431	0.489	1.06803131564349e-27	TEM_1	PIM3
TRIM14	3.30592114746844e-32	-0.910103	0.1	0.158	1.21000019918492e-27	TEM_1	TRIM14
SLC5A3	3.56180783499415e-32	-0.991324	0.07	0.122	1.30365728568621e-27	TEM_1	SLC5A3
RPL36AL	3.68936253058936e-32	0.144369	0.941	0.9	1.35034357982101e-27	TEM_1	RPL36AL
CHST2	3.69001934492164e-32	-2.78698	0.005	0.032	1.35058398043477e-27	TEM_1	CHST2
SAP18	3.92957485642155e-32	0.209149	0.807	0.754	1.43826369319885e-27	TEM_1	SAP18
MXRA7	4.00392031376412e-32	0.694105	0.129	0.083	1.46547487404081e-27	TEM_1	MXRA7
SNTG2	4.01327970609399e-32	1.74027	0.019	0.005	1.46890050522746e-27	TEM_1	SNTG2
CDV3	4.02185305898201e-32	-0.404741	0.505	0.559	1.47203843811801e-27	TEM_1	CDV3
AOAH	4.50631173879429e-32	0.769192	0.09	0.052	1.6493551595161e-27	TEM_1	AOAH
CRTC3	5.32919636139228e-32	-0.687447	0.171	0.238	1.95053916023319e-27	TEM_1	CRTC3
CUL3	5.54763207176375e-32	-0.532636	0.256	0.331	2.03048881458625e-27	TEM_1	CUL3
PPP1R11	5.79154964749181e-32	0.358209	0.377	0.311	2.11976508647848e-27	TEM_1	PPP1R11
SFXN1	6.62365269966896e-32	-0.634331	0.183	0.253	2.42432312460583e-27	TEM_1	SFXN1
SPSB1	6.7442780086577e-32	-1.28957	0.024	0.061	2.46847319394881e-27	TEM_1	SPSB1
ODF3B	7.03093317880484e-32	-1.12139	0.038	0.081	2.57339185277436e-27	TEM_1	ODF3B
HSP90B1	7.8265604003195e-32	0.173564	0.673	0.593	2.86459937212094e-27	TEM_1	HSP90B1
RPL24	9.4966626289733e-32	-0.113119	0.997	0.981	3.47587348883052e-27	TEM_1	RPL24
SFT2D1	9.50563101228045e-32	-0.558535	0.179	0.249	3.47915600680477e-27	TEM_1	SFT2D1
MNAT1	1.09695035937409e-31	0.618452	0.159	0.109	4.0149480103451e-27	TEM_1	MNAT1
ANKRD12	1.21666531916835e-31	-0.365798	0.695	0.722	4.45311673468809e-27	TEM_1	ANKRD12
ATP5F1A	1.29115572963061e-31	-0.39745	0.397	0.464	4.725759086021e-27	TEM_1	ATP5F1A
DAPP1	1.29518777801393e-31	-0.896976	0.064	0.115	4.7405167863088e-27	TEM_1	DAPP1
IKZF1	1.68840285438431e-31	-0.372524	0.616	0.652	6.17972328733202e-27	TEM_1	IKZF1
IL26	1.86824090946486e-31	-3.57251	0.002	0.026	6.83794855273232e-27	TEM_1	IL26
ERO1B	2.19099234067817e-31	0.386823	0.207	0.148	8.01925106611617e-27	TEM_1	ERO1B
NFKBID	2.19366859021864e-31	0.292096	0.25	0.187	8.02904640705924e-27	TEM_1	NFKBID
CDK14	2.39278728349865e-31	-4.83561	0.001	0.023	8.75784073633339e-27	TEM_1	CDK14
PDLIM2	2.86689784681818e-31	0.355557	0.368	0.302	1.04931328091392e-26	TEM_1	PDLIM2
BCL11B	3.23068208670141e-31	-0.428197	0.485	0.545	1.18246195055358e-26	TEM_1	BCL11B
LINC01480	3.43469732816506e-31	-3.97489	0.002	0.026	1.25713356908169e-26	TEM_1	LINC01480
MEOX1	3.62619258192864e-31	-5.98042	0	0.022	1.3272227469117e-26	TEM_1	MEOX1
FSD1L	3.76152884683534e-31	0.910167	0.066	0.035	1.3767571732302e-26	TEM_1	FSD1L
LRP10	4.10570970303163e-31	-0.449083	0.268	0.345	1.50273080840661e-26	TEM_1	LRP10
HDGFL3	4.67820252133494e-31	-2.90588	0.004	0.029	1.7122689048338e-26	TEM_1	HDGFL3
MSC	6.96098812650191e-31	-2.70736	0.005	0.031	2.54779126418097e-26	TEM_1	MSC
CCL20	7.49044587587111e-31	-0.928458	0.15	0.21	2.74157809502759e-26	TEM_1	CCL20
HCG18	8.63802263376162e-31	0.365393	0.259	0.196	3.16160266418309e-26	TEM_1	HCG18
GBP4	1.0389883619018e-30	-0.70509	0.161	0.226	3.80280130339679e-26	TEM_1	GBP4
CNIH1	1.07340167055549e-30	-0.562602	0.223	0.293	3.92875745440016e-26	TEM_1	CNIH1
PKIG	1.09328991486007e-30	-3.32886	0.004	0.028	4.00155041737935e-26	TEM_1	PKIG
SH2D2A	1.24884845449561e-30	0.157299	0.626	0.536	4.57091022829937e-26	TEM_1	SH2D2A
AC245297.3	1.38421057522302e-30	0.415022	0.224	0.166	5.06634912637379e-26	TEM_1	AC245297.3
HIPK2	1.39556832149346e-30	-0.840417	0.115	0.173	5.1079196134982e-26	TEM_1	HIPK2
ORAI2	1.49591506492502e-30	0.628271	0.149	0.101	5.47519872913206e-26	TEM_1	ORAI2
LYPD3	1.49770253492961e-30	-1.66549	0.033	0.071	5.48174104809585e-26	TEM_1	LYPD3
HIP1	1.50859869612526e-30	0.871111	0.074	0.041	5.52162208768808e-26	TEM_1	HIP1
PCED1B	1.62772454591424e-30	-0.701907	0.147	0.21	5.9576346105007e-26	TEM_1	PCED1B
ZBTB20	1.9081558455336e-30	0.264958	0.386	0.313	6.98404121023752e-26	TEM_1	ZBTB20
TXNDC11	2.64694834829207e-30	-0.832474	0.124	0.182	9.6880956495838e-26	TEM_1	TXNDC11
ISCU	3.39849349859443e-30	-0.376253	0.511	0.559	1.24388260542055e-25	TEM_1	ISCU
BAG3	3.67062035207353e-30	0.333296	0.418	0.35	1.34348375506243e-25	TEM_1	BAG3
SYNGAP1	3.78517025384607e-30	-0.945741	0.071	0.121	1.3854101646102e-25	TEM_1	SYNGAP1
UAP1	3.9268440251696e-30	0.569155	0.158	0.109	1.43726418165232e-25	TEM_1	UAP1
COX10-AS1	4.08625798819164e-30	-1.35988	0.027	0.064	1.49561128625802e-25	TEM_1	COX10-AS1
NBEAL2	4.44434674315141e-30	-0.752872	0.139	0.201	1.62667535146085e-25	TEM_1	NBEAL2
PPARG	4.54569195318419e-30	-4.51518	0.001	0.022	1.66376871178494e-25	TEM_1	PPARG
SFPQ	4.71769467118047e-30	0.144905	0.836	0.771	1.72672342659877e-25	TEM_1	SFPQ
ABI3	4.86611185454594e-30	0.39106	0.288	0.224	1.78104559988236e-25	TEM_1	ABI3
MYO7A	5.23255489375997e-30	-4.14347	0.001	0.023	1.91516741666509e-25	TEM_1	MYO7A
SLC4A10	5.45928894722687e-30	-1.95541	0.011	0.04	1.99815434757451e-25	TEM_1	SLC4A10
SETD2	5.56567035011999e-30	-0.594773	0.262	0.33	2.03709100484742e-25	TEM_1	SETD2
PCAT1	5.98795694263797e-30	0.80528	0.072	0.039	2.19165212057492e-25	TEM_1	PCAT1
ASXL1	8.99919237309209e-30	-0.476799	0.4	0.465	3.29379440047543e-25	TEM_1	ASXL1
TPBG	9.64957435516441e-30	1.34221	0.034	0.013	3.53184070973373e-25	TEM_1	TPBG
NRDC	1.05908084467763e-29	-0.604084	0.205	0.273	3.87634179960459e-25	TEM_1	NRDC
PLEC	1.09894894566168e-29	-0.752153	0.147	0.209	4.02226303601631e-25	TEM_1	PLEC
LDHB	1.10661364298041e-29	-0.268849	0.817	0.785	4.05031659467261e-25	TEM_1	LDHB
COX6B1	1.1701966955738e-29	-0.263273	0.736	0.75	4.28303692546967e-25	TEM_1	COX6B1
RFX2	1.26285854117777e-29	1.12037	0.049	0.023	4.62218854656477e-25	TEM_1	RFX2
ADPRH	1.41701376743999e-29	-3.22286	0.003	0.025	5.18641209020711e-25	TEM_1	ADPRH
TMED2	1.42894910747369e-29	0.342793	0.377	0.313	5.23009662826445e-25	TEM_1	TMED2
RAB33A	1.46743966328936e-29	-0.94654	0.041	0.082	5.3709759116054e-25	TEM_1	RAB33A
CHD3	1.75971344003721e-29	-0.538518	0.241	0.311	6.4407271618802e-25	TEM_1	CHD3
ATOX1	1.82191407297016e-29	-0.668024	0.143	0.205	6.66838769847807e-25	TEM_1	ATOX1
PCNX2	2.07628528499931e-29	0.358158	0.231	0.172	7.59941177162598e-25	TEM_1	PCNX2
PGM2L1	2.25815592341031e-29	-1.29765	0.045	0.088	8.26507649527407e-25	TEM_1	PGM2L1
CD177	2.47766356014463e-29	-7.98431	0	0.02	9.06849639648537e-25	TEM_1	CD177
NELL2	2.68866154733207e-29	-1.18635	0.041	0.081	9.84077012939011e-25	TEM_1	NELL2
FLVCR2	2.92227826826537e-29	-2.66187	0.005	0.03	1.06958306896781e-24	TEM_1	FLVCR2
LINC01229	3.14760132794558e-29	-6.19813	0	0.021	1.15205356204136e-24	TEM_1	LINC01229
UHRF2	3.51189460764027e-29	-0.747525	0.153	0.214	1.28538854534241e-24	TEM_1	UHRF2
TAP1	3.61447692427678e-29	-0.430271	0.393	0.456	1.32293469905454e-24	TEM_1	TAP1
CD79A	4.13914265220722e-29	-4.2824	0.002	0.024	1.51496760213436e-24	TEM_1	CD79A
ATP5PD	4.33032618559886e-29	-0.379911	0.427	0.492	1.58494268719104e-24	TEM_1	ATP5PD
THBS1	4.34804100449045e-29	1.10637	0.037	0.016	1.59142648805355e-24	TEM_1	THBS1
TRIM39	4.36373840886534e-29	0.459807	0.152	0.103	1.5971718950288e-24	TEM_1	TRIM39
OAT	5.20365169154606e-29	0.365269	0.277	0.215	1.90458855562277e-24	TEM_1	OAT
MCAM	5.37311150747964e-29	-1.58236	0.017	0.048	1.96661254285262e-24	TEM_1	MCAM
TNFRSF8	5.46047480514911e-29	-5.80927	0	0.02	1.99858838343263e-24	TEM_1	TNFRSF8
SEC14L2	5.53635318417367e-29	0.736742	0.097	0.059	2.02636062893941e-24	TEM_1	SEC14L2
MAT2B	6.05542261921484e-29	-0.455178	0.347	0.414	2.21634523285882e-24	TEM_1	MAT2B
BAIAP2	6.49615415231746e-29	0.719376	0.091	0.054	2.37765738128971e-24	TEM_1	BAIAP2
PWWP2B	6.91712909250529e-29	1.04125	0.051	0.025	2.53173841914786e-24	TEM_1	PWWP2B
SETBP1	7.51362084804754e-29	-2.61519	0.003	0.026	2.75006036659388e-24	TEM_1	SETBP1
MYO5C	7.67909906034924e-29	-3.15988	0.004	0.026	2.81062704707842e-24	TEM_1	MYO5C
TMEM173	9.38690377677428e-29	-0.527988	0.355	0.417	3.43570065133715e-24	TEM_1	TMEM173
FAM104A	1.16330229501815e-28	-0.653962	0.111	0.168	4.25780272999594e-24	TEM_1	FAM104A
TCAF2	1.17135927676236e-28	-0.845278	0.067	0.115	4.28729208887792e-24	TEM_1	TCAF2
SLC1A5	1.19510600936987e-28	0.528858	0.211	0.158	4.37420750489466e-24	TEM_1	SLC1A5
RNF24	1.21597272352526e-28	0.618731	0.123	0.081	4.4505817653748e-24	TEM_1	RNF24
EIF4A2	1.40493477944548e-28	0.138464	0.861	0.813	5.14220178624839e-24	TEM_1	EIF4A2
QPCT	1.55469729341244e-28	1.29596	0.032	0.013	5.69034756361886e-24	TEM_1	QPCT
IFNGR2	1.70711625038283e-28	-1.17695	0.043	0.083	6.24821618802619e-24	TEM_1	IFNGR2
SKP1	1.77366842407592e-28	0.177535	0.848	0.787	6.49180379896029e-24	TEM_1	SKP1
ENO2	1.82675850651179e-28	0.47565	0.171	0.12	6.68611880968382e-24	TEM_1	ENO2
IL17A	1.8353284581537e-28	-4.15579	0.003	0.025	6.71748568968835e-24	TEM_1	IL17A
CSF2RB	1.94905043189009e-28	-3.64919	0.002	0.023	7.13371948576091e-24	TEM_1	CSF2RB
PRDM2	2.19574566617118e-28	-0.577773	0.263	0.329	8.03664871275313e-24	TEM_1	PRDM2
AGMAT	2.33709793249428e-28	-2.63932	0.004	0.028	8.55401214272232e-24	TEM_1	AGMAT
PTPRCAP	2.49111936152883e-28	-0.39117	0.415	0.474	9.11774597513167e-24	TEM_1	PTPRCAP
ASB2	2.5266019451017e-28	-0.828242	0.111	0.165	9.24761577926672e-24	TEM_1	ASB2
RNF139	2.72043837600081e-28	0.294859	0.436	0.37	9.95707650000057e-24	TEM_1	RNF139
KLF7	3.01915188390598e-28	-4.37794	0.001	0.021	1.10503978102843e-23	TEM_1	KLF7
AC025259.3	3.09174400039946e-28	0.954509	0.078	0.045	1.13160922158621e-23	TEM_1	AC025259.3
SAR1A	3.18283785765652e-28	0.470667	0.235	0.181	1.16495048428086e-23	TEM_1	SAR1A
ECE1	3.31668525961265e-28	-0.832059	0.072	0.121	1.21393997187083e-23	TEM_1	ECE1
RANBP9	3.40973873255939e-28	-0.565211	0.205	0.271	1.24799847350406e-23	TEM_1	RANBP9
RSBN1	4.04909415170749e-28	-0.536496	0.298	0.365	1.48200895046646e-23	TEM_1	RSBN1
CCL4	4.09766936658993e-28	-0.223637	0.123	0.078	1.49978796486558e-23	TEM_1	CCL4
SELPLG	4.12706436669996e-28	-0.470425	0.368	0.429	1.51054682885585e-23	TEM_1	SELPLG
TRIM8	4.1912528647171e-28	-0.744774	0.13	0.188	1.53404046101511e-23	TEM_1	TRIM8
RPL27	4.55494053073172e-28	0.101109	0.982	0.934	1.66715378365312e-23	TEM_1	RPL27
DDHD1	4.57026867569105e-28	-0.693522	0.147	0.208	1.67276403798968e-23	TEM_1	DDHD1
GADD45A	4.83410874057085e-28	-0.763697	0.274	0.334	1.76933214013634e-23	TEM_1	GADD45A
FLNA	4.86652436318298e-28	-0.650294	0.317	0.377	1.7811965821686e-23	TEM_1	FLNA
SOCS3	5.93681910809612e-28	-0.585116	0.519	0.553	2.17293516175426e-23	TEM_1	SOCS3
COX5B	6.14206940776795e-28	-0.29261	0.663	0.688	2.24805882393715e-23	TEM_1	COX5B
ANP32B	6.27063492428514e-28	-0.273653	0.666	0.687	2.2951150886376e-23	TEM_1	ANP32B
RPL4	6.46596464315653e-28	-0.147342	0.977	0.947	2.36660771904172e-23	TEM_1	RPL4
NLRP6	7.09519400377356e-28	0.607276	0.107	0.067	2.59691195732116e-23	TEM_1	NLRP6
SKIL	7.23931536699289e-28	0.449301	0.266	0.208	2.64966181747307e-23	TEM_1	SKIL
EDF1	7.50258560490039e-28	-0.231793	0.757	0.76	2.74602135724959e-23	TEM_1	EDF1
ATP10A	7.72649786140233e-28	0.751916	0.08	0.046	2.82797548225187e-23	TEM_1	ATP10A
SLC12A6	7.86912233327662e-28	-0.906695	0.083	0.132	2.88017746520258e-23	TEM_1	SLC12A6
TBC1D2B	8.47459557147025e-28	-0.737444	0.108	0.162	3.10178672511382e-23	TEM_1	TBC1D2B
HDAC9	8.61901494147744e-28	-1.82862	0.017	0.048	3.15464565873016e-23	TEM_1	HDAC9
ATP5MPL	8.76896159559658e-28	-0.401716	0.362	0.431	3.2095276336043e-23	TEM_1	ATP5MPL
RAB30	8.94615037987634e-28	-0.909857	0.064	0.11	3.27438050053854e-23	TEM_1	RAB30
KLF12	9.6214483795903e-28	0.28353	0.327	0.262	3.52154632141385e-23	TEM_1	KLF12
SEC61G	9.6963043478972e-28	0.215512	0.579	0.511	3.54894435437385e-23	TEM_1	SEC61G
AL118516.1	9.85621753493019e-28	0.27041	0.287	0.222	3.6074741799598e-23	TEM_1	AL118516.1
SIRPB1	9.90485470774816e-28	-2.88722	0.005	0.028	3.6252758715829e-23	TEM_1	SIRPB1
PSMB8	1.01461942614663e-27	-0.366442	0.525	0.57	3.71360856163928e-23	TEM_1	PSMB8
TSPAN17	1.04562502829496e-27	-0.856402	0.058	0.102	3.82709216606239e-23	TEM_1	TSPAN17
LRRC8D	1.05615004743952e-27	-0.840056	0.082	0.132	3.86561478863338e-23	TEM_1	LRRC8D
GOLIM4	1.09335515323489e-27	-3.92484	0.001	0.02	4.00178919635503e-23	TEM_1	GOLIM4
CEP120	1.12870987093571e-27	-0.746789	0.137	0.194	4.13119099861178e-23	TEM_1	CEP120
ZNF706	1.13035790523642e-27	-0.401392	0.375	0.444	4.13722296895582e-23	TEM_1	ZNF706
MAP3K4	1.24830386279016e-27	-0.66653	0.141	0.199	4.56891696819826e-23	TEM_1	MAP3K4
OGDH	1.29755624117868e-27	-0.518192	0.219	0.287	4.74918559833809e-23	TEM_1	OGDH
CENPM	1.41518888198949e-27	-0.851153	0.078	0.128	5.17973282696974e-23	TEM_1	CENPM
AC017002.1	1.45699232348673e-27	-2.82016	0.006	0.03	5.33273760319378e-23	TEM_1	AC017002.1
LINC00299	1.62902933942927e-27	-1.34084	0.021	0.053	5.96241028524506e-23	TEM_1	LINC00299
CDC25B	1.68604460492145e-27	-0.839053	0.088	0.138	6.17109185847299e-23	TEM_1	CDC25B
MAPRE3	1.70435684591196e-27	1.02261	0.051	0.026	6.23811649172237e-23	TEM_1	MAPRE3
CUBN	1.70959256968955e-27	1.01745	0.052	0.026	6.25727976432073e-23	TEM_1	CUBN
AC022217.3	1.85328455125404e-27	0.494753	0.133	0.088	6.7832067860449e-23	TEM_1	AC022217.3
STX3	1.86274098335135e-27	1.25866	0.031	0.013	6.81781827316427e-23	TEM_1	STX3
MPHOSPH8	2.31871640293916e-27	-0.434531	0.417	0.481	8.48673390639761e-23	TEM_1	MPHOSPH8
HSPA6	2.34865318546395e-27	0.366177	0.14	0.093	8.59630552411659e-23	TEM_1	HSPA6
ARF1	2.48039674825597e-27	0.173071	0.788	0.716	9.07850013829168e-23	TEM_1	ARF1
SGPP1	2.73808868705166e-27	-0.967647	0.052	0.094	1.00216784034778e-22	TEM_1	SGPP1
ALG13	2.79435205003359e-27	0.202714	0.458	0.39	1.02276079383279e-22	TEM_1	ALG13
SON	2.84284785429469e-27	-0.254752	0.812	0.823	1.0405107431504e-22	TEM_1	SON
WDTC1	2.99973541366585e-27	-0.91283	0.063	0.108	1.09793315875584e-22	TEM_1	WDTC1
BZW1	3.17577175904265e-27	0.176391	0.639	0.558	1.1623642215272e-22	TEM_1	BZW1
MAFG	3.56172543016964e-27	-0.928129	0.05	0.092	1.30362712469639e-22	TEM_1	MAFG
SEM1	3.8970038675841e-27	-0.362097	0.483	0.539	1.42634238557446e-22	TEM_1	SEM1
USP12	4.0249622415513e-27	-0.678528	0.124	0.181	1.47317643003019e-22	TEM_1	USP12
CALM3	4.13086132242534e-27	-0.389113	0.537	0.572	1.5119365526209e-22	TEM_1	CALM3
LINC00910	4.15383846942375e-27	0.379705	0.151	0.104	1.52034641819379e-22	TEM_1	LINC00910
PLEKHO1	4.36855368460067e-27	0.362185	0.267	0.209	1.59893433410069e-22	TEM_1	PLEKHO1
DMTN	4.50935789582204e-27	0.811137	0.083	0.049	1.65047008344983e-22	TEM_1	DMTN
PRKD3	5.58967902349349e-27	0.760833	0.091	0.055	2.04587841938885e-22	TEM_1	PRKD3
HMOX1	5.62475705393235e-27	-6.12635	0	0.019	2.05871732930978e-22	TEM_1	HMOX1
ATP5MG	6.29831747218963e-27	-0.166853	0.912	0.892	2.30524717799613e-22	TEM_1	ATP5MG
DPP7	7.44439079308396e-27	-0.343066	0.52	0.576	2.72472147417666e-22	TEM_1	DPP7
CCDC66	7.4871987408969e-27	-0.668545	0.143	0.2	2.74038961115567e-22	TEM_1	CCDC66
TNIP2	7.97765372017714e-27	-0.575033	0.186	0.25	2.91990103812204e-22	TEM_1	TNIP2
UTS2	8.38741573843033e-27	-1.00286	0.04	0.079	3.06987803442289e-22	TEM_1	UTS2
TGOLN2	8.59979339076239e-27	-0.466371	0.316	0.384	3.14761037895294e-22	TEM_1	TGOLN2
AC073530.1	8.75137548533292e-27	2.05827	0.016	0.004	3.2030909413867e-22	TEM_1	AC073530.1
MPP7	9.28529458738822e-27	0.500966	0.145	0.099	3.39851067192996e-22	TEM_1	MPP7
HTATIP2	9.288751773961e-27	-0.776096	0.134	0.189	3.39977603678747e-22	TEM_1	HTATIP2
NFAT5	9.5400191795736e-27	-0.528326	0.251	0.317	3.49174241991573e-22	TEM_1	NFAT5
VAT1	9.67082983867063e-27	0.656824	0.11	0.071	3.53962042925184e-22	TEM_1	VAT1
AC016831.5	1.10293126103995e-26	-1.19776	0.037	0.074	4.03683870853233e-22	TEM_1	AC016831.5
AK5	1.12189380070785e-26	-4.67173	0.001	0.02	4.10624349997079e-22	TEM_1	AK5
CCDC88C	1.25612952780393e-26	-0.473295	0.343	0.408	4.59755968471518e-22	TEM_1	CCDC88C
CYP7B1	1.32152820199387e-26	-6.98778	0	0.018	4.83692537211776e-22	TEM_1	CYP7B1
RGS19	1.38010602824713e-26	0.362497	0.349	0.29	5.05132607398733e-22	TEM_1	RGS19
IGFBP4	2.18752452592112e-26	-1.69284	0.02	0.05	8.00655851732391e-22	TEM_1	IGFBP4
STARD7	2.40084492976896e-26	-0.578878	0.227	0.291	8.78733252744739e-22	TEM_1	STARD7
TMED8	2.52072951134105e-26	-0.831476	0.062	0.106	9.22612208445939e-22	TEM_1	TMED8
COX7C	2.64458638734906e-26	-0.152464	0.926	0.906	9.6794506363363e-22	TEM_1	COX7C
RAB37	2.8822408730625e-26	-0.927166	0.051	0.092	1.05492898194961e-21	TEM_1	RAB37
LINC01089	2.91723761176719e-26	-1.18475	0.048	0.088	1.06773813828291e-21	TEM_1	LINC01089
HSPA13	3.01652468763616e-26	0.552143	0.172	0.125	1.10407820092171e-21	TEM_1	HSPA13
PLK2	3.3578595512863e-26	0.454212	0.133	0.089	1.2290101743663e-21	TEM_1	PLK2
CCDC85B	3.44178704214873e-26	0.224649	0.524	0.457	1.25972847529686e-21	TEM_1	CCDC85B
MYCBP2	3.58250451739687e-26	-0.45505	0.366	0.428	1.31123247841243e-21	TEM_1	MYCBP2
GOLGA8B	3.61682339968363e-26	-0.687318	0.196	0.256	1.3237935325182e-21	TEM_1	GOLGA8B
GRAMD4	3.82660364993416e-26	-1.07549	0.039	0.076	1.4005752019124e-21	TEM_1	GRAMD4
AC011476.3	3.98194289488733e-26	1.26215	0.032	0.013	1.45743091895771e-21	TEM_1	AC011476.3
RNF145	4.09039055643137e-26	-0.535283	0.225	0.289	1.49712384755945e-21	TEM_1	RNF145
UBE2B	4.32386564169973e-26	-0.358994	0.609	0.641	1.58257806351852e-21	TEM_1	UBE2B
SLC16A1	4.35701124300239e-26	-0.975573	0.081	0.128	1.59470968505131e-21	TEM_1	SLC16A1
HSPA9	4.45016230047825e-26	0.205915	0.549	0.485	1.62880390359804e-21	TEM_1	HSPA9
ARSA	4.74711357245771e-26	-0.602345	0.124	0.18	1.73749103865525e-21	TEM_1	ARSA
CLEC11A	4.80471582573796e-26	-4.33333	0.001	0.019	1.75857403937835e-21	TEM_1	CLEC11A
SYF2	4.8870080717955e-26	-0.395395	0.409	0.473	1.78869382435787e-21	TEM_1	SYF2
PTEN	5.0337534627443e-26	-0.497167	0.199	0.264	1.84240410489904e-21	TEM_1	PTEN
PIK3R3	5.08238101927243e-26	-3.0246	0.003	0.024	1.8602022768639e-21	TEM_1	PIK3R3
NDUFC2	5.38146878921041e-26	-0.425436	0.292	0.36	1.9696713915389e-21	TEM_1	NDUFC2
CDC14A	5.87824276983633e-26	0.308045	0.351	0.288	2.1514956361878e-21	TEM_1	CDC14A
TCP1	6.12841357126398e-26	0.181756	0.561	0.491	2.24306065121833e-21	TEM_1	TCP1
TNFSF8	6.91710891468722e-26	-0.691184	0.173	0.23	2.53173103386467e-21	TEM_1	TNFSF8
AL450352.1	6.9303735435485e-26	-2.45777	0.008	0.032	2.53658602067419e-21	TEM_1	AL450352.1
ENPP4	7.38087375256746e-26	1.07224	0.047	0.023	2.70147360217722e-21	TEM_1	ENPP4
DUSP6	7.81895375447841e-26	0.514289	0.146	0.101	2.86181526367664e-21	TEM_1	DUSP6
RPS27L	7.93634620488824e-26	-0.49195	0.423	0.479	2.90478207445114e-21	TEM_1	RPS27L
LINC02256	9.38161338214527e-26	0.493671	0.118	0.077	3.43376431399899e-21	TEM_1	LINC02256
BCL6	9.73146953116156e-26	-0.642447	0.14	0.196	3.56181516310044e-21	TEM_1	BCL6
IER3	1.02220080392543e-25	0.462127	0.15	0.105	3.74135716244747e-21	TEM_1	IER3
TMEM273	1.16226890454354e-25	0.73287	0.087	0.053	4.25402041751981e-21	TEM_1	TMEM273
CEP55	1.32614344957383e-25	-4.74509	0.001	0.019	4.85381763978518e-21	TEM_1	CEP55
REC8	1.51857141555676e-25	-1.34011	0.023	0.055	5.55812323807931e-21	TEM_1	REC8
VPS54	1.55743522958976e-25	-1.10792	0.051	0.091	5.70036868382148e-21	TEM_1	VPS54
YES1	1.69277099184197e-25	0.663203	0.098	0.062	6.19571110724078e-21	TEM_1	YES1
DDX18	1.69970720431038e-25	0.224911	0.485	0.422	6.22109833849642e-21	TEM_1	DDX18
BLM	1.75594769242932e-25	-1.10847	0.034	0.069	6.42694414906055e-21	TEM_1	BLM
SH2B3	1.82177614036898e-25	0.651856	0.102	0.065	6.66788285136451e-21	TEM_1	SH2B3
NCKAP1L	1.84987129810151e-25	-0.537448	0.208	0.27	6.77071393818135e-21	TEM_1	NCKAP1L
PCSK7	1.96207464684282e-25	-0.60598	0.192	0.253	7.18138941490942e-21	TEM_1	PCSK7
GGCT	2.15819307180315e-25	-0.733393	0.066	0.111	7.8992024621067e-21	TEM_1	GGCT
AL513303.1	2.18446782795285e-25	0.890519	0.043	0.02	7.99537069709023e-21	TEM_1	AL513303.1
CXCL13	2.26408572688602e-25	-9.84116	0	0.018	8.28678016897551e-21	TEM_1	CXCL13
MSH3	2.30207507319352e-25	0.596637	0.143	0.1	8.4258249753956e-21	TEM_1	MSH3
AC232271.3	2.72329404346422e-25	-4.53813	0.001	0.019	9.96752852848338e-21	TEM_1	AC232271.3
S1PR4	2.78063957875667e-25	-0.559664	0.221	0.281	1.01774189222073e-20	TEM_1	S1PR4
MSC-AS1	2.82740329736522e-25	-2.30229	0.005	0.026	1.03485788086864e-20	TEM_1	MSC-AS1
ZNF652	2.94408186924892e-25	0.395237	0.208	0.156	1.0775634049638e-20	TEM_1	ZNF652
DGKE	3.12510491442708e-25	-1.15615	0.062	0.104	1.14381964972946e-20	TEM_1	DGKE
PSMB3	3.38679667754513e-25	-0.368855	0.444	0.497	1.23960145194829e-20	TEM_1	PSMB3
MYB	3.41436138120275e-25	-3.94367	0.002	0.02	1.24969040913402e-20	TEM_1	MYB
RPSA	3.53147491347868e-25	0.100278	0.992	0.942	1.29255513308233e-20	TEM_1	RPSA
AC008014.1	3.79420451868159e-25	1.13027	0.041	0.019	1.38871679588265e-20	TEM_1	AC008014.1
MIEN1	4.06534654576781e-25	-0.479805	0.226	0.291	1.48795748921648e-20	TEM_1	MIEN1
RIMKLB	4.14744356040748e-25	0.742762	0.057	0.031	1.51800581754474e-20	TEM_1	RIMKLB
SIK2	4.48079111114564e-25	0.41546	0.17	0.122	1.64001435459042e-20	TEM_1	SIK2
HNRNPLL	4.48537256848333e-25	-0.458659	0.321	0.383	1.64169121379058e-20	TEM_1	HNRNPLL
PGK1	4.63951297812348e-25	0.164048	0.755	0.682	1.69810814512297e-20	TEM_1	PGK1
AC012645.3	4.65818200502413e-25	-1.04154	0.06	0.102	1.70494119565888e-20	TEM_1	AC012645.3
MZB1	5.46037079330044e-25	-1.31474	0.031	0.065	1.9985503140559e-20	TEM_1	MZB1
AC005224.2	6.28345494471266e-25	-3.85235	0.002	0.02	2.29980734431428e-20	TEM_1	AC005224.2
USP48	6.5391878129657e-25	-0.63032	0.166	0.224	2.39340813142357e-20	TEM_1	USP48
AKIP1	7.94502281502244e-25	-0.86559	0.058	0.1	2.90795780052636e-20	TEM_1	AKIP1
TPPP	8.86520705865074e-25	1.42792	0.028	0.011	3.24475443553676e-20	TEM_1	TPPP
CHST11	9.08986542038684e-25	-0.467888	0.327	0.389	3.32698164251579e-20	TEM_1	CHST11
TSHR	1.00813094228027e-24	-7.95433	0	0.016	3.68986006184001e-20	TEM_1	TSHR
SMAD3	1.10029340951513e-24	0.349583	0.217	0.165	4.02718390816634e-20	TEM_1	SMAD3
MIIP	1.16763243865888e-24	-0.631123	0.122	0.176	4.27365148873536e-20	TEM_1	MIIP
TRAPPC6A	1.22160243457549e-24	0.335244	0.347	0.292	4.47118707078975e-20	TEM_1	TRAPPC6A
ACOT9	1.33201975654918e-24	-0.804395	0.077	0.123	4.87532551094564e-20	TEM_1	ACOT9
AL356234.2	1.45942407236089e-24	1.4218	0.03	0.012	5.34163804724809e-20	TEM_1	AL356234.2
PCK2	1.46073709727417e-24	-1.00844	0.034	0.068	5.34644384973317e-20	TEM_1	PCK2
FAM107B	1.48267567926775e-24	-0.32098	0.53	0.577	5.42674125368791e-20	TEM_1	FAM107B
CD200R1	1.59321964980433e-24	0.596457	0.11	0.072	5.83134324024884e-20	TEM_1	CD200R1
MEIS3	1.77225889074923e-24	2.15191	0.012	0.003	6.48664476603124e-20	TEM_1	MEIS3
MTMR6	1.92339919540658e-24	-0.663137	0.124	0.178	7.03983339510762e-20	TEM_1	MTMR6
NAPRT	1.97756971044045e-24	-0.634151	0.105	0.156	7.2381028971831e-20	TEM_1	NAPRT
MAP3K13	2.11223369723566e-24	0.643086	0.1	0.064	7.73098655525224e-20	TEM_1	MAP3K13
CFL2	2.18250194406239e-24	-0.684203	0.109	0.159	7.98817536546274e-20	TEM_1	CFL2
AC026341.1	2.49678688443203e-24	0.775257	0.062	0.034	9.13848967570967e-20	TEM_1	AC026341.1
RBM8A	2.53827462051023e-24	0.15557	0.76	0.701	9.29033893852949e-20	TEM_1	RBM8A
MAP1LC3A	2.58972466598221e-24	-0.846112	0.083	0.129	9.4786512499615e-20	TEM_1	MAP1LC3A
CARD17	2.63769174100803e-24	-1.54171	0.017	0.045	9.65421554126348e-20	TEM_1	CARD17
AKAP5	2.68947756607734e-24	-4.66231	0.001	0.018	9.84375683959967e-20	TEM_1	AKAP5
ATRX	2.80555502069363e-24	-0.387028	0.375	0.435	1.02686119312408e-19	TEM_1	ATRX
DGCR6L	2.8098695921333e-24	0.331675	0.326	0.271	1.02844036941671e-19	TEM_1	DGCR6L
LUC7L3	2.89928890136614e-24	-0.51425	0.26	0.321	1.06116873078902e-19	TEM_1	LUC7L3
DGKZ	3.23978045854034e-24	-0.484028	0.271	0.333	1.18579204563035e-19	TEM_1	DGKZ
U2AF1L4	3.76833397107485e-24	-0.585848	0.158	0.214	1.3792479167531e-19	TEM_1	U2AF1L4
COL5A1	3.88643217498771e-24	-1.9539	0.009	0.032	1.42247304036725e-19	TEM_1	COL5A1
XCL2	4.03362555448034e-24	1.3279	0.021	0.007	1.47634728919535e-19	TEM_1	XCL2
B4GALT5	4.63132783656106e-24	-1.43837	0.023	0.053	1.69511230145971e-19	TEM_1	B4GALT5
PAXX	4.87208249811802e-24	0.164036	0.614	0.544	1.78323091513618e-19	TEM_1	PAXX
IZUMO4	4.88543376277533e-24	-1.3336	0.02	0.049	1.7881176115134e-19	TEM_1	IZUMO4
NPIPB5	5.12767794643461e-24	-0.940503	0.083	0.128	1.87678140517453e-19	TEM_1	NPIPB5
PLK3	5.17159384405096e-24	0.202584	0.506	0.441	1.89285506286109e-19	TEM_1	PLK3
TMEM259	5.30089690204666e-24	-0.397998	0.457	0.515	1.9401812751181e-19	TEM_1	TMEM259
ZBTB21	5.77001506350436e-24	0.427255	0.17	0.124	2.11188321339323e-19	TEM_1	ZBTB21
JARID2	5.96455977826535e-24	-0.685383	0.159	0.214	2.1830885244429e-19	TEM_1	JARID2
LFNG	6.19107415431969e-24	-0.645107	0.156	0.211	2.26599505122255e-19	TEM_1	LFNG
BASP1	6.27293865607935e-24	-5.62947	0	0.017	2.2959582775116e-19	TEM_1	BASP1
SH2D1A	6.51581603311331e-24	-0.570588	0.239	0.299	2.3848538262798e-19	TEM_1	SH2D1A
ANK1	6.73364940803814e-24	-1.79222	0.012	0.037	2.46458301983604e-19	TEM_1	ANK1
BAK1	6.96239522675478e-24	-0.600462	0.099	0.149	2.54830627694452e-19	TEM_1	BAK1
AC108134.3	6.98501032088999e-24	-1.21397	0.032	0.066	2.55658362754894e-19	TEM_1	AC108134.3
SLC27A2	7.06999088862441e-24	-1.79838	0.01	0.033	2.58768736514542e-19	TEM_1	SLC27A2
TP53I11	7.46248029390664e-24	0.887661	0.049	0.025	2.73134241237277e-19	TEM_1	TP53I11
FHL3	7.62452081916051e-24	-1.02469	0.03	0.062	2.79065086502094e-19	TEM_1	FHL3
FXYD1	7.83960164969563e-24	-1.3242	0.027	0.058	2.8693725998051e-19	TEM_1	FXYD1
OSTF1	8.47714941091315e-24	0.158642	0.564	0.492	3.10272145588832e-19	TEM_1	OSTF1
SERPINE2	8.54457829226292e-24	-2.71013	0.003	0.022	3.12740110075115e-19	TEM_1	SERPINE2
HSDL2	8.78654605282131e-24	-0.906707	0.064	0.106	3.21596372079313e-19	TEM_1	HSDL2
RAB9A	9.11806633887854e-24	-0.675803	0.162	0.217	3.33730346069293e-19	TEM_1	RAB9A
HAUS3	9.54973330418519e-24	-0.643809	0.144	0.198	3.49529788666482e-19	TEM_1	HAUS3
FAM174B	1.00415153578908e-23	-1.98419	0.013	0.037	3.67529503614162e-19	TEM_1	FAM174B
SGMS1	1.12222187251923e-23	-0.741386	0.127	0.178	4.10744427560763e-19	TEM_1	SGMS1
SRRT	1.21221690965987e-23	0.382765	0.307	0.253	4.43683511104607e-19	TEM_1	SRRT
OIP5-AS1	1.29711904075616e-23	-0.512577	0.202	0.262	4.74758540107162e-19	TEM_1	OIP5-AS1
GRB2	1.44065424561764e-23	-0.380389	0.365	0.429	5.27293860438513e-19	TEM_1	GRB2
MYH9	1.44217090803664e-23	-0.271497	0.688	0.705	5.27848974050489e-19	TEM_1	MYH9
USF2	1.45409961314807e-23	-0.636096	0.135	0.188	5.32214999408324e-19	TEM_1	USF2
TRAM1	1.46323139260339e-23	0.246526	0.47	0.411	5.35557322006765e-19	TEM_1	TRAM1
TECPR1	1.46611249505406e-23	-0.905406	0.058	0.098	5.36611834314737e-19	TEM_1	TECPR1
CTNNAL1	1.49652236156198e-23	-1.28962	0.028	0.06	5.47742149555299e-19	TEM_1	CTNNAL1
PRKCE	1.71892432199562e-23	0.62543	0.083	0.051	6.29143491093618e-19	TEM_1	PRKCE
GCLM	1.80712794790725e-23	0.589066	0.126	0.087	6.61426900213531e-19	TEM_1	GCLM
TRAF7	1.82397728015391e-23	-0.701095	0.073	0.117	6.67593924309132e-19	TEM_1	TRAF7
IL10	2.05910256157585e-23	-3.22392	0.003	0.021	7.53652128562376e-19	TEM_1	IL10
STARD4	2.21644022157617e-23	-1.33978	0.018	0.045	8.11239285499094e-19	TEM_1	STARD4
SCAND1	2.29550186099549e-23	-0.411204	0.501	0.543	8.40176636142958e-19	TEM_1	SCAND1
COQ8A	2.35374866396839e-23	-0.881629	0.06	0.1	8.61495548499069e-19	TEM_1	COQ8A
BCLAF1	2.46860294516793e-23	0.138247	0.639	0.574	9.03533363960914e-19	TEM_1	BCLAF1
P2RY14	2.49785331586562e-23	-2.81143	0.005	0.024	9.14239292139974e-19	TEM_1	P2RY14
CLIC1	2.77458835112592e-23	0.110917	0.832	0.735	1.0155270823956e-18	TEM_1	CLIC1
RASSF1	2.7850781613288e-23	0.342091	0.258	0.204	1.01936645782795e-18	TEM_1	RASSF1
WBP11	3.19646187747159e-23	0.32041	0.337	0.282	1.16993701177337e-18	TEM_1	WBP11
LTK	3.20356949276847e-23	-1.38019	0.023	0.052	1.17253847004819e-18	TEM_1	LTK
TAB3	3.23181673588565e-23	-0.903163	0.052	0.09	1.18287724350151e-18	TEM_1	TAB3
CMTM6	3.47200297255051e-23	-0.499216	0.306	0.365	1.27078780798321e-18	TEM_1	CMTM6
FSD1	3.59801648007883e-23	-2.26509	0.004	0.024	1.31691001187365e-18	TEM_1	FSD1
IL22	3.65504568477934e-23	-2.09681	0.013	0.038	1.33778327108609e-18	TEM_1	IL22
CDCA7L	3.9438241175805e-23	-2.26516	0.006	0.027	1.44347906527564e-18	TEM_1	CDCA7L
TMEM165	4.12695165420676e-23	-0.56358	0.168	0.225	1.51050557495622e-18	TEM_1	TMEM165
LCN10	4.19955455706852e-23	-6.04099	0	0.016	1.53707896343265e-18	TEM_1	LCN10
TIFA	4.60648627624322e-23	-0.590443	0.249	0.304	1.68602004196778e-18	TEM_1	TIFA
FOXJ1	4.66565774728641e-23	1.03011	0.047	0.024	1.7076773920843e-18	TEM_1	FOXJ1
AC243829.1	5.04802470236861e-23	0.842407	0.046	0.024	1.84762752131393e-18	TEM_1	AC243829.1
ZNF250	5.17447772628953e-23	0.57989	0.111	0.074	1.89391059259923e-18	TEM_1	ZNF250
ID3	5.50005602386282e-23	-0.969938	0.147	0.196	2.01307550529403e-18	TEM_1	ID3
MAN1A2	5.87689539999029e-23	-0.57682	0.155	0.211	2.15100248535045e-18	TEM_1	MAN1A2
IL17RE	6.09946599252497e-23	-1.27045	0.023	0.051	2.23246554792407e-18	TEM_1	IL17RE
PLAGL1	6.33989599194007e-23	-1.32838	0.019	0.047	2.32046533200999e-18	TEM_1	PLAGL1
ELOC	6.36746491738421e-23	0.231637	0.475	0.42	2.3305558344118e-18	TEM_1	ELOC
RMND5B	6.78111748262645e-23	-1.0639	0.039	0.073	2.48195680981611e-18	TEM_1	RMND5B
RHBDD2	6.92161149568563e-23	-0.46988	0.388	0.443	2.5333790235359e-18	TEM_1	RHBDD2
PDE8A	7.45547516077597e-23	0.542753	0.103	0.067	2.72877846359561e-18	TEM_1	PDE8A
SRGAP3	7.95616523962931e-23	-1.33126	0.022	0.051	2.91203603935672e-18	TEM_1	SRGAP3
TMEM154	8.35906040690393e-23	-0.727354	0.092	0.138	3.05949969953091e-18	TEM_1	TMEM154
ENG	8.69386024586355e-23	0.982404	0.059	0.033	3.18203978858852e-18	TEM_1	ENG
RIC1	8.8256418856793e-23	-0.711941	0.113	0.162	3.23027318657748e-18	TEM_1	RIC1
DDX24	9.01812114368484e-23	0.126714	0.844	0.802	3.30072251980009e-18	TEM_1	DDX24
HES1	9.29687562127774e-23	-2.87235	0.003	0.021	3.40274944614386e-18	TEM_1	HES1
LINC01578	1.11385891369085e-22	-0.239929	0.856	0.859	4.0768350099999e-18	TEM_1	LINC01578
RBM6	1.15036435354997e-22	-0.520691	0.2	0.26	4.21044857042823e-18	TEM_1	RBM6
RABGGTB	1.1629132892008e-22	0.310239	0.338	0.283	4.25637892980384e-18	TEM_1	RABGGTB
SMIM14	1.24468507210553e-22	0.676799	0.074	0.044	4.55567183241346e-18	TEM_1	SMIM14
SPG7	1.32980890844025e-22	-0.617571	0.172	0.228	4.86723358578215e-18	TEM_1	SPG7
UFM1	1.55154559944386e-22	0.246905	0.414	0.354	5.67881204852447e-18	TEM_1	UFM1
CLTA	1.56319644037249e-22	-0.399056	0.281	0.344	5.72145529140736e-18	TEM_1	CLTA
TMEM219	1.56567889119163e-22	0.248351	0.437	0.381	5.73054130965048e-18	TEM_1	TMEM219
CDC37	1.57813715309956e-22	0.161362	0.744	0.685	5.7761397940597e-18	TEM_1	CDC37
SYNJ2	1.61089494328649e-22	-0.727402	0.084	0.129	5.89603658192288e-18	TEM_1	SYNJ2
AC122719.3	1.6332436793931e-22	1.44461	0.019	0.006	5.97783519094668e-18	TEM_1	AC122719.3
CRIP2	1.63788998534246e-22	-1.53291	0.021	0.049	5.99484113535195e-18	TEM_1	CRIP2
HIGD2A	1.80598492989315e-22	-0.234906	0.647	0.673	6.61008544190194e-18	TEM_1	HIGD2A
ITGB2	1.86738674726351e-22	-0.323514	0.525	0.564	6.83482223365918e-18	TEM_1	ITGB2
ANTXR2	2.09985395798411e-22	0.317675	0.204	0.155	7.68567547161763e-18	TEM_1	ANTXR2
DRAP1	2.13738620175083e-22	0.157215	0.614	0.544	7.82304723702822e-18	TEM_1	DRAP1
USP22	2.18568842121504e-22	-0.540506	0.194	0.251	7.99983819048916e-18	TEM_1	USP22
RPS17	2.19161756778957e-22	-0.212991	0.711	0.73	8.02153945986661e-18	TEM_1	RPS17
NBPF15	2.21919214910376e-22	-1.05048	0.042	0.077	8.12246518493466e-18	TEM_1	NBPF15
PPP1CB	2.26915320390636e-22	0.193513	0.527	0.467	8.30532764161768e-18	TEM_1	PPP1CB
TMC8	2.29430351615907e-22	-0.408366	0.438	0.489	8.39738029949381e-18	TEM_1	TMC8
CPM	2.33029699369897e-22	-4.12936	0.002	0.018	8.52912002663761e-18	TEM_1	CPM
FBXO34	2.37030555195361e-22	0.451956	0.192	0.146	8.67555535070542e-18	TEM_1	FBXO34
LINC-PINT	2.67788527499173e-22	-0.556139	0.305	0.36	9.80132789499723e-18	TEM_1	LINC-PINT
PMEPA1	2.77597442411418e-22	0.417792	0.171	0.126	1.01603439897003e-17	TEM_1	PMEPA1
HMGB1	2.80702862899394e-22	-0.200003	0.871	0.862	1.02740054849807e-17	TEM_1	HMGB1
AK3	2.87992839468478e-22	-0.659697	0.097	0.143	1.05408259173858e-17	TEM_1	AK3
ARAP1	2.90825274111086e-22	-0.773696	0.088	0.133	1.06444958577398e-17	TEM_1	ARAP1
COX5A	3.09697844444527e-22	-0.369053	0.427	0.473	1.13352508045141e-17	TEM_1	COX5A
LINC02132	3.10340046810396e-22	1.43572	0.021	0.007	1.13587560533073e-17	TEM_1	LINC02132
PTK2	3.19841772702118e-22	-2.15943	0.008	0.029	1.17065287226702e-17	TEM_1	PTK2
FUT7	3.22264249075296e-22	-5.14235	0	0.016	1.17951937804049e-17	TEM_1	FUT7
EIF3F	3.51638817388222e-22	-0.193391	0.767	0.76	1.28703323552263e-17	TEM_1	EIF3F
TSPYL1	3.57811254780756e-22	0.205479	0.466	0.402	1.30962497362305e-17	TEM_1	TSPYL1
TWIST1	3.58353242964918e-22	-7.3342	0	0.015	1.3116087045759e-17	TEM_1	TWIST1
CHD9	3.59331863978995e-22	0.411939	0.196	0.15	1.31519055534952e-17	TEM_1	CHD9
ANXA2R	3.63035456820797e-22	0.287597	0.259	0.204	1.3287460755098e-17	TEM_1	ANXA2R
PKD2	3.73874811476274e-22	-1.39655	0.015	0.04	1.36841919748431e-17	TEM_1	PKD2
RBM38	4.07007756102211e-22	-0.361464	0.412	0.471	1.4896890881097e-17	TEM_1	RBM38
ZMYM2	4.26332751249027e-22	-0.582493	0.206	0.263	1.56042050284656e-17	TEM_1	ZMYM2
DCPS	4.43032160950081e-22	-0.574171	0.097	0.144	1.62154201229339e-17	TEM_1	DCPS
VPS51	4.71505436029641e-22	-0.386085	0.278	0.341	1.72575704641209e-17	TEM_1	VPS51
EED	5.1732630021963e-22	-0.729619	0.084	0.128	1.89346599143387e-17	TEM_1	EED
NLRC5	5.40519111204455e-22	-0.519406	0.186	0.242	1.97835399891943e-17	TEM_1	NLRC5
ADAMTS17	5.45418747643329e-22	0.938632	0.047	0.025	1.99628715824935e-17	TEM_1	ADAMTS17
TRGV5	5.61251958943225e-22	1.04817	0.047	0.025	2.0542382949281e-17	TEM_1	TRGV5
CDKL2	5.88171539908257e-22	-2.09341	0.008	0.029	2.15276665321821e-17	TEM_1	CDKL2
HSD17B11	6.07514328627652e-22	0.364311	0.253	0.203	2.22356319421007e-17	TEM_1	HSD17B11
FOSL1	6.16968715734064e-22	0.892331	0.049	0.026	2.25816719645825e-17	TEM_1	FOSL1
LMO7	6.20244859300925e-22	-1.23114	0.029	0.059	2.27015820952731e-17	TEM_1	LMO7
WWTR1	6.81527799359678e-22	-2.60227	0.003	0.021	2.49445989843636e-17	TEM_1	WWTR1
CA2	8.18741216354877e-22	-2.26313	0.008	0.029	2.99667472598049e-17	TEM_1	CA2
MFGE8	8.98096725627503e-22	-2.2989	0.006	0.026	3.28712382546922e-17	TEM_1	MFGE8
KIAA2013	9.04108002157207e-22	-0.584286	0.092	0.138	3.30912569869559e-17	TEM_1	KIAA2013
AIM2	9.65593404691932e-22	-0.999301	0.032	0.063	3.53416842051294e-17	TEM_1	AIM2
GABPB1	1.10348653969096e-21	-0.671601	0.114	0.162	4.0388710839229e-17	TEM_1	GABPB1
B3GNT8	1.15703089925709e-21	1.48275	0.022	0.008	4.23484879437086e-17	TEM_1	B3GNT8
WWC2	1.18971140960991e-21	1.42117	0.022	0.008	4.35446273031322e-17	TEM_1	WWC2
NADSYN1	1.33053243858912e-21	-0.550551	0.143	0.196	4.86988177848004e-17	TEM_1	NADSYN1
SELENOS	1.36186565338785e-21	0.352786	0.256	0.207	4.98456447796486e-17	TEM_1	SELENOS
NIPAL2	1.43234004242484e-21	-3.121	0.002	0.019	5.24250778927915e-17	TEM_1	NIPAL2
GPR35	1.43780885099344e-21	0.799263	0.072	0.044	5.2625241755211e-17	TEM_1	GPR35
TMOD2	1.51454329015368e-21	0.919641	0.046	0.024	5.54337989629148e-17	TEM_1	TMOD2
KLF9	1.72914427539705e-21	-0.57494	0.171	0.223	6.32884096238075e-17	TEM_1	KLF9
PITPNM1	1.91746463958703e-21	-0.684485	0.087	0.131	7.0181123273525e-17	TEM_1	PITPNM1
HMGN4	2.23914640091106e-21	0.281679	0.366	0.313	8.19549974197457e-17	TEM_1	HMGN4
STARD3NL	2.31020836391367e-21	0.528878	0.152	0.112	8.45559363276044e-17	TEM_1	STARD3NL
MAPK1	2.44904951403111e-21	0.312016	0.275	0.223	8.96376612630526e-17	TEM_1	MAPK1
KAT2B	2.94325666225955e-21	-0.745842	0.105	0.15	1.07726137095362e-16	TEM_1	KAT2B
KDM7A	3.06622082307067e-21	-0.695781	0.08	0.122	1.1222674834521e-16	TEM_1	KDM7A
ZNF548	3.46839660784721e-21	0.634115	0.086	0.055	1.26946784243816e-16	TEM_1	ZNF548
RAB8B	3.62718195268082e-21	0.203793	0.434	0.375	1.32758486650071e-16	TEM_1	RAB8B
TXK	3.75373512131704e-21	-0.863298	0.104	0.147	1.37390459175325e-16	TEM_1	TXK
KIF13B	3.95453278635161e-21	0.422736	0.157	0.115	1.44739854513255e-16	TEM_1	KIF13B
FAM118A	4.05049958048415e-21	-0.589932	0.201	0.254	1.482523351453e-16	TEM_1	FAM118A
PRCP	4.20268068920418e-21	0.509623	0.164	0.122	1.53822315905562e-16	TEM_1	PRCP
SH3RF3	4.27188524602481e-21	-4.69498	0.001	0.016	1.56355271889754e-16	TEM_1	SH3RF3
NDUFB1	4.31409475738218e-21	-0.402577	0.327	0.385	1.57900182214945e-16	TEM_1	NDUFB1
ORMDL3	4.49246801558984e-21	-0.514081	0.151	0.204	1.64428821838604e-16	TEM_1	ORMDL3
LINC00891	4.55675750564528e-21	-2.56606	0.004	0.021	1.66781881464123e-16	TEM_1	LINC00891
SELENON	4.7211132927955e-21	-0.906023	0.04	0.073	1.72797467629608e-16	TEM_1	SELENON
RHBDF2	4.81014198494782e-21	0.610995	0.093	0.061	1.76056006791075e-16	TEM_1	RHBDF2
ARHGEF40	4.9590634653013e-21	0.609187	0.069	0.042	1.81506681893493e-16	TEM_1	ARHGEF40
AL135905.2	5.12004135173487e-21	0.249601	0.351	0.296	1.87398633514848e-16	TEM_1	AL135905.2
LINC00884	5.1314016655851e-21	-2.95617	0.003	0.019	1.8781443236208e-16	TEM_1	LINC00884
TAF10	5.25030452220768e-21	-0.261985	0.588	0.624	1.92166395817323e-16	TEM_1	TAF10
CD2BP2	5.30415715426908e-21	-0.496126	0.129	0.18	1.94137456003402e-16	TEM_1	CD2BP2
PSTPIP2	5.3197414683898e-21	0.850251	0.044	0.023	1.94707857484535e-16	TEM_1	PSTPIP2
SPTAN1	5.39886099697903e-21	-0.364879	0.462	0.51	1.9760371135043e-16	TEM_1	SPTAN1
VASH1	5.58900261973693e-21	0.83169	0.057	0.033	2.04563084884991e-16	TEM_1	VASH1
AC078883.1	6.22960716071602e-21	-1.28749	0.022	0.049	2.28009851689367e-16	TEM_1	AC078883.1
LRRC8B	6.44667408168416e-21	-1.2539	0.026	0.054	2.35954718063722e-16	TEM_1	LRRC8B
MARCKSL1	6.60982146237646e-21	0.32326	0.312	0.26	2.41926075344441e-16	TEM_1	MARCKSL1
FOSL2	6.69602674350341e-21	0.191049	0.414	0.355	2.45081274838968e-16	TEM_1	FOSL2
CDHR3	7.00273174938712e-21	-2.0337	0.008	0.027	2.56306984759318e-16	TEM_1	CDHR3
SLC25A43	7.23191748233023e-21	0.921754	0.049	0.027	2.64695411770769e-16	TEM_1	SLC25A43
NPM2	7.32202562440557e-21	1.44277	0.021	0.008	2.67993459878868e-16	TEM_1	NPM2
HSPA12A	7.4857101012454e-21	-7.71337	0	0.014	2.73984475415683e-16	TEM_1	HSPA12A
IFRD1	7.97503380129641e-21	0.150204	0.484	0.423	2.9189421216125e-16	TEM_1	IFRD1
GLG1	8.04711065704127e-21	-0.428527	0.261	0.321	2.94532297158367e-16	TEM_1	GLG1
TNS3	8.1088832303144e-21	-6.45442	0	0.014	2.96793235112737e-16	TEM_1	TNS3
RNF130	8.24242859569336e-21	0.302813	0.132	0.092	3.01681129030973e-16	TEM_1	RNF130
CKAP2	8.96742943173209e-21	-0.696112	0.074	0.115	3.28216884630826e-16	TEM_1	CKAP2
SENP7	9.38115543937642e-21	0.274861	0.285	0.232	3.43359670236616e-16	TEM_1	SENP7
RAB3GAP1	9.48601471470423e-21	-0.534443	0.146	0.198	3.4719762457289e-16	TEM_1	RAB3GAP1
AC110611.2	9.60201977553577e-21	-3.81383	0.001	0.017	3.51443525804385e-16	TEM_1	AC110611.2
IL12RB1	1.0180513876608e-20	-0.53036	0.179	0.231	3.72616988397729e-16	TEM_1	IL12RB1
USP51	1.06308307193996e-20	-2.14705	0.008	0.027	3.89099035160746e-16	TEM_1	USP51
BFSP2	1.07684702177683e-20	-2.70139	0.003	0.02	3.94136778440539e-16	TEM_1	BFSP2
ST3GAL1	1.11212904342323e-20	0.266703	0.315	0.261	4.07050351183336e-16	TEM_1	ST3GAL1
MICU3	1.15365141740535e-20	-1.57991	0.017	0.042	4.22247955284533e-16	TEM_1	MICU3
N4BP2	1.18905036892792e-20	-0.68535	0.079	0.12	4.35204325531309e-16	TEM_1	N4BP2
INTS6	1.20915538182555e-20	0.16985	0.439	0.379	4.4256296130197e-16	TEM_1	INTS6
SYS1	1.38690898113419e-20	0.339291	0.296	0.246	5.07622556184925e-16	TEM_1	SYS1
AZIN2	1.43909380641087e-20	0.879074	0.038	0.019	5.26722724084442e-16	TEM_1	AZIN2
POC1B-AS1	1.44099545674837e-20	0.897711	0.038	0.019	5.27418747124472e-16	TEM_1	POC1B-AS1
SNRNP35	1.48060355504779e-20	-0.684107	0.085	0.127	5.41915707183042e-16	TEM_1	SNRNP35
RASGRP1	1.48813115168668e-20	-0.458661	0.297	0.353	5.44670882828841e-16	TEM_1	RASGRP1
ZNF618	1.57195052464112e-20	1.60333	0.013	0.004	5.75349611523895e-16	TEM_1	ZNF618
PLAAT3	1.60009383754916e-20	0.604599	0.101	0.068	5.85650345481369e-16	TEM_1	PLAAT3
E2F3	1.63240837739133e-20	-0.88731	0.042	0.075	5.97477790209002e-16	TEM_1	E2F3
CUTA	1.72482459275206e-20	-0.252311	0.637	0.662	6.31303049193182e-16	TEM_1	CUTA
NINJ1	1.7503843383343e-20	-0.460768	0.209	0.264	6.40658171673739e-16	TEM_1	NINJ1
ELOB	2.0246351467191e-20	-0.239375	0.681	0.695	7.41036710050659e-16	TEM_1	ELOB
KIAA0825	2.12945634631047e-20	0.931311	0.037	0.019	7.79402317313096e-16	TEM_1	KIAA0825
CYTOR	2.22029245998913e-20	-0.574316	0.454	0.474	8.1264924328062e-16	TEM_1	CYTOR
CXCL16	2.23321656212631e-20	1.06094	0.039	0.02	8.17379593903852e-16	TEM_1	CXCL16
DTD1	2.33016054666849e-20	0.438343	0.184	0.141	8.52862061686135e-16	TEM_1	DTD1
IGBP1	2.33160692782456e-20	-0.348805	0.318	0.377	8.53391451653067e-16	TEM_1	IGBP1
GALM	2.53641501991673e-20	-0.52647	0.227	0.281	9.28353261439722e-16	TEM_1	GALM
ZSWIM6	2.69052026091347e-20	0.332289	0.227	0.179	9.8475732069694e-16	TEM_1	ZSWIM6
GLUD1	2.69066109934178e-20	-0.492522	0.345	0.399	9.84808868970085e-16	TEM_1	GLUD1
RAPGEF2	2.72059095819815e-20	0.429084	0.157	0.116	9.95763496610105e-16	TEM_1	RAPGEF2
AKR1B1	2.99501545708254e-20	0.354719	0.238	0.191	1.09620560744678e-15	TEM_1	AKR1B1
UBE2Z	3.18975937559871e-20	-0.533459	0.144	0.194	1.16748382906288e-15	TEM_1	UBE2Z
TACC3	3.28205469916476e-20	-0.495868	0.196	0.251	1.20126484044129e-15	TEM_1	TACC3
PYHIN1	3.33996405530596e-20	-0.524425	0.241	0.295	1.22246024388253e-15	TEM_1	PYHIN1
LINC00402	3.53765215484066e-20	-1.07687	0.056	0.09	1.29481606519323e-15	TEM_1	LINC00402
FXYD7	3.81028468827863e-20	-1.15041	0.041	0.073	1.39460229875686e-15	TEM_1	FXYD7
AC008035.1	4.00519300090617e-20	1.55974	0.02	0.008	1.46594069026167e-15	TEM_1	AC008035.1
EMB	4.44328715578799e-20	0.187882	0.466	0.408	1.62628753188996e-15	TEM_1	EMB
HPRT1	4.45970716508093e-20	-0.545272	0.193	0.247	1.63229741949127e-15	TEM_1	HPRT1
CD3D	4.4988052099908e-20	-0.159569	0.927	0.886	1.64660769490873e-15	TEM_1	CD3D
PHF21A	4.56885320770156e-20	-0.625986	0.103	0.148	1.67224596255085e-15	TEM_1	PHF21A
PTPN1	4.89814814444862e-20	-0.433489	0.334	0.388	1.79277120234964e-15	TEM_1	PTPN1
SNAI3	5.0969968225245e-20	0.726517	0.087	0.057	1.86555180701219e-15	TEM_1	SNAI3
DNAJC15	5.38908041467288e-20	-0.359953	0.296	0.358	1.97245732257442e-15	TEM_1	DNAJC15
RPS3A	5.52922264380043e-20	-0.144552	0.999	0.979	2.0237507798574e-15	TEM_1	RPS3A
AC058791.1	5.68813237810673e-20	-0.756544	0.104	0.148	2.08191333171085e-15	TEM_1	AC058791.1
RAD21	5.78470729079218e-20	-0.331409	0.429	0.48	2.11726071550284e-15	TEM_1	RAD21
TSPAN13	5.8313954089399e-20	-5.33048	0	0.014	2.13434903362609e-15	TEM_1	TSPAN13
BTBD11	5.83633438630976e-20	0.450553	0.146	0.107	2.13615674873324e-15	TEM_1	BTBD11
NUDT21	6.00485662601357e-20	-0.373579	0.221	0.281	2.19783757368723e-15	TEM_1	NUDT21
ITGB7	6.06061020598013e-20	0.199358	0.288	0.233	2.21824394149079e-15	TEM_1	ITGB7
ACTA2	6.26508816953416e-20	-1.46936	0.021	0.046	2.2930849209312e-15	TEM_1	ACTA2
CASP1	6.46171222911014e-20	-0.522428	0.181	0.233	2.3650512929766e-15	TEM_1	CASP1
MAML3	6.50224879563378e-20	0.718835	0.052	0.029	2.37988808168992e-15	TEM_1	MAML3
MAP4K1	6.58655485511234e-20	-0.437609	0.291	0.346	2.41074494251967e-15	TEM_1	MAP4K1
SNCA	7.47360833517601e-20	1.91381	0.013	0.004	2.73541538675777e-15	TEM_1	SNCA
UQCR10	7.56738929421747e-20	-0.295361	0.535	0.576	2.76974015557654e-15	TEM_1	UQCR10
PARD6G	8.75487576608079e-20	-1.51547	0.012	0.034	3.20437207914323e-15	TEM_1	PARD6G
NUP50	8.99193627583843e-20	-0.527202	0.153	0.203	3.29113859631962e-15	TEM_1	NUP50
CTDSP1	9.16415442863023e-20	0.331488	0.278	0.23	3.35417216242295e-15	TEM_1	CTDSP1
IKBKE	9.78583839322708e-20	-0.628493	0.092	0.135	3.58171471030504e-15	TEM_1	IKBKE
HIST1H2AK	1.02175034960685e-19	-1.00396	0.055	0.09	3.73970845459602e-15	TEM_1	HIST1H2AK
TRAF3IP3	1.03515596915884e-19	-0.336623	0.46	0.51	3.78877436271826e-15	TEM_1	TRAF3IP3
ARL3	1.04544899344385e-19	-0.704471	0.061	0.098	3.82644786090382e-15	TEM_1	ARL3
PCSK5	1.08789206959571e-19	0.753961	0.046	0.025	3.98179376392725e-15	TEM_1	PCSK5
CALCOCO1	1.09138572569944e-19	-0.62942	0.103	0.147	3.99458089463253e-15	TEM_1	CALCOCO1
GRSF1	1.11678491065331e-19	-0.473503	0.246	0.301	4.08754445148216e-15	TEM_1	GRSF1
ATP5F1D	1.11965757965413e-19	-0.248489	0.627	0.649	4.0980587072921e-15	TEM_1	ATP5F1D
DNAJC18	1.13929419859225e-19	-1.09623	0.024	0.051	4.16993069626748e-15	TEM_1	DNAJC18
RABL6	1.17829965676962e-19	-0.466634	0.158	0.211	4.31269457374247e-15	TEM_1	RABL6
PRKAR1B	1.19133354970579e-19	-0.743516	0.046	0.079	4.36039992527817e-15	TEM_1	PRKAR1B
NAP1L1	1.21082652254231e-19	-0.258069	0.639	0.662	4.43174615515712e-15	TEM_1	NAP1L1
SLC40A1	1.27046194947e-19	0.554575	0.074	0.046	4.65001778125513e-15	TEM_1	SLC40A1
C20orf204	1.42020657686205e-19	0.711205	0.056	0.032	5.19809809197279e-15	TEM_1	C20orf204
FNDC3B	1.540821282361e-19	-1.11322	0.05	0.083	5.63955997556949e-15	TEM_1	FNDC3B
CBFB	1.58876766909732e-19	-0.528266	0.152	0.202	5.8150485456631e-15	TEM_1	CBFB
BMERB1	1.67809286197844e-19	-2.33225	0.005	0.022	6.14198768412728e-15	TEM_1	BMERB1
FMNL1	1.68411121555511e-19	-0.372565	0.409	0.46	6.16401546005327e-15	TEM_1	FMNL1
CTTNBP2NL	1.76156234168392e-19	-3.41912	0.001	0.016	6.44749432679733e-15	TEM_1	CTTNBP2NL
ARHGEF18	1.78316084518071e-19	-0.743533	0.07	0.109	6.52654700944592e-15	TEM_1	ARHGEF18
COX4I1	1.82596768073348e-19	-0.115212	0.954	0.925	6.68322430825263e-15	TEM_1	COX4I1
EAPP	1.91694488473364e-19	-0.4121	0.24	0.298	7.01620997261359e-15	TEM_1	EAPP
THOC3	2.02559302067942e-19	-0.539611	0.142	0.19	7.41387301498876e-15	TEM_1	THOC3
SUOX	2.0531484946215e-19	-3.64982	0.001	0.015	7.51472880516415e-15	TEM_1	SUOX
TNFRSF10A	2.05438934912783e-19	-0.714228	0.067	0.104	7.51927045674278e-15	TEM_1	TNFRSF10A
SH3KBP1	2.0867782059958e-19	-0.327574	0.487	0.53	7.63781691176523e-15	TEM_1	SH3KBP1
SMDT1	2.10598366619257e-19	0.147275	0.608	0.545	7.70811081663144e-15	TEM_1	SMDT1
ANKRD9	2.1583935993397e-19	0.895409	0.058	0.034	7.89993641294325e-15	TEM_1	ANKRD9
YIPF5	2.20943909375402e-19	0.360196	0.263	0.216	8.0867680270491e-15	TEM_1	YIPF5
FAM85B	2.24081732916312e-19	1.83445	0.01	0.003	8.20161550646995e-15	TEM_1	FAM85B
AKIRIN2	2.28791532807343e-19	-0.47111	0.291	0.344	8.37399889228156e-15	TEM_1	AKIRIN2
RPS10	2.2957517136504e-19	0.226337	0.4	0.344	8.40268084713184e-15	TEM_1	RPS10
SLC6A6	2.31872807511048e-19	-0.557253	0.102	0.146	8.48677662771187e-15	TEM_1	SLC6A6
ARFGAP3	2.34973098489269e-19	0.388508	0.213	0.17	8.60025037780575e-15	TEM_1	ARFGAP3
ANKRD33B	2.38180838397368e-19	-1.95027	0.007	0.026	8.71765686618207e-15	TEM_1	ANKRD33B
PPP1R10	2.39784585240595e-19	0.194877	0.402	0.347	8.77635560439101e-15	TEM_1	PPP1R10
ANTKMT	2.418358054915e-19	-0.545592	0.115	0.161	8.8514323167944e-15	TEM_1	ANTKMT
CLU	2.42396023612517e-19	0.51745	0.051	0.029	8.87193686024173e-15	TEM_1	CLU
RCAN2	2.52565463773045e-19	-3.15028	0.003	0.018	9.24414853955721e-15	TEM_1	RCAN2
FAM241A	2.5307399619658e-19	-0.526968	0.157	0.206	9.26276133479104e-15	TEM_1	FAM241A
G3BP2	2.6141177895643e-19	0.144488	0.659	0.593	9.5679325215843e-15	TEM_1	G3BP2
ARID1B	2.79563626283578e-19	-0.464304	0.262	0.318	1.02323082856052e-14	TEM_1	ARID1B
A2M	2.88674325939492e-19	0.577274	0.02	0.008	1.05657690037113e-14	TEM_1	A2M
MIS12	3.04086177634145e-19	0.410215	0.132	0.095	1.11298581875874e-14	TEM_1	MIS12
WASF2	3.18362925265312e-19	-0.380572	0.314	0.373	1.16524014276357e-14	TEM_1	WASF2
MAGEF1	3.29293666073979e-19	-1.01889	0.029	0.056	1.20524774719737e-14	TEM_1	MAGEF1
IL21-AS1	3.35689912656386e-19	-4.04361	0.001	0.015	1.22865864931364e-14	TEM_1	IL21-AS1
DNAH8	3.44211146759854e-19	-4.23286	0.001	0.015	1.25984721825574e-14	TEM_1	DNAH8
SQLE	3.72153694976563e-19	-0.960434	0.029	0.057	1.36211973898372e-14	TEM_1	SQLE
PLAG1	3.7955528648799e-19	0.794259	0.053	0.03	1.38921030407469e-14	TEM_1	PLAG1
KDSR	3.82123198239768e-19	-0.493237	0.143	0.192	1.39860911787737e-14	TEM_1	KDSR
MAGOH	3.85767929247633e-19	0.214965	0.445	0.394	1.41194919783926e-14	TEM_1	MAGOH
APOLD1	3.89782018876617e-19	-1.23149	0.027	0.054	1.4266411672903e-14	TEM_1	APOLD1
STAMBPL1	3.98863579682325e-19	-0.713178	0.099	0.14	1.45988058799528e-14	TEM_1	STAMBPL1
TTC24	4.13253082823253e-19	-5.00311	0	0.013	1.51254760844139e-14	TEM_1	TTC24
GPAA1	4.18148125017231e-19	-0.506147	0.132	0.18	1.53046395237557e-14	TEM_1	GPAA1
SNAP47	4.47352491654977e-19	-0.625521	0.07	0.108	1.63735485470638e-14	TEM_1	SNAP47
SARDH	4.58538373742818e-19	-1.04573	0.035	0.064	1.67829630173609e-14	TEM_1	SARDH
ZNF626	4.61300969367324e-19	0.649801	0.08	0.052	1.68840767798134e-14	TEM_1	ZNF626
ARL2BP	4.98775595707108e-19	0.324967	0.275	0.228	1.82556855784758e-14	TEM_1	ARL2BP
PPM1B	5.38719090663938e-19	-0.45442	0.224	0.278	1.97176574373908e-14	TEM_1	PPM1B
LINC01727	5.41759665938808e-19	-4.52189	0.001	0.014	1.98289455330263e-14	TEM_1	LINC01727
LSR	5.51525438705193e-19	-0.641429	0.13	0.174	2.01863825820488e-14	TEM_1	LSR
EPC1	5.61566990910893e-19	-0.303152	0.62	0.649	2.05539134343296e-14	TEM_1	EPC1
GRAP2	5.65455911632176e-19	0.254932	0.306	0.255	2.06962518216493e-14	TEM_1	GRAP2
FBRS	6.10921508845064e-19	-0.475194	0.204	0.259	2.23603381452382e-14	TEM_1	FBRS
ARHGAP25	6.29613383940223e-19	-0.461346	0.204	0.257	2.30444794655961e-14	TEM_1	ARHGAP25
CAB39	6.32311588500442e-19	-0.431495	0.225	0.28	2.31432364507047e-14	TEM_1	CAB39
FASLG	6.89502182280895e-19	0.970044	0.034	0.017	2.5236469373663e-14	TEM_1	FASLG
SULT1B1	6.89939678862944e-19	-4.25117	0.001	0.014	2.52524821860626e-14	TEM_1	SULT1B1
AC093865.1	7.01128534226413e-19	-5.58101	0	0.013	2.56620054812209e-14	TEM_1	AC093865.1
MAP3K5	8.42750087709972e-19	-0.528988	0.218	0.27	3.08454959602727e-14	TEM_1	MAP3K5
PDK1	9.65941736997456e-19	-0.860314	0.042	0.073	3.53544335158439e-14	TEM_1	PDK1
LINC01891	9.79332197000991e-19	-1.63731	0.01	0.03	3.58445377424333e-14	TEM_1	LINC01891
ECI1	1.03385402768658e-18	-0.479405	0.118	0.165	3.78400912673566e-14	TEM_1	ECI1
TRPC4AP	1.06767471261741e-18	-0.525986	0.203	0.254	3.907796215651e-14	TEM_1	TRPC4AP
ETFRF1	1.07217170517956e-18	0.393891	0.174	0.133	3.92425565812771e-14	TEM_1	ETFRF1
TANGO2	1.10974770035585e-18	-0.616347	0.064	0.1	4.06178755807244e-14	TEM_1	TANGO2
USP34	1.13657871008814e-18	-0.440894	0.267	0.323	4.1599917367936e-14	TEM_1	USP34
LTB4R2	1.14628822866063e-18	0.755018	0.069	0.043	4.19552954572077e-14	TEM_1	LTB4R2
HIST1H2AC	1.16088374748431e-18	-0.631576	0.106	0.149	4.24895060416731e-14	TEM_1	HIST1H2AC
LRIF1	1.170743804017e-18	0.375615	0.175	0.134	4.28503939708262e-14	TEM_1	LRIF1
CMTM7	1.18325743012024e-18	-0.441001	0.335	0.385	4.3308405199831e-14	TEM_1	CMTM7
TRAC	1.18586273653747e-18	-0.326316	0.489	0.532	4.34037620200079e-14	TEM_1	TRAC
CHCHD2	1.20313986170717e-18	0.117727	0.907	0.839	4.40361220783442e-14	TEM_1	CHCHD2
ZBTB43	1.20461607929219e-18	0.530727	0.127	0.092	4.40901531181736e-14	TEM_1	ZBTB43
PRDX2	1.21926295891295e-18	-0.306113	0.433	0.483	4.46262435591728e-14	TEM_1	PRDX2
CHKB	1.2298198954832e-18	-0.426606	0.296	0.351	4.50126379945805e-14	TEM_1	CHKB
ARHGAP4	1.3001785602397e-18	-0.377075	0.427	0.474	4.75878354833331e-14	TEM_1	ARHGAP4
SLC10A3	1.33308324737121e-18	0.435427	0.171	0.131	4.87921799370336e-14	TEM_1	SLC10A3
SLC9A3R1	1.45586361458612e-18	0.189253	0.586	0.528	5.32860641574666e-14	TEM_1	SLC9A3R1
EVA1B	1.467758711414e-18	-0.914851	0.039	0.069	5.3721436596464e-14	TEM_1	EVA1B
PIK3C3	1.4707160905516e-18	-0.612286	0.101	0.143	5.38296796302791e-14	TEM_1	PIK3C3
DSTN	1.48376811754526e-18	0.317455	0.266	0.22	5.43073968702742e-14	TEM_1	DSTN
AC105206.3	1.54929873662921e-18	1.7939	0.012	0.004	5.67058830593658e-14	TEM_1	AC105206.3
FGFR1	1.55115849586014e-18	-2.09076	0.005	0.022	5.6773952106977e-14	TEM_1	FGFR1
MORC3	1.6462172938941e-18	-0.531948	0.18	0.23	6.02531991738178e-14	TEM_1	MORC3
PMCH	1.64790066046598e-18	-7.95327	0	0.012	6.03148120737154e-14	TEM_1	PMCH
CCT4	1.75998960606114e-18	0.129511	0.646	0.588	6.4417379571444e-14	TEM_1	CCT4
RGS16	1.81808989810076e-18	0.608129	0.074	0.047	6.65439083603858e-14	TEM_1	RGS16
AC005392.2	1.86695536031721e-18	-5.93161	0	0.012	6.83324331429702e-14	TEM_1	AC005392.2
PQBP1	1.97074753512936e-18	-0.371208	0.264	0.321	7.21313305332698e-14	TEM_1	PQBP1
NSMF	2.0630209400153e-18	-1.03712	0.031	0.058	7.55086294254999e-14	TEM_1	NSMF
BCAP31	2.47693892672708e-18	0.180703	0.546	0.492	9.0658441657138e-14	TEM_1	BCAP31
REXO2	2.56290978806346e-18	-0.493463	0.199	0.249	9.38050611529108e-14	TEM_1	REXO2
KIT	2.59363295986974e-18	-3.59564	0.002	0.017	9.49295599641925e-14	TEM_1	KIT
STAC	2.96457829670365e-18	-5.71375	0	0.012	1.0850653023765e-13	TEM_1	STAC
AC008914.1	3.05514231789314e-18	-2.21983	0.004	0.02	1.11821263977207e-13	TEM_1	AC008914.1
LIX1L	3.05578352965001e-18	0.323483	0.267	0.222	1.1184473296872e-13	TEM_1	LIX1L
SLC9A7	3.19510161725527e-18	-1.85846	0.008	0.026	1.1694391429316e-13	TEM_1	SLC9A7
AC243960.1	3.27032117536761e-18	-0.49714	0.195	0.245	1.1969702533963e-13	TEM_1	AC243960.1
CYBC1	3.36385159669016e-18	-0.405257	0.279	0.334	1.23120332290457e-13	TEM_1	CYBC1
DNMT3A	3.50478511634177e-18	-0.639989	0.084	0.123	1.28278640043225e-13	TEM_1	DNMT3A
VGLL4	3.60091019859542e-18	0.423047	0.129	0.094	1.31796914178791e-13	TEM_1	VGLL4
L3MBTL3	3.7298847869688e-18	-0.788022	0.062	0.096	1.36517513087845e-13	TEM_1	L3MBTL3
PDGFA	3.78888660823492e-18	-4.15004	0	0.013	1.38677038748006e-13	TEM_1	PDGFA
DYNC2H1	3.81069739946352e-18	0.915884	0.032	0.016	1.39475335517764e-13	TEM_1	DYNC2H1
AL139393.3	4.12525599576408e-18	-1.67932	0.015	0.036	1.50988494700961e-13	TEM_1	AL139393.3
MREG	4.19901379783126e-18	-1.85128	0.006	0.024	1.53688104014422e-13	TEM_1	MREG
PLAGL2	4.32463008086917e-18	-0.745811	0.042	0.072	1.58285785589892e-13	TEM_1	PLAGL2
NT5C	4.34596706593831e-18	-0.466281	0.198	0.249	1.59066740580408e-13	TEM_1	NT5C
PFDN4	4.39390100850851e-18	-0.474518	0.141	0.189	1.6082117081242e-13	TEM_1	PFDN4
PHF20	4.70658148429824e-18	0.192941	0.422	0.368	1.722655889068e-13	TEM_1	PHF20
LINC02084	4.74249054779604e-18	1.25897	0.021	0.009	1.73579896539883e-13	TEM_1	LINC02084
NSD2	4.82949889998369e-18	-0.701952	0.069	0.105	1.76764489238303e-13	TEM_1	NSD2
GSDMD	4.98174829168634e-18	-0.38288	0.251	0.308	1.82336969224012e-13	TEM_1	GSDMD
PHYKPL	5.10944020867556e-18	-0.423435	0.303	0.355	1.87010621077734e-13	TEM_1	PHYKPL
GCC2	5.17738148318366e-18	-0.356352	0.427	0.475	1.89497339666005e-13	TEM_1	GCC2
SND1	5.22148294993735e-18	0.270337	0.32	0.272	1.91111497450657e-13	TEM_1	SND1
SNX5	5.56598653811675e-18	-0.386183	0.275	0.33	2.03720673281611e-13	TEM_1	SNX5
KDM5D	5.92360818111709e-18	-0.728954	0.084	0.123	2.16809983037067e-13	TEM_1	KDM5D
TBXAS1	6.01485977486627e-18	-0.734106	0.075	0.112	2.2014988261988e-13	TEM_1	TBXAS1
FAM169A	6.03970681825426e-18	-1.87741	0.009	0.027	2.21059309254924e-13	TEM_1	FAM169A
SVIL	6.11359167533267e-18	-1.33893	0.014	0.035	2.23763568908851e-13	TEM_1	SVIL
C1orf61	6.9984874756772e-18	1.09579	0.03	0.014	2.56151640097261e-13	TEM_1	C1orf61
PTTG1	7.17799185333943e-18	-0.512468	0.162	0.21	2.62721679824076e-13	TEM_1	PTTG1
AC087645.2	7.38678537146964e-18	-3.73282	0.001	0.014	2.7036373138116e-13	TEM_1	AC087645.2
CEACAM1	7.51476071590114e-18	-1.27099	0.018	0.041	2.75047756962698e-13	TEM_1	CEACAM1
SPCS3	7.83843820047033e-18	0.224989	0.38	0.331	2.86894676575414e-13	TEM_1	SPCS3
JCHAIN	8.0364575360257e-18	-0.50224	0.085	0.057	2.94142382276077e-13	TEM_1	JCHAIN
B3GAT1	8.23984981945672e-18	-3.32256	0.002	0.015	3.01586743241935e-13	TEM_1	B3GAT1
GPCPD1	8.55158581686001e-18	-0.442114	0.29	0.343	3.12996592482893e-13	TEM_1	GPCPD1
CCDC28A	8.64350852464614e-18	-0.469844	0.122	0.166	3.16361055510573e-13	TEM_1	CCDC28A
PCED1B-AS1	8.96710122665595e-18	-0.333079	0.531	0.561	3.28204871996834e-13	TEM_1	PCED1B-AS1
SUPT3H	9.10562320702238e-18	0.334813	0.199	0.157	3.33274915000226e-13	TEM_1	SUPT3H
FBP1	9.1868203514691e-18	0.899541	0.037	0.019	3.3624681168412e-13	TEM_1	FBP1
AC079793.1	9.24451938910833e-18	0.595677	0.087	0.058	3.38358654160754e-13	TEM_1	AC079793.1
STK4	9.25303612520309e-18	-0.274745	0.753	0.768	3.38670375218558e-13	TEM_1	STK4
MAP9	9.46251747923879e-18	0.560613	0.079	0.052	3.46337602257619e-13	TEM_1	MAP9
FCRLB	9.62004225341035e-18	1.55964	0.015	0.005	3.52103166517072e-13	TEM_1	FCRLB
MTG1	9.66246826822261e-18	-0.531262	0.16	0.208	3.53656001085216e-13	TEM_1	MTG1
ZSWIM8	1.0154181253063e-17	-0.721398	0.061	0.096	3.71653188043358e-13	TEM_1	ZSWIM8
AL136962.1	1.09324991245937e-17	0.736883	0.049	0.028	4.00140400459255e-13	TEM_1	AL136962.1
ATP13A1	1.09863913739503e-17	-0.587203	0.105	0.147	4.02112910677954e-13	TEM_1	ATP13A1
NR1H2	1.15342317317702e-17	0.209917	0.397	0.348	4.22164415614523e-13	TEM_1	NR1H2
ATP5MC3	1.17476612458458e-17	-0.277979	0.554	0.578	4.29976149259204e-13	TEM_1	ATP5MC3
ATP6V0A1	1.22267892217244e-17	-1.6608	0.009	0.028	4.47512712304335e-13	TEM_1	ATP6V0A1
CDK11A	1.24485743036352e-17	-0.582629	0.153	0.199	4.55630268087352e-13	TEM_1	CDK11A
ZNF677	1.40226965057814e-17	0.798552	0.047	0.027	5.13244714808104e-13	TEM_1	ZNF677
GOLGA7	1.4466564568435e-17	-0.394462	0.271	0.327	5.2949072976929e-13	TEM_1	GOLGA7
REX1BD	1.50212208841763e-17	0.163885	0.607	0.556	5.49791705581738e-13	TEM_1	REX1BD
CRYBG2	1.54640628244643e-17	1.40058	0.017	0.006	5.66000163438218e-13	TEM_1	CRYBG2
SLCO4A1	1.54780489647254e-17	-1.39558	0.012	0.032	5.66512070157914e-13	TEM_1	SLCO4A1
NUDT16	1.58624035945303e-17	-0.823701	0.041	0.071	5.80579833963404e-13	TEM_1	NUDT16
NOG	1.6387299847755e-17	-5.30663	0	0.012	5.99791561727681e-13	TEM_1	NOG
AP000787.1	1.66998915679197e-17	-1.09494	0.034	0.061	6.1123273127743e-13	TEM_1	AP000787.1
ANKRD26	1.73598716711925e-17	-0.953113	0.044	0.074	6.35388663037315e-13	TEM_1	ANKRD26
FBH1	1.7372517025599e-17	-0.657721	0.076	0.112	6.3585149565395e-13	TEM_1	FBH1
RIN1	1.84066452510381e-17	1.42678	0.016	0.006	6.73701622833246e-13	TEM_1	RIN1
DIP2B	1.87628879795047e-17	-0.707037	0.073	0.108	6.8674046293785e-13	TEM_1	DIP2B
ZDHHC24	1.9127816466003e-17	-0.575692	0.084	0.123	7.00097210472177e-13	TEM_1	ZDHHC24
ZNF600	1.9280844747874e-17	0.404769	0.103	0.072	7.05698198616937e-13	TEM_1	ZNF600
TMED10	1.95006738547021e-17	0.205034	0.468	0.42	7.13744163755953e-13	TEM_1	TMED10
TM9SF2	2.0198499352898e-17	-0.437984	0.206	0.256	7.3928527481542e-13	TEM_1	TM9SF2
AL627171.1	2.03343711845928e-17	-1.33585	0.026	0.051	7.44258319727283e-13	TEM_1	AL627171.1
PAF1	2.11031413275272e-17	0.214102	0.386	0.336	7.72396075728822e-13	TEM_1	PAF1
SUSD3	2.123760567656e-17	-0.381626	0.243	0.296	7.77317605367774e-13	TEM_1	SUSD3
IKBKB	2.23912215334791e-17	-0.621978	0.119	0.162	8.1954109934687e-13	TEM_1	IKBKB
QARS	2.46798876747655e-17	-0.432161	0.125	0.171	9.03308568784093e-13	TEM_1	QARS
FUCA2	2.46881150041128e-17	-0.751637	0.036	0.064	9.03609697265533e-13	TEM_1	FUCA2
ZNF831	2.47597180360118e-17	-0.453045	0.334	0.383	9.06230439836069e-13	TEM_1	ZNF831
STMN1	2.53679132976361e-17	-0.567686	0.105	0.146	9.2849099460678e-13	TEM_1	STMN1
WDR86-AS1	2.57420793020245e-17	0.596229	0.088	0.059	9.421858445334e-13	TEM_1	WDR86-AS1
TKT	2.6396030356827e-17	-0.342567	0.324	0.377	9.66121107090226e-13	TEM_1	TKT
FGL2	2.64371075775309e-17	-0.956366	0.041	0.07	9.67624574445208e-13	TEM_1	FGL2
CD247	2.81176294729345e-17	-0.327531	0.635	0.645	1.02913335633888e-12	TEM_1	CD247
ERGIC3	2.83475628045554e-17	-0.340008	0.291	0.346	1.03754914620953e-12	TEM_1	ERGIC3
SNTB2	2.93376884337047e-17	0.298194	0.191	0.15	1.07378873436203e-12	TEM_1	SNTB2
SLC41A2	3.33464480274495e-17	-2.03589	0.006	0.022	1.22051334425268e-12	TEM_1	SLC41A2
AC100861.1	3.35313553736666e-17	-1.92365	0.006	0.022	1.22728113803157e-12	TEM_1	AC100861.1
EVC2	3.41085291343947e-17	-1.28534	0.017	0.038	1.24840627484798e-12	TEM_1	EVC2
LINC02328	3.52057196215879e-17	0.519306	0.093	0.064	1.28856454386974e-12	TEM_1	LINC02328
PDHB	3.61570487360318e-17	-0.434518	0.125	0.17	1.3233841407875e-12	TEM_1	PDHB
MRPS21	4.0707915300226e-17	-0.299714	0.467	0.516	1.48995040790357e-12	TEM_1	MRPS21
GRK3	4.12670617482412e-17	-2.66227	0.002	0.016	1.51041572704737e-12	TEM_1	GRK3
EVC	4.17106302282641e-17	-2.54228	0.004	0.018	1.52665077698469e-12	TEM_1	EVC
BFSP2-AS1	4.19908914263113e-17	-2.33644	0.003	0.017	1.53690861709442e-12	TEM_1	BFSP2-AS1
MAPK11	4.29715864437513e-17	-1.11724	0.02	0.043	1.57280303542774e-12	TEM_1	MAPK11
TRIR	4.44943264351394e-17	-0.175657	0.756	0.76	1.62853684185254e-12	TEM_1	TRIR
LITAF	4.59820166570391e-17	0.288328	0.371	0.324	1.68298779166429e-12	TEM_1	LITAF
CHURC1	4.62694525031099e-17	-0.278995	0.492	0.536	1.69350823106633e-12	TEM_1	CHURC1
TUFM	4.76757524143547e-17	-0.295891	0.358	0.412	1.7449802141178e-12	TEM_1	TUFM
CNKSR2	5.02111644826726e-17	-1.59485	0.013	0.032	1.8377788312303e-12	TEM_1	CNKSR2
TSPAN33	5.10292068932851e-17	-1.62255	0.011	0.029	1.86772000150113e-12	TEM_1	TSPAN33
RLIM	5.17072804534391e-17	0.27204	0.226	0.182	1.89253817187633e-12	TEM_1	RLIM
ATP5PO	5.1868513882313e-17	-0.232802	0.576	0.61	1.89843947660654e-12	TEM_1	ATP5PO
MAPKAPK5-AS1	5.53906331308168e-17	-0.517654	0.126	0.17	2.02735256322102e-12	TEM_1	MAPKAPK5-AS1
CWC15	6.14995163766495e-17	-0.421478	0.195	0.246	2.25094379890175e-12	TEM_1	CWC15
RAP1GAP2	6.16206174912173e-17	-2.23348	0.005	0.021	2.25537622079604e-12	TEM_1	RAP1GAP2
PRG4	6.21754135108547e-17	-4.19059	0.001	0.013	2.27568230991079e-12	TEM_1	PRG4
CPPED1	6.28890333348399e-17	-0.814284	0.029	0.054	2.30180150908847e-12	TEM_1	CPPED1
PSD	6.59746120750934e-17	-1.18789	0.02	0.042	2.41473677656049e-12	TEM_1	PSD
PLXDC1	6.90628517149224e-17	0.398156	0.09	0.061	2.52776943561787e-12	TEM_1	PLXDC1
PTRHD1	6.98293683408793e-17	-0.404048	0.154	0.202	2.55582471064452e-12	TEM_1	PTRHD1
ZNF814	7.35455663854991e-17	0.596147	0.068	0.043	2.69184127527565e-12	TEM_1	ZNF814
WDR86	7.6070788931964e-17	0.594719	0.07	0.045	2.78426694569882e-12	TEM_1	WDR86
CDK5	7.90736182917671e-17	-0.709887	0.036	0.064	2.89417350309697e-12	TEM_1	CDK5
SDK1	7.95088866131635e-17	-3.85827	0.001	0.013	2.9101047589284e-12	TEM_1	SDK1
RFLNB	8.16397227586897e-17	0.410949	0.128	0.094	2.9880954926908e-12	TEM_1	RFLNB
H1FX	8.80507338902107e-17	0.1562	0.753	0.701	3.2227449111156e-12	TEM_1	H1FX
FAIM2	9.01963086930053e-17	-4.86715	0	0.011	3.30127509447269e-12	TEM_1	FAIM2
SLC16A10	9.38966917861553e-17	-1.46984	0.014	0.033	3.43671281606507e-12	TEM_1	SLC16A10
STK26	9.55716562880034e-17	0.4001	0.184	0.145	3.49801819179721e-12	TEM_1	STK26
ANP32A	9.9741681533961e-17	-0.310813	0.343	0.399	3.65064528582451e-12	TEM_1	ANP32A
OGA	1.00616494929719e-16	-0.408492	0.34	0.389	3.68266433092264e-12	TEM_1	OGA
PSMB4	1.02210060576407e-16	-0.382617	0.22	0.272	3.74099042715706e-12	TEM_1	PSMB4
NTRK2	1.06555067304902e-16	-4.43405	0	0.012	3.90002201842673e-12	TEM_1	NTRK2
ADA2	1.08564660593126e-16	0.314582	0.198	0.156	3.97357514236901e-12	TEM_1	ADA2
LINC01619	1.10214985000668e-16	-0.584	0.125	0.167	4.03397866600946e-12	TEM_1	LINC01619
SNTA1	1.11698702079449e-16	0.552091	0.113	0.082	4.08828419480993e-12	TEM_1	SNTA1
SUN2	1.13974670475289e-16	0.164056	0.514	0.463	4.17158691406607e-12	TEM_1	SUN2
LYL1	1.14395304720173e-16	-1.33025	0.016	0.037	4.18698254806304e-12	TEM_1	LYL1
SH2D3A	1.16370888878441e-16	0.366759	0.141	0.105	4.25929090383983e-12	TEM_1	SH2D3A
EPOR	1.17708043367323e-16	0.389983	0.129	0.094	4.3082320952874e-12	TEM_1	EPOR
GK-AS1	1.20075851769366e-16	-4.03952	0.001	0.013	4.39489625061056e-12	TEM_1	GK-AS1
UBE2E3	1.28594345019712e-16	0.286615	0.233	0.19	4.70668162206647e-12	TEM_1	UBE2E3
AC007032.1	1.34688554022473e-16	-1.52218	0.016	0.036	4.92973576577652e-12	TEM_1	AC007032.1
SLFN12L	1.41036360221855e-16	0.519739	0.092	0.064	5.1620718204801e-12	TEM_1	SLFN12L
HNRNPUL2	1.48853167263813e-16	-0.375654	0.216	0.268	5.4481747750228e-12	TEM_1	HNRNPUL2
NPAS2	1.53512447169972e-16	-1.57065	0.008	0.025	5.61870907886814e-12	TEM_1	NPAS2
TBC1D15	1.53797746793308e-16	-0.514909	0.13	0.173	5.62915133038187e-12	TEM_1	TBC1D15
PECAM1	1.59493294339053e-16	-2.33861	0.005	0.02	5.83761406610368e-12	TEM_1	PECAM1
SLC35F2	1.60680563773139e-16	-1.07885	0.019	0.04	5.88106931466065e-12	TEM_1	SLC35F2
HBS1L	1.7655229564473e-16	-0.477107	0.146	0.191	6.46199057289275e-12	TEM_1	HBS1L
SAYSD1	1.80300113976796e-16	-0.731817	0.049	0.08	6.59916447166471e-12	TEM_1	SAYSD1
PIH1D1	1.81128251573102e-16	-0.42993	0.202	0.251	6.6294751358271e-12	TEM_1	PIH1D1
PSAT1	1.82585689231913e-16	-1.69064	0.008	0.024	6.68281881157726e-12	TEM_1	PSAT1
ANKRD11	1.89059345872126e-16	-0.360262	0.41	0.457	6.9197611182657e-12	TEM_1	ANKRD11
CYB5R3	1.94776567158455e-16	0.284465	0.3	0.256	7.12901713456663e-12	TEM_1	CYB5R3
HIST1H2BK	1.98937688566522e-16	-0.497856	0.077	0.113	7.28131833922328e-12	TEM_1	HIST1H2BK
VWA8	2.01564423018729e-16	0.441834	0.124	0.091	7.37745944690851e-12	TEM_1	VWA8
PFKL	2.13119010146117e-16	-0.434598	0.188	0.237	7.80036889035803e-12	TEM_1	PFKL
ZBTB24	2.18998844302828e-16	-0.629613	0.084	0.121	8.01557670032782e-12	TEM_1	ZBTB24
RAP1A	2.21290566192544e-16	-0.290219	0.484	0.522	8.0994560132133e-12	TEM_1	RAP1A
ALYREF	2.26866620059813e-16	0.216985	0.404	0.358	8.3035451608092e-12	TEM_1	ALYREF
CAPZA2	2.36445819699391e-16	-0.382169	0.249	0.301	8.65415344681741e-12	TEM_1	CAPZA2
TBCD	2.3772068307227e-16	0.365481	0.156	0.12	8.70081472112814e-12	TEM_1	TBCD
DDX17	2.45060298751372e-16	-0.262197	0.615	0.648	8.96945199459896e-12	TEM_1	DDX17
AGPAT5	2.53077532281735e-16	-0.605039	0.118	0.159	9.26289075904378e-12	TEM_1	AGPAT5
DAPK2	2.57727148697647e-16	-0.934777	0.034	0.06	9.43307136948259e-12	TEM_1	DAPK2
N4BP2L2	2.7571447749695e-16	-0.334571	0.49	0.532	1.00914255908659e-11	TEM_1	N4BP2L2
EPOP	2.82170754740107e-16	-2.53128	0.003	0.015	1.03277317942426e-11	TEM_1	EPOP
SAP30	2.83844786314463e-16	-0.581066	0.066	0.1	1.03890030238957e-11	TEM_1	SAP30
HNRNPUL1	2.85361856816377e-16	0.144686	0.517	0.462	1.04445293213362e-11	TEM_1	HNRNPUL1
SH3BP2	2.86414385108094e-16	-0.804706	0.055	0.086	1.04830529093413e-11	TEM_1	SH3BP2
NDUFA13	2.92805719341874e-16	-0.235486	0.682	0.684	1.07169821336319e-11	TEM_1	NDUFA13
AL138720.1	2.99395687801706e-16	-4.75426	0.001	0.012	1.09581815692303e-11	TEM_1	AL138720.1
FRMD4B	3.01373524382185e-16	-0.589764	0.16	0.203	1.10305723659123e-11	TEM_1	FRMD4B
WDFY2	3.13093048722799e-16	-0.662462	0.074	0.109	1.14595186763031e-11	TEM_1	WDFY2
SLC4A8	3.22378700249012e-16	1.05044	0.024	0.011	1.17993828078141e-11	TEM_1	SLC4A8
GABPB1-AS1	3.30853434502607e-16	-0.632952	0.124	0.164	1.21095665562299e-11	TEM_1	GABPB1-AS1
MARK3	3.4780570094959e-16	-0.445439	0.198	0.247	1.27300364604559e-11	TEM_1	MARK3
NDUFA2	3.58847237089113e-16	-0.314862	0.351	0.403	1.31341677246986e-11	TEM_1	NDUFA2
ACOX3	3.64652816551074e-16	-0.827758	0.038	0.065	1.33466577385859e-11	TEM_1	ACOX3
SYNE3	3.64912157694393e-16	-0.927576	0.028	0.052	1.33561498837725e-11	TEM_1	SYNE3
NSG1	3.66439954104891e-16	0.588189	0.078	0.052	1.34120687601931e-11	TEM_1	NSG1
ISOC1	3.74903291934474e-16	-0.528752	0.091	0.129	1.37218353880937e-11	TEM_1	ISOC1
NDUFS6	3.75353327515619e-16	-0.325518	0.282	0.338	1.37383071403992e-11	TEM_1	NDUFS6
FAM122C	3.84716459339957e-16	0.371643	0.165	0.128	1.40810071283018e-11	TEM_1	FAM122C
CLIP1	3.86944266998318e-16	-0.467752	0.179	0.226	1.41625471164054e-11	TEM_1	CLIP1
FAM43A	3.9078279709393e-16	-1.23981	0.028	0.052	1.43030411564349e-11	TEM_1	FAM43A
ARHGEF7	3.95107332951836e-16	0.306842	0.232	0.191	1.44613234933701e-11	TEM_1	ARHGEF7
DDI2	3.97064463657204e-16	-0.780317	0.04	0.067	1.45329564343173e-11	TEM_1	DDI2
LRG1	3.98846853768483e-16	-5.43661	0	0.011	1.45981936947803e-11	TEM_1	LRG1
AL450992.1	4.06385299254584e-16	1.71746	0.011	0.003	1.4874108338017e-11	TEM_1	AL450992.1
NCOA3	4.16527308030962e-16	-0.470527	0.198	0.245	1.52453160012413e-11	TEM_1	NCOA3
RYBP	4.28982889304352e-16	-0.549186	0.15	0.194	1.57012027314286e-11	TEM_1	RYBP
AC006460.2	4.29864398947372e-16	-1.51142	0.017	0.037	1.57334668658728e-11	TEM_1	AC006460.2
RPIA	4.34262441145923e-16	-0.402985	0.149	0.195	1.58944396083819e-11	TEM_1	RPIA
GIMAP1	4.38395881349211e-16	0.158447	0.379	0.325	1.60457276532625e-11	TEM_1	GIMAP1
MIOS	4.47520760982516e-16	-0.720549	0.057	0.088	1.63797073727211e-11	TEM_1	MIOS
ZNF208	4.57986416982626e-16	0.959746	0.027	0.013	1.67627608479811e-11	TEM_1	ZNF208
CTSB	5.06158192297749e-16	-0.36111	0.308	0.36	1.85258959962899e-11	TEM_1	CTSB
CHMP2A	5.16049205345599e-16	-0.380296	0.242	0.293	1.88879169648543e-11	TEM_1	CHMP2A
IRS2	5.24016603249137e-16	0.217171	0.301	0.253	1.91795316955217e-11	TEM_1	IRS2
AAK1	5.24842901374557e-16	-0.346818	0.445	0.489	1.92097750332102e-11	TEM_1	AAK1
FHIT	5.48388744092362e-16	-1.31003	0.022	0.044	2.00715764225246e-11	TEM_1	FHIT
HLA-F	5.61113489764888e-16	-0.245243	0.642	0.666	2.05373148388846e-11	TEM_1	HLA-F
ZFAND2B	5.6735712225711e-16	0.30025	0.243	0.201	2.07658380317325e-11	TEM_1	ZFAND2B
KCNC3	6.09478166017735e-16	-3.69748	0.001	0.013	2.23075103544151e-11	TEM_1	KCNC3
TTF2	6.84424390865214e-16	-0.670212	0.055	0.086	2.50506171300577e-11	TEM_1	TTF2
ZC3H12C	6.89898458489329e-16	-7.10266	0	0.01	2.52509734791679e-11	TEM_1	ZC3H12C
OLFM2	7.19542889475426e-16	-0.635189	0.058	0.09	2.63359892976901e-11	TEM_1	OLFM2
ST6GALNAC4	7.27416737697253e-16	-0.714736	0.038	0.065	2.66241800164572e-11	TEM_1	ST6GALNAC4
UBALD1	7.39264848642953e-16	-0.626874	0.064	0.096	2.70578327251807e-11	TEM_1	UBALD1
PCMTD2	7.47661068980702e-16	-0.58953	0.065	0.098	2.73651427857627e-11	TEM_1	PCMTD2
RFX5	7.9841533108001e-16	-0.536145	0.081	0.117	2.92227995328594e-11	TEM_1	RFX5
ADAR	8.08627832720881e-16	-0.316776	0.386	0.436	2.9596587305417e-11	TEM_1	ADAR
OTUB1	8.08925621264839e-16	-0.295615	0.427	0.475	2.96074866639144e-11	TEM_1	OTUB1
TRIP12	8.3898328462254e-16	-0.442975	0.186	0.234	3.07076272004696e-11	TEM_1	TRIP12
SLA2	8.42169526180153e-16	0.307612	0.196	0.157	3.08242468277198e-11	TEM_1	SLA2
TCF25	8.71488807947074e-16	-0.311719	0.464	0.509	3.18973618596708e-11	TEM_1	TCF25
TRAV23DV6	8.77132034455108e-16	0.632119	0.053	0.032	3.21039095930914e-11	TEM_1	TRAV23DV6
TPM4	8.80020545241839e-16	-0.374938	0.379	0.42	3.22096319763965e-11	TEM_1	TPM4
VWA5A	9.15375674272473e-16	-1.78509	0.012	0.029	3.35036650540468e-11	TEM_1	VWA5A
SLAMF6	9.24722593327348e-16	-0.549291	0.118	0.158	3.38457716383743e-11	TEM_1	SLAMF6
ERVK3-1	9.4567965801487e-16	0.255363	0.341	0.298	3.46128211630023e-11	TEM_1	ERVK3-1
ATP1B3	1.00458437373068e-15	0.248999	0.385	0.337	3.67687926629168e-11	TEM_1	ATP1B3
ALDH3A2	1.03312237500406e-15	-0.806605	0.043	0.07	3.78133120475235e-11	TEM_1	ALDH3A2
CALY	1.03850014273061e-15	0.729166	0.039	0.022	3.80101437240831e-11	TEM_1	CALY
PCSK1N	1.05308832014161e-15	-1.7039	0.013	0.031	3.85440856055032e-11	TEM_1	PCSK1N
FER	1.10761948857587e-15	0.591297	0.049	0.029	4.05399809013656e-11	TEM_1	FER
MCCC2	1.12468999480855e-15	-0.585669	0.084	0.12	4.11647784999878e-11	TEM_1	MCCC2
UFD1	1.17225931217819e-15	-0.359332	0.208	0.258	4.2905863085034e-11	TEM_1	UFD1
TADA3	1.19067591904877e-15	-0.383493	0.167	0.215	4.3579929313104e-11	TEM_1	TADA3
MIDN	1.19806066881288e-15	0.196186	0.393	0.348	4.38502185392203e-11	TEM_1	MIDN
BIRC2	1.27108891086983e-15	-0.423276	0.194	0.243	4.65231252267465e-11	TEM_1	BIRC2
DANCR	1.31506935516376e-15	0.232957	0.311	0.267	4.81328534683489e-11	TEM_1	DANCR
RSL24D1	1.33645313109501e-15	0.16646	0.565	0.518	4.89155210512084e-11	TEM_1	RSL24D1
POU3F1	1.43554411141696e-15	-1.40872	0.017	0.037	5.2542350021972e-11	TEM_1	POU3F1
LYRM4	1.43841473224616e-15	-0.56322	0.061	0.093	5.26474176149418e-11	TEM_1	LYRM4
MARF1	1.46751267782904e-15	-0.612203	0.088	0.124	5.37124315212205e-11	TEM_1	MARF1
SCAMP2	1.50950515333499e-15	-0.354865	0.259	0.309	5.5249398117214e-11	TEM_1	SCAMP2
SUMO2	1.52639046569986e-15	-0.184933	0.79	0.771	5.58674174350805e-11	TEM_1	SUMO2
ADGRE1	1.57368026412951e-15	-1.6375	0.006	0.02	5.75982713474043e-11	TEM_1	ADGRE1
AL450992.3	1.60489395618257e-15	1.77157	0.012	0.004	5.87407236902381e-11	TEM_1	AL450992.3
PML	1.70147137216574e-15	-0.443786	0.153	0.199	6.22755536926384e-11	TEM_1	PML
KIF20B	1.75910890912198e-15	-0.650963	0.068	0.1	6.43851451827737e-11	TEM_1	KIF20B
AC124248.1	1.91695955673594e-15	-1.06869	0.024	0.047	7.0162636736092e-11	TEM_1	AC124248.1
STIM1	1.9608508894128e-15	-0.408844	0.162	0.208	7.17691034033979e-11	TEM_1	STIM1
FADS3	2.03293205229698e-15	0.661991	0.06	0.038	7.44073460461216e-11	TEM_1	FADS3
PRNP	2.07577385911716e-15	0.143559	0.401	0.349	7.59753990175471e-11	TEM_1	PRNP
RRS1	2.14229188248989e-15	-0.676668	0.071	0.104	7.84100251910125e-11	TEM_1	RRS1
TYK2	2.17265599914822e-15	-0.581397	0.096	0.133	7.95213822248239e-11	TEM_1	TYK2
TP53TG1	2.21135310903648e-15	-0.539425	0.087	0.123	8.09377351438442e-11	TEM_1	TP53TG1
RARA	2.22294395633085e-15	0.237448	0.24	0.197	8.13619717456655e-11	TEM_1	RARA
SNRPB	2.2483160896055e-15	0.139664	0.658	0.606	8.22906171956509e-11	TEM_1	SNRPB
SFI1	2.3425015099772e-15	-0.683884	0.102	0.139	8.57378977666755e-11	TEM_1	SFI1
PRPF4B	2.43480481072541e-15	-0.379982	0.295	0.346	8.91162908773607e-11	TEM_1	PRPF4B
KLF3	2.45323924677329e-15	-0.691894	0.146	0.185	8.97910096711493e-11	TEM_1	KLF3
CEP170	2.49096607014278e-15	-0.902659	0.041	0.068	9.1171849133296e-11	TEM_1	CEP170
ERI1	2.54459163397967e-15	-0.855763	0.043	0.07	9.31345983952899e-11	TEM_1	ERI1
GLB1	2.74641434240004e-15	-0.530815	0.091	0.128	1.00521511346184e-10	TEM_1	GLB1
UBE2F	2.75224190640219e-15	-0.447372	0.114	0.154	1.00734806016226e-10	TEM_1	UBE2F
ITGA5	2.82857845307016e-15	0.478272	0.093	0.066	1.03528799960821e-10	TEM_1	ITGA5
LATS2	2.84109058541542e-15	1.16557	0.026	0.013	1.0398675651679e-10	TEM_1	LATS2
NFKB1	2.86105824655578e-15	0.106483	0.568	0.514	1.04717592882188e-10	TEM_1	NFKB1
ULBP2	2.88210867077175e-15	0.694888	0.07	0.046	1.05488059458917e-10	TEM_1	ULBP2
PAGE5	2.93696762057399e-15	1.42149	0.017	0.007	1.07495951880629e-10	TEM_1	PAGE5
IFI44L	3.12215261658446e-15	0.599275	0.062	0.04	1.14273907919608e-10	TEM_1	IFI44L
GOLGA8A	3.15308451316769e-15	-0.604196	0.121	0.16	1.15406046266451e-10	TEM_1	GOLGA8A
NAA30	3.24970606933449e-15	-0.633326	0.056	0.087	1.18942491843712e-10	TEM_1	NAA30
CCDC107	3.3241677444124e-15	0.164523	0.427	0.378	1.21667863613238e-10	TEM_1	CCDC107
ERCC1	3.35121733571013e-15	0.305129	0.265	0.224	1.22657905704326e-10	TEM_1	ERCC1
PIP4P2	3.41365685249238e-15	-0.669083	0.053	0.083	1.24943254458074e-10	TEM_1	PIP4P2
SEC11A	3.51940691883169e-15	-0.303403	0.327	0.377	1.28813812636159e-10	TEM_1	SEC11A
SPPL2A	3.52143778637072e-15	-0.450125	0.17	0.215	1.28888144418955e-10	TEM_1	SPPL2A
SEPHS2	3.54087814990594e-15	-0.505857	0.119	0.159	1.29599681164707e-10	TEM_1	SEPHS2
LINC01205	3.55117558999312e-15	1.45594	0.013	0.004	1.29976577769338e-10	TEM_1	LINC01205
KIF5B	3.69304519909607e-15	-0.321221	0.338	0.387	1.35169147332115e-10	TEM_1	KIF5B
OXLD1	3.85274880638418e-15	-0.501421	0.097	0.134	1.41014459062467e-10	TEM_1	OXLD1
ANKRD44	3.87986717375872e-15	-0.293861	0.483	0.527	1.42007018426743e-10	TEM_1	ANKRD44
RBM19	3.96201319440331e-15	-0.527078	0.09	0.127	1.45013644928356e-10	TEM_1	RBM19
NSA2	4.10831322036295e-15	-0.269389	0.498	0.542	1.50368372178504e-10	TEM_1	NSA2
UXS1	4.41816440390366e-15	-0.473939	0.142	0.184	1.61709235347278e-10	TEM_1	UXS1
MPRIP	4.47051553681819e-15	-0.403011	0.192	0.239	1.63625339163083e-10	TEM_1	MPRIP
MED31	4.48815402976868e-15	0.372948	0.185	0.148	1.64270925643564e-10	TEM_1	MED31
RABAC1	4.7862004989789e-15	0.144088	0.521	0.469	1.75179724463127e-10	TEM_1	RABAC1
NPLOC4	4.92313254636094e-15	-0.523598	0.085	0.12	1.80191574329357e-10	TEM_1	NPLOC4
RBM5	5.14526511384613e-15	-0.514664	0.12	0.16	1.88321848431882e-10	TEM_1	RBM5
LINC002481	5.22809293107666e-15	0.735807	0.057	0.036	1.91353429370337e-10	TEM_1	LINC002481
VIM-AS1	5.42652451869919e-15	0.473168	0.128	0.097	1.98616223908909e-10	TEM_1	VIM-AS1
EHD1	5.45093122027505e-15	0.219112	0.332	0.288	1.99509533593287e-10	TEM_1	EHD1
NSUN5	5.55505470167845e-15	-0.514619	0.104	0.141	2.03320557136133e-10	TEM_1	NSUN5
NKTR	5.64682524151861e-15	-0.436624	0.334	0.378	2.06679450664823e-10	TEM_1	NKTR
MBNL3	6.12832811516633e-15	0.568812	0.068	0.044	2.24302937343203e-10	TEM_1	MBNL3
DNAJC6	6.17561172530517e-15	1.16	0.018	0.008	2.26033564757894e-10	TEM_1	DNAJC6
AC099343.3	6.28460236450961e-15	-1.00614	0.039	0.065	2.30022731143416e-10	TEM_1	AC099343.3
DEPDC7	6.36187273016924e-15	1.62307	0.012	0.004	2.32850903796924e-10	TEM_1	DEPDC7
MVB12A	6.44195181609437e-15	-0.549458	0.059	0.09	2.3578187842087e-10	TEM_1	MVB12A
SLC38A10	6.61770877705521e-15	-0.46152	0.127	0.167	2.42214758948998e-10	TEM_1	SLC38A10
HSPA2	6.94719333529655e-15	0.493349	0.086	0.06	2.54274223265189e-10	TEM_1	HSPA2
NDUFB8	7.14341758639581e-15	-0.266593	0.549	0.577	2.61456227079673e-10	TEM_1	NDUFB8
CD59	7.7014631329737e-15	-0.494749	0.128	0.168	2.8188125212997e-10	TEM_1	CD59
CPQ	8.12667657339466e-15	0.446424	0.087	0.06	2.97444489262818e-10	TEM_1	CPQ
HSF5	8.2812777740421e-15	-2.80961	0.002	0.014	3.03103047807715e-10	TEM_1	HSF5
MANF	9.36202626395784e-15	0.27467	0.244	0.204	3.42659523287121e-10	TEM_1	MANF
GRAMD1C	9.61499200238024e-15	-2.24059	0.003	0.015	3.51918322279119e-10	TEM_1	GRAMD1C
RCAN3	1.02215724684169e-14	0.15648	0.427	0.378	3.74119773916528e-10	TEM_1	RCAN3
HOTAIRM1	1.1006853769445e-14	-0.724894	0.053	0.081	4.02861854815456e-10	TEM_1	HOTAIRM1
HNRNPF	1.11550752104252e-14	0.131408	0.692	0.635	4.08286907776774e-10	TEM_1	HNRNPF
MAPK13	1.11724776256815e-14	-0.630422	0.059	0.09	4.0892385357757e-10	TEM_1	MAPK13
DUT	1.12252883209104e-14	0.170412	0.443	0.394	4.10856777833642e-10	TEM_1	DUT
TOB1	1.14843751936967e-14	-0.41575	0.292	0.338	4.20339616464493e-10	TEM_1	TOB1
CD6	1.16681414474815e-14	0.105908	0.659	0.597	4.27065645119271e-10	TEM_1	CD6
PPP4C	1.17763483979829e-14	-0.310927	0.346	0.395	4.31026127714572e-10	TEM_1	PPP4C
RELL2	1.18801319560742e-14	-0.862798	0.034	0.058	4.34824709724273e-10	TEM_1	RELL2
CCDC92	1.18971825386226e-14	0.386335	0.187	0.152	4.35448778096125e-10	TEM_1	CCDC92
ABHD3	1.19946796809019e-14	-0.507577	0.157	0.199	4.39017271000691e-10	TEM_1	ABHD3
CORO1A	1.20027917909595e-14	-0.160792	0.934	0.889	4.3931418234091e-10	TEM_1	CORO1A
YIPF3	1.25214790949536e-14	-0.346079	0.184	0.231	4.58298656354397e-10	TEM_1	YIPF3
TAFA2	1.26598643615228e-14	-1.22225	0.024	0.046	4.63363695496095e-10	TEM_1	TAFA2
MTRNR2L12	1.29915453475664e-14	-0.156182	0.996	0.99	4.75503551266277e-10	TEM_1	MTRNR2L12
RPN2	1.30508627037617e-14	0.196815	0.426	0.382	4.77674625820382e-10	TEM_1	RPN2
SF3B5	1.31591770566793e-14	0.105927	0.649	0.595	4.81639039451518e-10	TEM_1	SF3B5
CKB	1.37410289626738e-14	1.0259	0.027	0.013	5.02935401062825e-10	TEM_1	CKB
ACTB	1.37829579868388e-14	-0.148148	1	0.996	5.04470045276286e-10	TEM_1	ACTB
SLC25A45	1.38976585474045e-14	-0.65326	0.077	0.11	5.08668200493552e-10	TEM_1	SLC25A45
LIMK2	1.4215826457628e-14	-0.735946	0.059	0.089	5.20313464175642e-10	TEM_1	LIMK2
SNHG12	1.4590176571472e-14	0.143934	0.462	0.412	5.34015052692447e-10	TEM_1	SNHG12
WTAP	1.46157932066718e-14	0.137438	0.558	0.51	5.34952647157393e-10	TEM_1	WTAP
SPRYD7	1.49123068582846e-14	0.604919	0.053	0.033	5.45805343320075e-10	TEM_1	SPRYD7
CTSS	1.49502551593415e-14	-0.421315	0.204	0.25	5.47194289087057e-10	TEM_1	CTSS
PSAP	1.5056496798257e-14	-0.304582	0.427	0.467	5.51082839313005e-10	TEM_1	PSAP
EVI5	1.58809674806663e-14	-2.98552	0.002	0.013	5.81259290759868e-10	TEM_1	EVI5
MANEA-DT	1.6244019466183e-14	-1.25858	0.02	0.04	5.94547356481765e-10	TEM_1	MANEA-DT
MRPL28	1.62781469987133e-14	-0.378137	0.128	0.17	5.95796458299904e-10	TEM_1	MRPL28
EXOSC1	1.70347525100039e-14	-0.419915	0.155	0.198	6.23488976618653e-10	TEM_1	EXOSC1
MKI67	1.74451043505921e-14	-3.89922	0.001	0.011	6.38508264336023e-10	TEM_1	MKI67
LPIN2	1.74896423787751e-14	0.198077	0.356	0.311	6.40138400705548e-10	TEM_1	LPIN2
AMMECR1	1.78324198914382e-14	-0.6853	0.048	0.076	6.52684400446528e-10	TEM_1	AMMECR1
TXNDC17	1.83541850476751e-14	-0.374373	0.177	0.222	6.71781526929956e-10	TEM_1	TXNDC17
RNPC3	1.92984048668302e-14	-0.557184	0.121	0.16	7.06340916530854e-10	TEM_1	RNPC3
MEPCE	1.93845972501518e-14	0.327004	0.144	0.111	7.09495643952805e-10	TEM_1	MEPCE
MED15	1.93906859584175e-14	-0.436805	0.198	0.242	7.0971849676404e-10	TEM_1	MED15
FAM177A1	1.9691263411482e-14	0.123728	0.54	0.492	7.20719932123652e-10	TEM_1	FAM177A1
NUTM2B-AS1	1.9847887929541e-14	-0.436866	0.232	0.278	7.26452546109131e-10	TEM_1	NUTM2B-AS1
APRT	2.03927425579373e-14	0.108256	0.754	0.696	7.46394770363064e-10	TEM_1	APRT
NBR1	2.06119334626769e-14	-0.378015	0.184	0.23	7.54417376667438e-10	TEM_1	NBR1
MRPL36	2.11826333335794e-14	-0.401104	0.106	0.144	7.75305562642341e-10	TEM_1	MRPL36
ERBIN	2.18147751081601e-14	-0.414298	0.193	0.238	7.98442583733769e-10	TEM_1	ERBIN
PGS1	2.33902902584571e-14	-0.627384	0.077	0.109	8.56108013749788e-10	TEM_1	PGS1
PCNP	2.34409508894674e-14	0.203895	0.375	0.333	8.57962243505397e-10	TEM_1	PCNP
METTL27	2.43232757123897e-14	-3.52995	0.001	0.011	8.90256214349176e-10	TEM_1	METTL27
CYSTM1	2.50837360301858e-14	0.412071	0.142	0.109	9.18089822440831e-10	TEM_1	CYSTM1
SSR3	2.54503245355687e-14	0.242923	0.359	0.318	9.3150732832635e-10	TEM_1	SSR3
CDC42EP4	2.67651132792389e-14	1.2592	0.021	0.01	9.79629911133422e-10	TEM_1	CDC42EP4
LINC00467	2.82316250550587e-14	-1.35461	0.009	0.024	1.0333057086402e-09	TEM_1	LINC00467
TMEM243	2.98420470876937e-14	-0.373941	0.338	0.384	1.09224876545668e-09	TEM_1	TMEM243
SCD5	3.00882703424394e-14	1.57639	0.014	0.005	1.10126078280363e-09	TEM_1	SCD5
RBMS3	3.01914258504651e-14	-3.7136	0.001	0.011	1.10503637755287e-09	TEM_1	RBMS3
LINC02273	3.03988134278275e-14	0.284506	0.155	0.121	1.11262697027192e-09	TEM_1	LINC02273
ERF	3.04260555424698e-14	0.310957	0.287	0.246	1.11362405890994e-09	TEM_1	ERF
CNTLN	3.09813152246095e-14	-3.68997	0.001	0.01	1.13394711853593e-09	TEM_1	CNTLN
SBF1	3.15139216048057e-14	-0.499807	0.109	0.147	1.15344104465749e-09	TEM_1	SBF1
KBTBD2	3.23801550740731e-14	0.223793	0.248	0.206	1.18514605586615e-09	TEM_1	KBTBD2
MED30	3.3370072203248e-14	0.234764	0.302	0.26	1.22137801271108e-09	TEM_1	MED30
EDAR	3.3496163423562e-14	-4.47577	0.001	0.01	1.22599307746579e-09	TEM_1	EDAR
AGFG1	3.509903436423e-14	-0.45483	0.175	0.218	1.28465975676518e-09	TEM_1	AGFG1
USP25	3.53652696314956e-14	0.259253	0.232	0.193	1.29440423378237e-09	TEM_1	USP25
MGST2	3.67904719482534e-14	-1.32012	0.012	0.028	1.34656806377802e-09	TEM_1	MGST2
ARPC4	3.71053892789888e-14	-0.264895	0.486	0.519	1.35809435300027e-09	TEM_1	ARPC4
POU2F2	3.80004813013721e-14	-0.635022	0.117	0.154	1.39085561611152e-09	TEM_1	POU2F2
COL1A1	3.80119861578019e-14	0.668827	0.02	0.009	1.39127670536171e-09	TEM_1	COL1A1
C17orf49	3.80317446646728e-14	-0.329798	0.312	0.36	1.39199988647169e-09	TEM_1	C17orf49
RAB38	3.82676093931403e-14	1.4266	0.016	0.007	1.40063277139833e-09	TEM_1	RAB38
HPSE	3.84477481803773e-14	-0.879927	0.04	0.066	1.40722603114999e-09	TEM_1	HPSE
NSMCE3	3.88498083619868e-14	0.129864	0.541	0.493	1.42194183585708e-09	TEM_1	NSMCE3
KIAA0355	4.01793219423352e-14	-0.94609	0.035	0.059	1.47060336241141e-09	TEM_1	KIAA0355
ACVR1C	4.03604482668694e-14	0.887345	0.028	0.014	1.47723276701569e-09	TEM_1	ACVR1C
DEGS1	4.11304123939765e-14	0.228119	0.302	0.261	1.50541422403193e-09	TEM_1	DEGS1
SERINC5	4.26427891759963e-14	-0.518419	0.187	0.229	1.56076872663064e-09	TEM_1	SERINC5
TMEM14C	4.39495289904865e-14	0.25679	0.285	0.245	1.6085967105808e-09	TEM_1	TMEM14C
DEAF1	4.46096715548879e-14	-0.560302	0.087	0.121	1.63275858858045e-09	TEM_1	DEAF1
EPHB1	4.50717632236373e-14	-5.13246	0	0.01	1.64967160574835e-09	TEM_1	EPHB1
ASCC1	4.70470838187616e-14	-0.497467	0.077	0.11	1.72197031485049e-09	TEM_1	ASCC1
MIR22HG	4.9229216694923e-14	0.643137	0.074	0.051	1.80183856025088e-09	TEM_1	MIR22HG
ADCY3	4.9659561375809e-14	-1.19432	0.015	0.033	1.81758960591598e-09	TEM_1	ADCY3
PROSER1	5.08630905286242e-14	-0.664734	0.05	0.078	1.86163997643817e-09	TEM_1	PROSER1
GNG5	5.94021253638487e-14	-0.264371	0.497	0.534	2.17417719044223e-09	TEM_1	GNG5
RGS6	6.0732813669434e-14	-3.54379	0.001	0.011	2.22288171311495e-09	TEM_1	RGS6
MFSD6	6.10659832582656e-14	-0.4757	0.091	0.126	2.23507605323578e-09	TEM_1	MFSD6
SNAPC1	6.10700214470008e-14	0.328255	0.156	0.122	2.23522385498168e-09	TEM_1	SNAPC1
AC005224.3	6.11579909695362e-14	-3.97355	0.001	0.01	2.23844362747599e-09	TEM_1	AC005224.3
SLC66A3	6.13017185658023e-14	0.318019	0.201	0.164	2.24370420122693e-09	TEM_1	SLC66A3
MAN2C1	6.18481538261627e-14	-0.582415	0.114	0.15	2.26370427819138e-09	TEM_1	MAN2C1
FAM135A	6.20536472918717e-14	-1.24609	0.016	0.034	2.27122554452979e-09	TEM_1	FAM135A
TCEAL3	6.3998644130956e-14	0.463423	0.08	0.055	2.34241437383712e-09	TEM_1	TCEAL3
TMPO	6.45692180391934e-14	-0.368251	0.218	0.264	2.36329794945252e-09	TEM_1	TMPO
LINC00221	6.64312138997921e-14	1.28849	0.017	0.007	2.43144885994629e-09	TEM_1	LINC00221
DDX19B	6.78671600785921e-14	-0.465666	0.095	0.131	2.48400592603655e-09	TEM_1	DDX19B
RDX	6.83300809667856e-14	-0.544828	0.064	0.094	2.50094929346532e-09	TEM_1	RDX
SSH1	6.92001976627031e-14	-0.677759	0.058	0.087	2.5327964346526e-09	TEM_1	SSH1
NFATC2IP	6.93409344334097e-14	-0.442909	0.174	0.218	2.53794754119723e-09	TEM_1	NFATC2IP
CTSZ	7.03207470128322e-14	-0.473535	0.145	0.185	2.57380966141667e-09	TEM_1	CTSZ
NME4	7.3618847425387e-14	0.414901	0.121	0.091	2.69452343461659e-09	TEM_1	NME4
RSBN1L	7.39041760239371e-14	-0.35929	0.28	0.328	2.70496674665212e-09	TEM_1	RSBN1L
CCDC65	7.51138747093091e-14	0.930848	0.029	0.016	2.74924292823542e-09	TEM_1	CCDC65
CCDC69	7.61637832210926e-14	-0.441547	0.145	0.186	2.78767062967521e-09	TEM_1	CCDC69
TAF13	7.66011131851974e-14	0.580969	0.079	0.055	2.80367734369141e-09	TEM_1	TAF13
ZNF136	7.66327171058789e-14	0.426	0.095	0.068	2.80483407879227e-09	TEM_1	ZNF136
SUGP2	7.75486588611967e-14	-0.666365	0.073	0.104	2.83835846297866e-09	TEM_1	SUGP2
PPP4R2	7.82616069388727e-14	-0.310022	0.288	0.337	2.86445307556968e-09	TEM_1	PPP4R2
HINT1	7.84088920888457e-14	-0.135696	0.891	0.855	2.86984385934384e-09	TEM_1	HINT1
MMP25-AS1	7.84979845176148e-14	0.331674	0.126	0.095	2.87310473132922e-09	TEM_1	MMP25-AS1
GRPEL2	8.03803914395385e-14	-0.69724	0.069	0.099	2.94200270707855e-09	TEM_1	GRPEL2
GIMAP8	8.12112991416223e-14	0.452032	0.098	0.071	2.97241475988252e-09	TEM_1	GIMAP8
CLCN3	8.12369051886996e-14	-0.620344	0.058	0.087	2.97335196681159e-09	TEM_1	CLCN3
NPEPPS	8.14789098365894e-14	-0.376303	0.201	0.247	2.98220957892901e-09	TEM_1	NPEPPS
ESD	8.40589986620595e-14	0.236446	0.273	0.232	3.07664341003004e-09	TEM_1	ESD
SPINT1-AS1	8.40954105918064e-14	1.3171	0.013	0.005	3.0779761230707e-09	TEM_1	SPINT1-AS1
ZFP91	8.41030761891606e-14	-0.417756	0.12	0.159	3.07825669159947e-09	TEM_1	ZFP91
HYMAI	8.58491333438033e-14	-4.12353	0.001	0.01	3.14216412951654e-09	TEM_1	HYMAI
LINC02384	8.66823261315266e-14	-1.72636	0.007	0.021	3.17265981874001e-09	TEM_1	LINC02384
[truncated: 77,525 more rows]

## Sheet: CITE_ADT_markers
	p_val	avg_log2FC	pct.1	pct.2	p_val_adj	cluster	gene
CD49a	0	1.21225	0.998	0.936	0	TEM_1	CD49a
CD73	0	0.829726	0.981	0.934	0	TEM_1	CD73
CD39	0	-1.3296	0.955	0.934	0	TEM_1	CD39
CD81.1	0	0.258457	0.999	0.991	0	TEM_1	CD81.1
CD161	0	0.69086	1	0.994	0	TEM_1	CD161
CD71	0	-0.742669	0.989	0.984	0	TEM_1	CD71
TIGIT.1	0	-0.700944	0.994	0.992	0	TEM_1	TIGIT.1
CD195	0	0.513246	1	0.998	0	TEM_1	CD195
CD226.1	0	0.528417	1	0.998	0	TEM_1	CD226.1
CD69.1	0	0.289711	1	0.999	0	TEM_1	CD69.1
CD27.1	0	-0.749368	0.941	0.94	0	TEM_1	CD27.1
CD95	0	-0.258886	1	0.999	0	TEM_1	CD95
CD29	0	0.273529	1	0.999	0	TEM_1	CD29
CD18	0	0.252543	0.999	0.998	0	TEM_1	CD18
CD127	0	0.575034	1	0.999	0	TEM_1	CD127
CD48.1	0	0.182624	1	1	0	TEM_1	CD48.1
CD44.1	0	0.275536	0.999	0.999	0	TEM_1	CD44.1
CD278	0	-0.397056	1	1	0	TEM_1	CD278
CD58.1	0	0.165192	1	1	0	TEM_1	CD58.1
CD2.1	0	0.184606	1	1	0	TEM_1	CD2.1
CD26	0	0.270683	1	1	0	TEM_1	CD26
CD152	6.890212596863e-296	-0.380267	0.99	0.989	9.43959125770232e-294	TEM_1	CD152
CD194	4.47709841953292e-292	-0.73696	0.785	0.847	6.1336248347601e-290	TEM_1	CD194
CD28.1	1.76678821041465e-288	-0.152152	1	1	2.42049984826807e-286	TEM_1	CD28.1
CD319	7.35688618388113e-269	0.237513	0.999	0.995	1.00789340719172e-266	TEM_1	CD319
CD183	1.1885059807873e-259	0.156217	1	0.999	1.62825319367861e-257	TEM_1	CD183
CD270	2.83661508564128e-256	0.168692	1	0.999	3.88616266732856e-254	TEM_1	CD270
CD101.1	7.24909206997842e-215	0.286453	0.999	0.989	9.93125613587043e-213	TEM_1	CD101.1
CD11a	1.51181222047936e-206	0.136776	1	1	2.07118274205673e-204	TEM_1	CD11a
CD4.1	6.03523337583429e-200	0.106785	1	1	8.26826972489298e-198	TEM_1	CD4.1
CD244.1	8.87181769011426e-191	0.247285	0.995	0.976	1.21543902354565e-188	TEM_1	CD244.1
CD36.1	1.35034846358366e-180	0.738035	0.587	0.415	1.84997739510961e-178	TEM_1	CD36.1
CD137	8.77184724491671e-169	-0.131005	1	1	1.20174307255359e-166	TEM_1	CD137
CD328	5.78144067636068e-166	0.618818	0.629	0.459	7.92057372661413e-164	TEM_1	CD328
CD62L	2.03280600966818e-161	-0.62242	0.806	0.832	2.78494423324541e-159	TEM_1	CD62L
CD52.1	4.45485756942371e-123	0.140744	1	0.999	6.10315487011048e-121	TEM_1	CD52.1
CD38.1	1.45780035662909e-120	-0.225277	1	0.999	1.99718648858185e-118	TEM_1	CD38.1
CD25	3.61794666030935e-115	-0.542472	0.984	0.972	4.95658692462381e-113	TEM_1	CD25
KLRG1.1	5.65961533050702e-110	0.558496	0.877	0.832	7.75367300279462e-108	TEM_1	KLRG1.1
CD134	2.52385636268329e-88	-0.183831	1	0.998	3.45768321687611e-86	TEM_1	CD134
CD274.1	1.19151866489512e-86	-0.178225	0.989	0.986	1.63238057090631e-84	TEM_1	CD274.1
IgM	5.58396870788999e-76	-0.160447	0.999	0.999	7.65003712980929e-74	TEM_1	IgM
CD8	2.429957683802e-53	0.592536	0.593	0.512	3.32904202680874e-51	TEM_1	CD8
TCR-a-b	2.84320964900237e-52	-0.212405	0.964	0.959	3.89519721913324e-50	TEM_1	TCR-a-b
CD56	1.46076598056763e-51	0.322604	0.906	0.854	2.00124939337765e-49	TEM_1	CD56
CD19.1	1.60145026001885e-48	0.136486	0.966	0.927	2.19398685622582e-46	TEM_1	CD19.1
CD122	1.042128720701e-46	-0.121243	0.986	0.979	1.42771634736036e-44	TEM_1	CD122
CD3	2.02822122434072e-45	-0.190406	0.979	0.973	2.77866307734678e-43	TEM_1	CD3
CD314	8.75631128214516e-41	-0.114421	0.978	0.973	1.19961464565389e-38	TEM_1	CD314
CD335	1.9187731310557e-28	-0.10925	0.946	0.946	2.62871918954631e-26	TEM_1	CD335
CD57-Recombinant	6.45193922936069e-22	-0.304226	0.848	0.855	8.83915674422414e-20	TEM_1	CD57-Recombinant
CD303	3.25482068509358e-20	-0.118161	0.857	0.864	4.4591043385782e-18	TEM_1	CD303
CD49b	7.49069774096291e-19	0.101569	0.888	0.822	1.02622559051192e-16	TEM_1	CD49b
CD196	9.93291697431346e-18	-0.230823	0.588	0.604	1.36080962548094e-15	TEM_1	CD196
CD1d	2.61254349068552e-15	-0.152468	0.844	0.848	3.57918458223916e-13	TEM_1	CD1d
CD146	2.45595009826546e-07	-0.406399	0.778	0.738	3.36465163462367e-05	TEM_1	CD146
TCR-Va7-2	3.80735489096805e-07	-0.164538	0.656	0.651	5.21607620062622e-05	TEM_1	TCR-Va7-2
IgD	1.21973292236627e-06	-0.137902	0.622	0.613	0.000167103	TEM_1	IgD
CD45RA	2.61018022009255e-06	-0.359061	0.968	0.963	0.000357595	TEM_1	CD45RA
CD22.1	3.34184948940951e-06	-0.188132	0.558	0.553	0.000457833	TEM_1	CD22.1
CD35	2.10306940400882e-05	0.142688	0.79	0.75	0.00288121	TEM_1	CD35
CD40.1	0.000400583	-0.118039	0.902	0.857	0.0548799	TEM_1	CD40.1
CD86.1	0.000792149	-0.35486	0.609	0.577	0.108524	TEM_1	CD86.1
CD49f	0.00466595	-0.164431	0.992	0.986	0.639235	TEM_1	CD49f
CD31	0.00774658	-0.351118	0.797	0.735	1	TEM_1	CD31
CD194.1	0	0.668069	0.938	0.815	0	eTreg_1	CD194
CD39.1	0	1.63577	0.993	0.927	0	eTreg_1	CD39
CD27.1.1	0	0.736491	0.99	0.93	0	eTreg_1	CD27.1
CD49a.1	0	-1.49154	0.92	0.953	0	eTreg_1	CD49a
CD25.1	0	1.37408	0.999	0.969	0	eTreg_1	CD25
CD122.1	0	0.349991	0.997	0.977	0	eTreg_1	CD122
CD71.1	0	1.03258	0.999	0.982	0	eTreg_1	CD71
CD54	0	0.53866	0.999	0.983	0	eTreg_1	CD54
CD152.1	0	0.600212	0.999	0.987	0	eTreg_1	CD152
TIGIT.1.1	0	0.881089	0.999	0.991	0	eTreg_1	TIGIT.1
CD161.1	0	-0.701137	0.998	0.994	0	eTreg_1	CD161
CD134.1	0	0.574851	1	0.998	0	eTreg_1	CD134
CD47.1	0	-0.326889	0.999	1	0	eTreg_1	CD47.1
CD52.1.1	0	-0.440315	0.999	1	0	eTreg_1	CD52.1
CD69.1.1	0	-0.33075	1	0.999	0	eTreg_1	CD69.1
CD95.1	0	0.476836	1	0.999	0	eTreg_1	CD95
CD226.1.1	0	-0.650629	0.997	0.998	0	eTreg_1	CD226.1
CD127.1	0	-0.679564	0.999	1	0	eTreg_1	CD127
CD48.1.1	0	-0.363899	1	1	0	eTreg_1	CD48.1
CD4.1.1	0	-0.149561	1	1	0	eTreg_1	CD4.1
CD5.1	0	-0.147801	1	1	0	eTreg_1	CD5.1
CD278.1	0	0.708232	1	1	0	eTreg_1	CD278
CD137.1	0	0.262139	1	1	0	eTreg_1	CD137
CD2.1.1	0	-0.124666	1	1	0	eTreg_1	CD2.1
CD28.1.1	0	0.187505	1	1	0	eTreg_1	CD28.1
CD26.1	0	-0.393177	1	1	0	eTreg_1	CD26
CD73.1	5.30694734704831e-300	-0.805361	0.937	0.944	7.27051786545619e-298	eTreg_1	CD73
HLA-A-B-C	2.28505095337718e-279	0.183689	1	0.999	3.13051980612673e-277	eTreg_1	HLA-A-B-C
CD29.1	2.08612493483326e-239	-0.27475	0.999	0.999	2.85799116072157e-237	eTreg_1	CD29
CD81.1.1	1.38037277615987e-208	-0.228728	0.996	0.992	1.89111070333903e-206	eTreg_1	CD81.1
CD18.1	2.91866351736669e-177	-0.182523	0.999	0.998	3.99856901879236e-175	eTreg_1	CD18
CD40.1.1	1.11184282826147e-175	0.486241	0.903	0.858	1.52322467471822e-173	eTreg_1	CD40.1
HLA-DR	3.82730556897177e-168	0.343728	0.988	0.97	5.24340862949132e-166	eTreg_1	HLA-DR
CD244.1.1	3.79213495967416e-152	-0.297546	0.99	0.978	5.19522489475361e-150	eTreg_1	CD244.1
CD44.1.1	3.87016833990601e-147	-0.170593	0.999	0.999	5.30213062567123e-145	eTreg_1	CD44.1
CD7.1	2.0025330722877e-146	0.230202	0.998	0.984	2.74347030903415e-144	eTreg_1	CD7.1
CD62L.1	1.69147971410183e-143	0.396708	0.889	0.815	2.31732720831951e-141	eTreg_1	CD62L
CD45RO	2.67946556302237e-126	0.143292	1	1	3.67086782134065e-124	eTreg_1	CD45RO
CD270.1	9.55704142294017e-123	-0.119935	1	0.999	1.3093146749428e-120	eTreg_1	CD270
HLA-E.1	3.52212202830411e-110	0.135341	0.999	0.993	4.82530717877663e-108	eTreg_1	HLA-E.1
CD49f.1	4.9310968432774e-107	-0.284423	0.989	0.987	6.75560267529004e-105	eTreg_1	CD49f
TCR-a-b.1	7.74533379640804e-98	0.238138	0.982	0.956	1.0611107301079e-95	eTreg_1	TCR-a-b
integrin-b7	3.4050858773724e-95	-0.217964	0.998	0.998	4.66496765200019e-93	eTreg_1	integrin-b7
CD38.1.1	2.38055653967129e-92	0.141578	1	0.999	3.26136245934966e-90	eTreg_1	CD38.1
CD223	2.80612728252218e-88	0.103326	0.998	0.998	3.84439437705538e-86	eTreg_1	CD223
CD88	6.69031580668324e-86	0.116827	0.998	0.997	9.16573265515604e-84	eTreg_1	CD88
CD101.1.1	2.23232259514947e-82	-0.215179	0.996	0.99	3.05828195535478e-80	eTreg_1	CD101.1
CD49d	1.78192074142086e-76	-0.156484	0.996	0.99	2.44123141574658e-74	eTreg_1	CD49d
CD86.1.1	1.76300859679062e-70	0.752068	0.667	0.566	2.41532177760314e-68	eTreg_1	CD86.1
CD146.1	9.3814444964737e-61	0.376978	0.809	0.732	1.2852578960169e-58	eTreg_1	CD146
CD3.1	1.16208231812434e-53	0.220062	0.987	0.972	1.59205277583035e-51	eTreg_1	CD3
CD224	1.74017427704612e-48	0.117212	1	0.999	2.38403875955318e-46	eTreg_1	CD224
CD11c	1.06228388973647e-44	0.301651	0.62	0.516	1.45532892893896e-42	eTreg_1	CD11c
KLRG1.1.1	1.07551064368535e-44	-0.488536	0.874	0.833	1.47344958184894e-42	eTreg_1	KLRG1.1
CD274.1.1	4.60957601954609e-44	0.116089	0.995	0.985	6.31511914677814e-42	eTreg_1	CD274.1
CD22.1.1	3.36193315273831e-39	0.209307	0.64	0.536	4.60584841925148e-37	eTreg_1	CD22.1
Rat-IgG2a-k-Isotype-Ctrl	8.2341828321876e-36	0.148839	0.922	0.868	1.1280830480097e-33	eTreg_1	Rat-IgG2a-k-Isotype-Ctrl
CD158b	2.52924557793857e-33	0.122793	0.974	0.942	3.46506644177584e-31	eTreg_1	CD158b
CD32	5.37383550043995e-31	0.13638	0.917	0.865	7.36215463560273e-29	eTreg_1	CD32
CD268	2.09830945238152e-28	-0.179644	0.867	0.848	2.87468394976268e-26	eTreg_1	CD268
CD328.1	4.72750271284328e-24	-0.497646	0.476	0.492	6.47667871659529e-22	eTreg_1	CD328
CD21	7.10339749852958e-24	-0.50007	0.556	0.568	9.73165457298553e-22	eTreg_1	CD21
CD36.1.1	5.70192957627699e-21	-0.470184	0.426	0.45	7.81164351949948e-19	eTreg_1	CD36.1
CD49b.1	2.06786852040585e-18	-0.16338	0.861	0.829	2.83297987295602e-16	eTreg_1	CD49b
CD31.1	4.2914897680317e-17	-0.539815	0.757	0.744	5.87934098220343e-15	eTreg_1	CD31
CD8.1	4.59816822096407e-16	-0.131326	0.602	0.511	6.29949046272077e-14	eTreg_1	CD8
Mouse-IgG1-k-isotype-Ctrl	2.91225156691899e-15	-0.101078	0.971	0.952	3.98978464667901e-13	eTreg_1	Mouse-IgG1-k-isotype-Ctrl
CD35.1	1.51573530072548e-12	-0.322439	0.78	0.753	2.0765573619939e-10	eTreg_1	CD35
TCR-Va7-2.1	5.21881520369789e-09	0.150453	0.704	0.641	7.14977682906611e-07	eTreg_1	TCR-Va7-2
CD57-Recombinant.1	3.20888506738036e-07	0.199939	0.908	0.843	4.39617254231109e-05	eTreg_1	CD57-Recombinant
CD103	0.00954293	-0.40615	0.914	0.881	1	eTreg_1	CD103
CD54.1	0	-0.654545	0.969	0.988	0	Tfh_1	CD54
CD195.1	0	-0.697196	0.996	0.999	0	Tfh_1	CD195
CD45	0	0.159603	1	1	0	Tfh_1	CD45
CD5.1.1	5.51516043916045e-299	0.146029	1	1	7.55576980164981e-297	Tfh_1	CD5.1
CD29.2	4.73424776456882e-289	-0.360761	0.997	0.999	6.48591943745929e-287	Tfh_1	CD29
CD7.1.1	2.7324637335424e-271	0.325798	0.99	0.985	3.7434753149531e-269	Tfh_1	CD7.1
HLA-DR.1	5.58354188807924e-267	-0.650009	0.952	0.976	7.64945238666856e-265	Tfh_1	HLA-DR
CD49d.1	1.96162494806336e-262	-0.388053	0.979	0.992	2.68742617884681e-260	Tfh_1	CD49d
CD39.2	1.8584938435649e-233	-1.03678	0.875	0.946	2.54613656568391e-231	Tfh_1	CD39
CD58.1.1	8.25906371403866e-202	-0.142795	1	1	1.1314917288233e-199	Tfh_1	CD58.1
CD11c.1	1.60731679865603e-182	-1.10619	0.322	0.563	2.20202401415876e-180	Tfh_1	CD11c
IgM.1	9.38991194371787e-181	0.270238	0.998	0.999	1.28641793628935e-178	Tfh_1	IgM
CD69.1.2	8.0175507345872e-166	0.216072	1	0.999	1.09840445063845e-163	Tfh_1	CD69.1
CD26.2	7.4757627397893e-164	-0.258503	1	1	1.02417949535113e-161	Tfh_1	CD26
CD31.2	5.29817572148176e-159	-0.941008	0.573	0.77	7.25850073843001e-157	Tfh_1	CD31
CD101.1.2	2.70660321974782e-157	-0.414364	0.98	0.992	3.70804641105452e-155	Tfh_1	CD101.1
CD328.2	1.35043991214939e-147	-0.998644	0.294	0.516	1.85010267964466e-145	Tfh_1	CD328
CD45RO.1	3.19754166247538e-146	0.158765	1	1	4.38063207759127e-144	Tfh_1	CD45RO
CD146.2	1.16120210317098e-142	-1.01436	0.602	0.764	1.59084688134424e-140	Tfh_1	CD146
CD11a.1	1.68501247380559e-137	0.134072	1	1	2.30846708911366e-135	Tfh_1	CD11a
CD82.1	1.37555423307442e-133	-0.181546	1	1	1.88450929931195e-131	Tfh_1	CD82.1
CD134.2	2.41243409342934e-128	-0.241512	0.996	0.999	3.30503470799819e-126	Tfh_1	CD134
CD52.1.2	1.44203019682101e-124	0.17082	1	0.999	1.97558136964478e-122	Tfh_1	CD52.1
CD244.1.2	1.13166818108423e-119	-0.316404	0.963	0.982	1.55038540808539e-117	Tfh_1	CD244.1
CD25.2	3.61460387115498e-109	-0.550398	0.962	0.975	4.95200730348232e-107	Tfh_1	CD25
CD154	1.24010030968639e-106	0.111698	0.999	1	1.69893742427036e-104	Tfh_1	CD154
CD183.1	2.04472838612375e-106	-0.135448	0.998	1	2.80127788898954e-104	Tfh_1	CD183
Ig-light-chain-k	4.87130182153703e-95	0.131318	0.999	1	6.67368349550573e-93	Tfh_1	Ig-light-chain-k
CD279	1.08829552638008e-92	0.158666	1	1	1.49096487114071e-90	Tfh_1	CD279
CLEC12A.1	9.93930067655629e-90	-0.488916	0.632	0.781	1.36168419268821e-87	Tfh_1	CLEC12A.1
CD36.1.2	5.29453166737917e-89	-0.744765	0.284	0.468	7.25350838430946e-87	Tfh_1	CD36.1
CD44.1.2	7.71596879230524e-89	-0.1588	0.999	0.999	1.05708772454582e-86	Tfh_1	CD44.1
CD71.2	9.06930095293372e-86	-0.443998	0.971	0.986	1.24249423055192e-83	Tfh_1	CD71
TCR-a-b.2	3.21700019409211e-84	-0.258409	0.903	0.968	4.40729026590619e-82	Tfh_1	TCR-a-b
Ig-light-chain-l	1.37266862281815e-82	0.113222	1	1	1.88055601326087e-80	Tfh_1	Ig-light-chain-l
CD47.1.1	9.25227585425192e-75	0.102093	1	1	1.26756179203251e-72	Tfh_1	CD47.1
CD19.1.1	2.34587783352111e-70	-0.269408	0.88	0.941	3.21385263192393e-68	Tfh_1	CD19.1
CD45RA.1	3.19905211677013e-61	-0.485398	0.948	0.966	4.38270139997508e-59	Tfh_1	CD45RA
KLRG1.1.2	4.90966413269379e-60	-0.491082	0.732	0.855	6.72623986179049e-58	Tfh_1	KLRG1.1
CD8.2	2.92286288150345e-59	-0.91476	0.398	0.544	4.00432214765972e-57	Tfh_1	CD8
CD3.2	9.80427176010126e-54	-0.197852	0.943	0.979	1.34318523113387e-51	Tfh_1	CD3
CD73.2	3.8752027973954e-53	-0.511508	0.897	0.949	5.3090278324317e-51	Tfh_1	CD73
CD86.1.2	9.09679423997781e-53	-0.597977	0.444	0.602	1.24626081087696e-50	Tfh_1	CD86.1
CD49f.2	5.6258408772519e-52	-0.276144	0.969	0.989	7.7074020018351e-50	Tfh_1	CD49f
CD32.1	1.80500821540761e-51	-0.29656	0.802	0.883	2.47286125510842e-49	Tfh_1	CD32
integrin-b7.1	9.60830565451709e-51	-0.21017	0.996	0.998	1.31633787466884e-48	Tfh_1	integrin-b7
TIGIT.1.2	3.67742367479067e-49	0.117575	0.99	0.993	5.03807043446322e-47	Tfh_1	TIGIT.1
CD56.1	1.50119174923363e-45	-0.402338	0.773	0.875	2.05663269645007e-43	Tfh_1	CD56
CD49a.2	2.88421323281817e-45	-0.438518	0.931	0.95	3.95137212896089e-43	Tfh_1	CD49a
CD103.1	1.95400606448953e-44	-0.700232	0.824	0.895	2.67698830835065e-42	Tfh_1	CD103
CD319.1	3.20149240560806e-43	-0.120018	0.993	0.996	4.38604459568305e-41	Tfh_1	CD319
CD274.1.2	4.09513073487142e-43	-0.148917	0.978	0.988	5.61032910677384e-41	Tfh_1	CD274.1
CD27.1.2	5.88655495924924e-40	0.121622	0.969	0.936	8.06458029417146e-38	Tfh_1	CD27.1
CD33.1	5.937431611717e-34	-0.392479	0.276	0.4	8.13428130805229e-32	Tfh_1	CD33.1
CD224.1	1.22459540451566e-31	-0.100618	0.999	0.999	1.67769570418646e-29	Tfh_1	CD224
CD81.1.2	8.08829437656389e-27	-0.101437	0.988	0.993	1.10809632958925e-24	Tfh_1	CD81.1
CD152.2	1.5283567048932e-23	-0.144758	0.983	0.99	2.09384868570368e-21	Tfh_1	CD152
CD155	1.91112477072921e-19	-0.10867	0.92	0.958	2.61824093589902e-17	Tfh_1	CD155
CD38.1.2	3.17741999789177e-18	-0.12204	0.998	0.999	4.35306539711173e-16	Tfh_1	CD38.1
CD64	5.14804249092857e-18	-0.189228	0.494	0.616	7.05281821257214e-16	Tfh_1	CD64
CD22.1.2	1.01952542572106e-13	-0.157926	0.454	0.567	1.39674983323785e-11	Tfh_1	CD22.1
CD196.1	1.53292434381591e-11	-0.128891	0.506	0.614	2.1001063510278e-09	Tfh_1	CD196
CD13	1.05887308763672e-10	-0.108521	0.768	0.839	1.4506561300623e-08	Tfh_1	CD13
CD16	2.06157376991815e-10	-0.131461	0.742	0.83	2.82435606478787e-08	Tfh_1	CD16
CD49b.2	2.59953606784675e-10	-0.121475	0.749	0.846	3.56136441295005e-08	Tfh_1	CD49b
CD40.1.2	2.8840443707514e-08	-0.159511	0.827	0.871	3.95114078792941e-06	Tfh_1	CD40.1
CD62L.2	8.03968767130869e-08	-0.222443	0.77	0.835	1.10143721096929e-05	Tfh_1	CD62L
CD35.2	7.45146495968781e-06	-0.118378	0.674	0.769	0.00102085	Tfh_1	CD35
CD146.3	0	1.37231	0.928	0.726	0	TRM_1	CD146
CD27.1.3	0	-1.24508	0.864	0.948	0	TRM_1	CD27.1
CD49a.3	0	0.734045	0.999	0.942	0	TRM_1	CD49a
CD101.1.3	0	0.738535	0.999	0.99	0	TRM_1	CD101.1
CD7.1.2	0	-0.580015	0.983	0.986	0	TRM_1	CD7.1
CD195.2	0	0.499231	1	0.998	0	TRM_1	CD195
CD69.1.3	0	0.431777	1	0.999	0	TRM_1	CD69.1
CD11a.2	0	-0.334711	0.999	1	0	TRM_1	CD11a
CD224.2	0	0.320857	1	0.999	0	TRM_1	CD224
CD2.1.2	0	0.161372	1	1	0	TRM_1	CD2.1
CD127.2	0	0.462021	1	1	0	TRM_1	CD127
CD26.3	0	0.44068	1	1	0	TRM_1	CD26
CD45.1	4.81622005661079e-296	-0.163787	1	1	6.59822147755678e-294	TRM_1	CD45
TIGIT.1.3	8.77986150668055e-296	-0.627132	0.997	0.992	1.20284102641524e-293	TRM_1	TIGIT.1
CD161.2	3.87481991240301e-274	0.455585	1	0.995	5.30850327999213e-272	TRM_1	CD161
CD18.2	1.31403914252395e-270	-0.359191	0.998	0.998	1.80023362525781e-268	TRM_1	CD18
CD328.3	3.36014291136145e-259	1.0098	0.739	0.464	4.60339578856519e-257	TRM_1	CD328
CD278.2	2.58625053487657e-240	-0.375653	1	1	3.5431632327809e-238	TRM_1	CD278
CD244.1.3	2.00850970063973e-202	0.322276	0.997	0.978	2.75165828987643e-200	TRM_1	CD244.1
CD73.3	9.66928934618077e-197	0.684041	0.984	0.938	1.32469264042677e-194	TRM_1	CD73
CD270.2	3.22475821634961e-195	0.19726	0.999	0.999	4.41791875639897e-193	TRM_1	CD270
CD103.2	5.9257096445014e-193	1.34179	0.96	0.879	8.11822221296692e-191	TRM_1	CD103
CD48.1.2	1.2448875802597e-177	0.196384	1	1	1.70549598495579e-175	TRM_1	CD48.1
CD226.1.2	8.64988755082768e-162	0.241887	1	0.998	1.18503459446339e-159	TRM_1	CD226.1
CD137.2	2.96020969788685e-152	-0.153003	1	1	4.05548728610498e-150	TRM_1	CD137
CD36.1.3	2.36311036724394e-127	0.699879	0.644	0.426	3.2374612031242e-125	TRM_1	CD36.1
CD54.2	8.68766897690066e-124	0.202112	0.998	0.984	1.19021064983539e-121	TRM_1	CD54
CD28.1.2	5.39916598119588e-120	-0.13726	1	1	7.39685739423835e-118	TRM_1	CD28.1
CD71.3	1.12303542424817e-118	-0.542457	0.996	0.983	1.53855853121999e-116	TRM_1	CD71
CLEC12A.1.1	2.72874852152886e-116	0.435201	0.899	0.75	3.73838547449454e-114	TRM_1	CLEC12A.1
CD196.2	1.13862429525849e-115	0.549435	0.78	0.583	1.55991528450413e-113	TRM_1	CD196
CD45RA.2	5.3070274220482e-113	-0.749295	0.958	0.964	7.27062756820603e-111	TRM_1	CD45RA
IgM.2	6.43733546256756e-108	-0.265607	1	0.998	8.81914958371756e-106	TRM_1	IgM
HLA-A-B-C.1	7.80000265508178e-99	-0.187961	0.999	0.999	1.0686003637462e-96	TRM_1	HLA-A-B-C
integrin-b7.2	4.47492357039559e-90	0.394499	1	0.998	6.13064529144196e-88	TRM_1	integrin-b7
CD155.1	2.58899237742364e-82	0.217576	0.989	0.95	3.54691955707038e-80	TRM_1	CD155
CD267	8.93724873750403e-81	-0.116554	1	0.998	1.22440307703805e-78	TRM_1	CD267
CD107a	1.11241470530114e-80	0.147491	0.999	0.996	1.52400814626256e-78	TRM_1	CD107a
CD122.2	1.79606941801078e-80	-0.203936	0.989	0.979	2.46061510267476e-78	TRM_1	CD122
CD194.2	1.16135590134769e-79	-0.521623	0.844	0.835	1.59105758484633e-77	TRM_1	CD194
Mouse-IgG1-k-isotype-Ctrl.1	1.79168572641769e-74	0.245475	0.984	0.952	2.45460944519223e-72	TRM_1	Mouse-IgG1-k-isotype-Ctrl
CD62L.3	1.13522677180007e-73	-0.570769	0.855	0.825	1.55526067736609e-71	TRM_1	CD62L
CD56.2	5.2666117219734e-72	0.392413	0.938	0.856	7.21525805910355e-70	TRM_1	CD56
CD49d.2	2.76292931766546e-51	0.101782	1	0.99	3.78521316520168e-49	TRM_1	CD49d
CD3.3	3.63796085207045e-51	-0.238291	0.986	0.973	4.98400636733652e-49	TRM_1	CD3
CD141	8.80324053909164e-51	0.102825	1	0.997	1.20604395385555e-48	TRM_1	CD141
CD19.1.2	4.28488302355286e-48	0.183818	0.981	0.929	5.87028974226742e-46	TRM_1	CD19.1
CD81.1.3	6.79272536757927e-47	0.109222	1	0.992	9.3060337535836e-45	TRM_1	CD81.1
CD11c.2	3.15959354561872e-46	0.338323	0.669	0.52	4.32864315749764e-44	TRM_1	CD11c
CD13.1	3.69579369995291e-43	0.22566	0.926	0.821	5.06323736893548e-41	TRM_1	CD13
TCR-a-b.3	3.24167404518688e-42	-0.248431	0.977	0.958	4.44109344190602e-40	TRM_1	TCR-a-b
CD268.1	4.0114061796517e-39	0.204386	0.935	0.843	5.49562646612283e-37	TRM_1	CD268
CD25.3	4.78929825911686e-39	-0.467757	0.992	0.972	6.5613386149901e-37	TRM_1	CD25
CD32.2	1.02773154550229e-38	0.178379	0.945	0.866	1.40799221733814e-36	TRM_1	CD32
CD158	4.21285939967138e-38	0.240006	0.928	0.857	5.77161737754979e-36	TRM_1	CD158
CD8.3	1.79305675058056e-34	0.544854	0.646	0.514	2.45648774829536e-32	TRM_1	CD8
CD33.1.1	1.79823980185585e-34	0.27897	0.507	0.373	2.46358852854251e-32	TRM_1	CD33.1
CD49f.3	5.82452232528133e-34	-0.322573	0.994	0.986	7.97959558563542e-32	TRM_1	CD49f
CD64.1	6.77994311930006e-33	0.268189	0.738	0.588	9.28852207344108e-31	TRM_1	CD64
CD38.1.3	6.60565204259088e-32	-0.162953	1	0.999	9.04974329834951e-30	TRM_1	CD38.1
HLA-E.1.1	8.56320944296053e-32	0.135129	0.998	0.993	1.17315969368559e-29	TRM_1	HLA-E.1
Mouse-IgG2a-k-isotype-Ctrl	5.9324496100816e-31	0.197254	0.955	0.905	8.1274559658118e-29	TRM_1	Mouse-IgG2a-k-isotype-Ctrl
CD169	2.20182846458083e-30	0.186576	0.976	0.934	3.01650499647574e-28	TRM_1	CD169
CD39.3	2.02751888244909e-29	-0.700246	0.983	0.933	2.77770086895525e-27	TRM_1	CD39
CD21.1	1.26108345770516e-28	0.293067	0.684	0.554	1.72768433705607e-26	TRM_1	CD21
CD35.3	5.15669781064726e-28	0.302641	0.857	0.747	7.06467600058675e-26	TRM_1	CD35
CD31.3	6.95062483702737e-24	-0.141365	0.859	0.735	9.5223560267275e-22	TRM_1	CD31
CD303.1	4.75511060766018e-19	0.19488	0.911	0.858	6.51450153249444e-17	TRM_1	CD303
CD335.1	1.05657769053682e-15	0.143008	0.969	0.943	1.44751143603544e-13	TRM_1	CD335
TCR-Vd2	1.46173629387812e-15	0.157166	0.705	0.584	2.00257872261303e-13	TRM_1	TCR-Vd2
CD1d.1	3.18104919442692e-15	0.1418	0.911	0.84	4.35803739636488e-13	TRM_1	CD1d
CD134.3	1.78532406665024e-10	-0.107309	1	0.998	2.44589397131083e-08	TRM_1	CD134
CD40.1.3	2.38702816824356e-09	-0.163084	0.908	0.861	3.27022859049367e-07	TRM_1	CD40.1
KLRG1.1.3	0.00355614	-0.115178	0.892	0.835	0.487191	TRM_1	KLRG1.1
CD39.4	0	-1.50948	0.784	0.951	0	naive T	CD39
CD54.3	0	-1.06951	0.903	0.993	0	naive T	CD54
HLA-DR.2	0	-0.961855	0.895	0.98	0	naive T	HLA-DR
CD31.4	0	1.95121	0.82	0.74	0	naive T	CD31
CD27.1.4	0	0.814766	0.991	0.936	0	naive T	CD27.1
CD45RA.3	0	2.01164	0.995	0.961	0	naive T	CD45RA
CD161.3	0	-1.19237	0.97	0.997	0	naive T	CD161
CD49f.4	0	0.763482	0.996	0.986	0	naive T	CD49f
CD95.2	0	-0.917051	0.992	1	0	naive T	CD95
CD224.3	0	-0.799668	0.993	1	0	naive T	CD224
CD195.3	0	-0.722906	0.993	0.999	0	naive T	CD195
CD69.1.4	0	-0.787843	0.995	1	0	naive T	CD69.1
CD18.3	0	-0.449615	0.994	0.998	0	naive T	CD18
CD279.1	0	-0.492224	0.999	1	0	naive T	CD279
CD47.1.2	0	0.277993	1	1	0	naive T	CD47.1
CD45RO.2	0	-0.899346	1	1	0	naive T	CD45RO
CD58.1.2	0	-0.371097	1	1	0	naive T	CD58.1
CD11a.3	0	-0.278825	1	1	0	naive T	CD11a
CD2.1.3	0	-0.195271	1	1	0	naive T	CD2.1
CD278.3	6.42596332676725e-294	-0.427334	0.999	1	8.80356975767113e-292	naive T	CD278
CD134.4	2.14265569115297e-261	-0.383987	0.992	0.999	2.93543829687957e-259	naive T	CD134
CD226.1.3	2.38162742146484e-234	-0.390514	0.994	0.999	3.26282956740684e-232	naive T	CD226.1
CD25.4	3.26574520041957e-233	-0.746595	0.87	0.983	4.47407092457481e-231	naive T	CD25
CD49a.4	4.29041844063362e-230	-1.15135	0.881	0.953	5.87787326366806e-228	naive T	CD49a
IgM.3	9.15531513031264e-220	0.340908	0.998	0.999	1.25427817285283e-217	naive T	IgM
CD7.1.3	8.85631812657589e-208	0.336692	0.997	0.985	1.2133155833409e-205	naive T	CD7.1
CD8.4	2.79267545973337e-207	-1.42989	0.22	0.553	3.82596537983471e-205	naive T	CD8
TIGIT.1.4	3.24436732226045e-204	-0.575608	0.962	0.995	4.44478323149682e-202	naive T	TIGIT.1
CD244.1.4	2.17671859839661e-163	-0.448904	0.924	0.985	2.98210447980336e-161	naive T	CD244.1
CD328.4	8.26334455268196e-151	-1.20788	0.226	0.512	1.13207820371743e-148	naive T	CD328
CD71.4	8.5954993874689e-144	-0.597512	0.943	0.988	1.17758341608324e-141	naive T	CD71
CD88.1	8.52313967213737e-139	-0.227882	0.985	0.998	1.16767013508282e-136	naive T	CD88
CD19.1.3	6.92403116053235e-125	-0.451138	0.813	0.944	9.48592268992932e-123	naive T	CD19.1
CD82.1.1	6.69231844118586e-121	-0.185037	1	1	9.16847626442463e-119	naive T	CD82.1
CD32.3	1.55599774507653e-120	-0.549079	0.705	0.888	2.13171691075485e-118	naive T	CD32
CD49d.3	7.53987158056671e-120	-0.295371	0.964	0.993	1.03296240653764e-117	naive T	CD49d
CD146.4	6.56851588041273e-109	-1.05723	0.548	0.762	8.99886675616544e-107	naive T	CD146
HLA-A-B-C.2	7.90381943210095e-108	-0.178718	0.998	0.999	1.08282326219783e-105	naive T	HLA-A-B-C
CD52.1.3	5.98385142214102e-107	0.188914	1	0.999	8.1978764483332e-105	naive T	CD52.1
Ig-light-chain-l.1	4.0606407441546e-97	0.158302	1	1	5.56307781949181e-95	naive T	Ig-light-chain-l
CD62L.4	1.48438223208505e-94	0.833787	0.784	0.831	2.03360365795652e-92	naive T	CD62L
CD36.1.4	2.74896788795752e-93	-0.857452	0.233	0.465	3.76608600650181e-91	naive T	CD36.1
CD107a.1	2.76296009153269e-92	-0.2023	0.984	0.997	3.78525532539979e-90	naive T	CD107a
Ig-light-chain-k.1	5.16443621980213e-91	0.162669	1	1	7.07527762112892e-89	naive T	Ig-light-chain-k
CLEC12A.1.2	6.5332749483618e-85	-0.570592	0.56	0.781	8.95058667925567e-83	naive T	CLEC12A.1
CD38.1.4	2.6805341791956e-70	0.188753	1	0.999	3.67233182549797e-68	naive T	CD38.1
CD29.3	3.26075431464201e-69	-0.198658	0.998	0.999	4.46723341105956e-67	naive T	CD29
CD40.1.4	6.58276681667125e-67	-0.422488	0.721	0.878	9.01839053883962e-65	naive T	CD40.1
CD194.3	7.97327735010128e-67	-0.529626	0.675	0.85	1.09233899696388e-64	naive T	CD194
CD141.1	3.36297361695383e-65	-0.153508	0.986	0.998	4.60727385522674e-63	naive T	CD141
CD319.2	3.71157151798804e-61	-0.17384	0.989	0.996	5.08485297964362e-59	naive T	CD319
CD81.1.4	4.20549825812634e-61	-0.204054	0.969	0.994	5.76153261363309e-59	naive T	CD81.1
CD86.1.3	2.85067677252748e-59	-0.670496	0.383	0.6	3.90542717836265e-57	naive T	CD86.1
CD152.3	5.36822952755137e-54	-0.236541	0.961	0.992	7.35447445274538e-52	naive T	CD152
CD101.1.4	1.12031301480735e-53	-0.303654	0.976	0.992	1.53482883028607e-51	naive T	CD101.1
CD183.2	1.44070796515177e-47	-0.115496	0.999	1	1.97376991225793e-45	naive T	CD183
CD49b.3	1.9180444066611e-45	-0.306148	0.663	0.849	2.62772083712571e-43	naive T	CD49b
CD122.3	4.45183481158379e-45	-0.203428	0.919	0.985	6.0990136918698e-43	naive T	CD122
CD33.1.2	1.39028591875934e-44	-0.472196	0.226	0.399	1.9046917087003e-42	naive T	CD33.1
CD13.2	6.25960869819942e-42	-0.27995	0.667	0.845	8.5756639165332e-40	naive T	CD13
CD103.3	4.96608093709603e-40	-0.761335	0.77	0.896	6.80353088382156e-38	naive T	CD103
CD127.3	8.15601064704574e-38	-0.170152	0.999	1	1.11737345864527e-35	naive T	CD127
CD3.4	4.556898871176e-36	0.168578	0.959	0.976	6.24295145351112e-34	naive T	CD3
CD196.3	2.37400395786259e-35	-0.311815	0.419	0.617	3.25238542227175e-33	naive T	CD196
CD56.3	2.63847118023016e-31	-0.386733	0.723	0.875	3.61470551691531e-29	naive T	CD56
CD64.2	2.16602855642392e-29	-0.263644	0.426	0.617	2.96745912230077e-27	naive T	CD64
CD22.1.3	6.47512465996942e-24	-0.239508	0.395	0.568	8.8709207841581e-22	naive T	CD22.1
integrin-b7.3	3.92601814195905e-23	-0.168404	0.996	0.998	5.3786448544839e-21	naive T	integrin-b7
CD274.1.3	2.77745864502979e-22	-0.130929	0.952	0.99	3.80511834369081e-20	naive T	CD274.1
TCR-a-b.4	1.70940206945719e-21	0.190991	0.94	0.962	2.34188083515634e-19	naive T	TCR-a-b
CD85j	3.75641379724279e-20	-0.115071	0.948	0.988	5.14628690222262e-18	naive T	CD85j
CD21.2	1.02206616490856e-19	0.487827	0.535	0.568	1.40023064592473e-17	naive T	CD21
KLRG1.1.4	8.10311422596649e-14	-0.315015	0.717	0.851	1.11012664895741e-11	naive T	KLRG1.1
CD20	1.02970064311451e-13	-0.143972	0.688	0.857	1.41068988106688e-11	naive T	CD20
CD99.1	1.2515394141882e-12	-0.123366	0.511	0.682	1.71460899743784e-10	naive T	CD99.1
GPR56	3.07702599449319e-10	-0.127231	0.71	0.857	4.21552561245567e-08	naive T	GPR56
CD123	7.42557179623768e-10	-0.109125	0.856	0.95	1.01730333608456e-07	naive T	CD123
CD94	3.15850568057331e-09	-0.100337	0.782	0.905	4.32715278238544e-07	naive T	CD94
CD11c.3	6.30645863696099e-07	-0.194543	0.445	0.542	8.63984833263656e-05	naive T	CD11c
CD57-Recombinant.2	3.36705155583751e-05	-0.307669	0.728	0.865	0.00461286	naive T	CD57-Recombinant
CD27.1.5	0	-1.58505	0.802	0.95	0	TRM_2	CD27.1
HLA-DR.3	0	0.994147	1	0.972	0	TRM_2	HLA-DR
CD7.1.4	0	-0.830778	0.966	0.987	0	TRM_2	CD7.1
CD38.1.5	0	0.522018	1	0.999	0	TRM_2	CD38.1
CD26.4	0	0.412403	1	1	0	TRM_2	CD26
CD82.1.2	1.36746189862169e-257	0.3228	1	1	1.87342280111171e-255	TRM_2	CD82.1
CD71.5	2.37366436604095e-252	0.539256	1	0.984	3.2519201814761e-250	TRM_2	CD71
CD49d.4	7.09278658497623e-240	0.455413	0.999	0.99	9.71711762141744e-238	TRM_2	CD49d
CD29.4	2.96465656576596e-222	0.354423	1	0.999	4.06157949509937e-220	TRM_2	CD29
CD39.5	3.16673426985007e-213	0.735307	0.99	0.934	4.3384259496946e-211	TRM_2	CD39
CD244.1.5	7.83787757433851e-166	0.391397	0.996	0.979	1.07378922768438e-163	TRM_2	CD244.1
CD274.1.4	1.36627815273675e-152	0.356287	1	0.986	1.87180106924935e-150	TRM_2	CD274.1
CD45RO.3	2.27095449527886e-146	0.201039	1	1	3.11120765853204e-144	TRM_2	CD45RO
CD11c.4	4.23104186463694e-139	0.899491	0.749	0.519	5.7965273545526e-137	TRM_2	CD11c
CD54.4	2.11361158472671e-131	0.321552	0.998	0.985	2.89564787107559e-129	TRM_2	CD54
CD73.4	2.89902056303211e-128	-0.80955	0.95	0.942	3.97165817135399e-126	TRM_2	CD73
CLEC12A.1.3	3.18835155370393e-117	0.566775	0.914	0.753	4.36804162857438e-115	TRM_2	CLEC12A.1
CD5.1.2	8.18137839883436e-107	-0.118988	1	1	1.12084884064031e-104	TRM_2	CD5.1
CD107a.2	1.25697439355755e-105	0.186437	1	0.996	1.72205491917385e-103	TRM_2	CD107a
CD32.4	1.6735632163035e-101	0.373434	0.961	0.868	2.2927816063358e-99	TRM_2	CD32
CD3.5	3.47884401111719e-96	0.280798	0.996	0.973	4.76601629523055e-94	TRM_2	CD3
CD47.1.3	5.04491692593563e-87	-0.144521	1	1	6.91153618853182e-85	TRM_2	CD47.1
CD195.4	3.93771732829767e-84	0.228323	1	0.998	5.39467273976781e-82	TRM_2	CD195
CD86.1.4	1.85944802708235e-78	0.723465	0.761	0.571	2.54744379710282e-76	TRM_2	CD86.1
CD137.3	1.87488127047355e-78	-0.129618	1	1	2.56858734054877e-76	TRM_2	CD137
CD270.3	1.26194655089729e-74	-0.140465	0.999	0.999	1.72886677472929e-72	TRM_2	CD270
CD224.4	1.77847477833111e-73	0.185028	1	0.999	2.43651044631361e-71	TRM_2	CD224
CD49b.4	2.6032854837995e-73	0.442006	0.931	0.828	3.56650111280531e-71	TRM_2	CD49b
CD127.4	6.22422916364893e-67	-0.247918	1	1	8.52719395419903e-65	TRM_2	CD127
TIGIT.1.5	6.37679575856853e-65	-0.379671	0.999	0.992	8.73621018923889e-63	TRM_2	TIGIT.1
CD88.2	5.47367192464369e-63	0.132215	0.999	0.997	7.49893053676185e-61	TRM_2	CD88
TCR-a-b.5	1.33913742925318e-59	0.229585	0.993	0.958	1.83461827807686e-57	TRM_2	TCR-a-b
CD103.4	2.32711596277732e-56	0.725882	0.948	0.882	3.18814886900493e-54	TRM_2	CD103
CD25.5	3.63347456972597e-55	-0.379303	0.988	0.973	4.97786016052458e-53	TRM_2	CD25
CD8.5	7.09221601126627e-42	0.355376	0.689	0.515	9.71633593543479e-40	TRM_2	CD8
CD18.4	1.6931573669711e-37	0.12527	1	0.998	2.31962559275041e-35	TRM_2	CD18
CD328.5	1.28399237141874e-35	0.313987	0.645	0.479	1.75906954884367e-33	TRM_2	CD328
CD155.2	6.57691026532274e-34	0.169979	0.982	0.951	9.01036706349215e-32	TRM_2	CD155
CD19.1.4	3.83417815757092e-33	0.194424	0.981	0.931	5.25282407587216e-31	TRM_2	CD19.1
CD13.3	7.23185019964506e-32	0.213712	0.917	0.824	9.90763477351373e-30	TRM_2	CD13
CD95.3	4.67367653791936e-31	0.105845	1	0.999	6.40293685694952e-29	TRM_2	CD95
CD146.5	1.74009758241665e-24	0.374558	0.857	0.737	2.38393368791082e-22	TRM_2	CD146
CD40.1.5	5.56001863476854e-24	0.181966	0.925	0.861	7.6172255296329e-22	TRM_2	CD40.1
integrin-b7.4	1.84243727221647e-23	0.203699	0.999	0.998	2.52413906293657e-21	TRM_2	integrin-b7
CD64.3	2.99220565404973e-22	0.253086	0.732	0.593	4.09932174604813e-20	TRM_2	CD64
CD196.4	1.65105227269322e-19	0.238132	0.733	0.592	2.26194161358971e-17	TRM_2	CD196
CD79b	2.22100402622113e-17	-0.127915	0.998	0.992	3.04277551592295e-15	TRM_2	CD79b
CD49a.5	3.81046054258396e-16	0.133672	0.981	0.945	5.22033094334003e-14	TRM_2	CD49a
IgM.4	1.09755534512403e-15	-0.113917	0.999	0.999	1.50365082281992e-13	TRM_2	IgM
CD22.1.4	5.22644901910505e-15	0.142509	0.685	0.545	7.16023515617392e-13	TRM_2	CD22.1
CX3CR1.1	6.21719483900153e-15	-0.106213	0.999	0.995	8.5175569294321e-13	TRM_2	CX3CR1.1
CD268.2	9.38145909425813e-14	-0.185743	0.891	0.848	1.28525989591336e-11	TRM_2	CD268
CD56.4	3.79584956002122e-12	-0.264205	0.914	0.86	5.20031389722908e-10	TRM_2	CD56
CD161.4	1.08288964451575e-11	-0.142193	1	0.995	1.48355881298658e-09	TRM_2	CD161
KLRG1.1.5	1.61326840534098e-11	-0.295788	0.898	0.836	2.21017771531715e-09	TRM_2	KLRG1.1
TCR-Va7-2.2	2.00902167572791e-09	0.140965	0.766	0.644	2.75235969574723e-07	TRM_2	TCR-Va7-2
CD16.1	6.9595099277297e-09	0.112698	0.907	0.813	9.53452860098969e-07	TRM_2	CD16
CD99.1.1	8.55312529312258e-09	0.118666	0.778	0.661	1.17177816515779e-06	TRM_2	CD99.1
CD14.1	9.95338410050415e-09	0.117115	0.87	0.77	1.36361362176907e-06	TRM_2	CD14.1
Rat-IgG2b-k-Isotype-Ctrl	9.55522991801906e-08	0.105821	0.851	0.747	1.30906649876861e-05	TRM_2	Rat-IgG2b-k-Isotype-Ctrl
CD303.2	2.20844541594142e-06	-0.166225	0.931	0.858	0.000302557	TRM_2	CD303
CD21.3	2.18187205681009e-05	-0.456546	0.614	0.562	0.00298916	TRM_2	CD21
CD35.4	0.00342342	-0.261859	0.835	0.752	0.469009	TRM_2	CD35
CD38.1.6	2.91970367283906e-236	-0.464774	0.997	0.999	3.99999403178951e-234	TCM	CD38.1
CD49f.5	1.33486028015172e-213	0.705091	0.992	0.987	1.82875858380786e-211	TCM	CD49f
CD69.1.5	2.76437918217058e-179	-0.369295	1	0.999	3.7871994795737e-177	TCM	CD69.1
CD47.1.4	9.0152709978625e-161	0.194748	1	1	1.23509212670716e-158	TCM	CD47.1
CD39.6	1.26356454167327e-126	-1.03259	0.915	0.939	1.73108342209238e-124	TCM	CD39
CD278.4	1.695201098073e-126	-0.328305	1	1	2.32242550436001e-124	TCM	CD278
CD226.1.4	4.2744680823146e-122	0.2616	1	0.998	5.85602127277101e-120	TCM	CD226.1
CD52.1.4	2.41138729956413e-103	0.20384	1	0.999	3.30360060040286e-101	TCM	CD52.1
CD49d.5	2.40225158309138e-98	0.306974	0.995	0.99	3.2910846688352e-96	TCM	CD49d
CD29.5	3.23573980534455e-97	0.256455	0.999	0.999	4.43296353332203e-95	TCM	CD29
CD127.5	1.94844428277426e-93	0.233002	1	1	2.66936866740074e-91	TCM	CD127
CD44.1.3	5.27237765946776e-93	0.192953	1	0.999	7.22315739347084e-91	TCM	CD44.1
TIGIT.1.6	1.60487317299527e-77	-0.393838	0.989	0.993	2.19867624700352e-75	TCM	TIGIT.1
CD82.1.3	6.0020558167498e-75	0.187791	1	1	8.22281646894723e-73	TCM	CD82.1
CD25.6	1.27194143383126e-71	-0.564098	0.973	0.974	1.74255976434883e-69	TCM	CD25
CD195.5	1.01989880298558e-69	-0.278239	0.998	0.998	1.39726136009025e-67	TCM	CD195
CD18.5	1.17750869887712e-59	0.16125	1	0.998	1.61318691746166e-57	TCM	CD18
CD152.4	4.48858579545492e-55	-0.266938	0.987	0.989	6.14936253977324e-53	TCM	CD152
CD54.5	4.2854847349859e-54	-0.243562	0.99	0.985	5.87111408693068e-52	TCM	CD54
CD279.2	2.26981109643886e-53	-0.189691	1	1	3.10964120212123e-51	TCM	CD279
CD26.5	6.25005599537093e-38	0.144739	1	1	8.56257671365817e-36	TCM	CD26
HLA-DR.4	4.0394575147998e-33	-0.32421	0.968	0.974	5.53405679527572e-31	TCM	HLA-DR
integrin-b7.5	9.9005441622349e-30	0.134242	0.999	0.998	1.35637455022618e-27	TCM	integrin-b7
CD122.4	6.37638632824826e-26	-0.136496	0.978	0.98	8.73564926970012e-24	TCM	CD122
CD146.6	7.66401552901258e-26	-0.540163	0.684	0.749	1.04997012747472e-23	TCM	CD146
CD19.1.5	5.90015443879446e-24	-0.201734	0.923	0.935	8.08321158114841e-22	TCM	CD19.1
CD244.1.6	7.56492132815141e-22	-0.178805	0.975	0.98	1.03639422195674e-19	TCM	CD244.1
CD35.5	2.59451834095537e-20	0.491782	0.787	0.755	3.55449012710885e-18	TCM	CD35
CD11c.5	6.18609719752376e-19	-0.484172	0.461	0.539	8.47495316060755e-17	TCM	CD11c
CD32.5	6.89427317481414e-18	-0.227392	0.853	0.875	9.44515424949537e-16	TCM	CD32
CD71.6	6.8056949089373e-16	-0.31449	0.987	0.984	9.32380202524411e-14	TCM	CD71
CD194.4	1.6386560623952e-15	0.205082	0.858	0.835	2.24495880548142e-13	TCM	CD194
CD62L.5	1.70602688718447e-14	0.239929	0.841	0.826	2.33725683544273e-12	TCM	CD62L
CD40.1.6	6.05477608995433e-12	-0.221725	0.852	0.866	8.29504324323743e-10	TCM	CD40.1
CD31.5	2.52186935503421e-11	-0.29939	0.705	0.749	3.45496101639686e-09	TCM	CD31
KLRG1.1.6	3.39383812324945e-11	0.318178	0.843	0.84	4.64955822885175e-09	TCM	KLRG1.1
CLEC12A.1.4	6.39103901602607e-11	-0.237352	0.731	0.766	8.75572345195571e-09	TCM	CLEC12A.1
CD101.1.5	6.95732731497391e-11	-0.141391	0.988	0.991	9.53153842151426e-09	TCM	CD101.1
CD8.6	2.60217564667775e-07	-0.429456	0.481	0.53	3.56498063594852e-05	TCM	CD8
CD103.5	3.12883125341089e-06	-0.288911	0.867	0.888	0.00042865	TCM	CD103
CD86.1.5	6.89636580203857e-06	-0.388706	0.552	0.585	0.000944802	TCM	CD86.1
CD1d.2	8.20838567154576e-06	-0.104681	0.823	0.849	0.00112455	TCM	CD1d
CD33.1.3	1.92041679782059e-05	-0.218809	0.337	0.389	0.00263097	TCM	CD33.1
CD161.5	2.90563902389916e-05	-0.100505	0.997	0.995	0.00398073	TCM	CD161
CD73.5	3.21283563910232e-05	0.142937	0.945	0.942	0.00440158	TCM	CD73
CD57-Recombinant.3	5.36732882958851e-05	-0.294401	0.84	0.855	0.00735324	TCM	CD57-Recombinant
CD56.5	0.000118828	-0.214807	0.852	0.864	0.0162795	TCM	CD56
CD21.4	0.00014372	0.29383	0.579	0.565	0.0196897	TCM	CD21
CD36.1.5	0.00100023	-0.156384	0.409	0.449	0.137031	TCM	CD36.1
CD328.6	0.00105007	-0.163512	0.454	0.492	0.143859	TCM	CD328
CD22.1.5	0.00173953	-0.121846	0.516	0.557	0.238316	TCM	CD22.1
CD279.3	0	0.519185	1	1	0	Tfh_2	CD279
CD278.5	0	0.391718	1	1	0	Tfh_2	CD278
CD38.1.7	7.27085129711967e-209	0.417466	1	0.999	9.96106627705395e-207	Tfh_2	CD38.1
CD28.1.3	7.99245933468233e-198	0.22569	1	1	1.09496692885148e-195	Tfh_2	CD28.1
CD45RO.4	4.33673929335909e-190	0.23393	1	1	5.94133283190195e-188	Tfh_2	CD45RO
CD71.7	6.28192448893831e-182	0.500679	0.998	0.984	8.60623654984548e-180	Tfh_2	CD71
CD127.6	7.84437942992927e-178	-0.428277	1	1	1.07467998190031e-175	Tfh_2	CD127
CD95.4	4.51570087824072e-145	0.221791	1	0.999	6.18651020318978e-143	Tfh_2	CD95
CD49a.6	5.75170456744394e-124	-0.851747	0.934	0.948	7.87983525739819e-122	Tfh_2	CD49a
CD194.5	2.34218025038391e-121	0.573952	0.931	0.83	3.20878694302596e-119	Tfh_2	CD194
CD26.6	8.0564819005784e-102	-0.284158	1	1	1.10373802037924e-99	Tfh_2	CD26
CD272	1.24089674595574e-92	0.122901	1	0.999	1.70002854195936e-90	Tfh_2	CD272
CD11a.4	1.00905250573797e-85	0.149258	1	1	1.38240193286102e-83	Tfh_2	CD11a
CD69.1.6	2.74478408821006e-78	0.207024	1	0.999	3.76035420084778e-76	Tfh_2	CD69.1
CD161.6	3.96381799937712e-63	0.268448	0.999	0.995	5.43043065914665e-61	Tfh_2	CD161
CD18.6	1.13613556846532e-61	0.166254	0.999	0.998	1.55650572879749e-59	Tfh_2	CD18
CD107a.3	2.28088609386841e-52	0.146565	0.999	0.996	3.12481394859972e-50	Tfh_2	CD107a
CD29.6	2.67521518919254e-50	-0.208399	0.999	0.999	3.66504480919378e-48	Tfh_2	CD29
CD49f.6	2.79379339488657e-43	-0.340286	0.988	0.987	3.8274969509946e-41	Tfh_2	CD49f
CD152.5	9.63157711349503e-43	0.174395	0.998	0.989	1.31952606454882e-40	Tfh_2	CD152
CD44.1.4	1.05761191843592e-42	-0.151125	0.998	0.999	1.44892832825721e-40	Tfh_2	CD44.1
IgM.5	7.64921366473866e-35	-0.177276	0.999	0.999	1.0479422720692e-32	Tfh_2	IgM
CD45RA.4	4.17603918157077e-31	-0.48026	0.964	0.964	5.72117367875195e-29	Tfh_2	CD45RA
CD195.6	2.21263074006425e-28	-0.164122	1	0.998	3.03130411388802e-26	Tfh_2	CD195
TIGIT.1.7	6.2511648554337e-26	0.178865	0.997	0.992	8.56409585194417e-24	Tfh_2	TIGIT.1
HLA-E.1.2	4.91857446264371e-25	0.120384	0.998	0.993	6.73844701382188e-23	Tfh_2	HLA-E.1
CD25.7	3.6571840800119e-24	-0.366938	0.983	0.973	5.0103421896163e-22	Tfh_2	CD25
CD49d.6	2.44556577103519e-23	0.133298	0.992	0.991	3.35042510631821e-21	Tfh_2	CD49d
CD32.6	6.2194543937815e-21	0.169291	0.933	0.87	8.52065251948066e-19	Tfh_2	CD32
CD73.6	4.68995904403104e-19	-0.458032	0.957	0.942	6.42524389032252e-17	Tfh_2	CD73
CD335.2	6.78319037177936e-15	0.118409	0.971	0.944	9.29297080933773e-13	Tfh_2	CD335
CD19.1.6	5.11744127078609e-14	0.122207	0.968	0.932	7.01089454097694e-12	Tfh_2	CD19.1
CD62L.6	5.1810470458957e-14	0.130592	0.879	0.824	7.0980344528771e-12	Tfh_2	CD62L
CD22.1.6	6.17207623794899e-14	0.194698	0.639	0.549	8.45574444599012e-12	Tfh_2	CD22.1
HLA-DR.5	9.14301376788047e-14	0.138691	0.986	0.973	1.25259288619962e-11	Tfh_2	HLA-DR
TCR-a-b.6	1.1156373885795e-12	-0.141889	0.971	0.959	1.52842322235391e-10	Tfh_2	TCR-a-b
CD158b.1	5.89679658936565e-11	0.101197	0.975	0.945	8.07861132743094e-09	Tfh_2	CD158b
Rat-IgG2a-k-Isotype-Ctrl.1	9.88113364572742e-11	0.115495	0.911	0.875	1.35371530946466e-08	Tfh_2	Rat-IgG2a-k-Isotype-Ctrl
CD101.1.6	1.88472543396644e-09	-0.12685	0.996	0.99	2.58207384453402e-07	Tfh_2	CD101.1
CD146.7	1.50844006461293e-08	-0.366052	0.759	0.744	2.06656288851971e-06	Tfh_2	CD146
CD86.1.6	2.15270071074523e-08	0.158633	0.655	0.578	2.94919997372097e-06	Tfh_2	CD86.1
KLRG1.1.7	3.25777100348762e-08	-0.366047	0.875	0.838	4.46314627477805e-06	Tfh_2	KLRG1.1
CD16.2	2.63498274027723e-06	0.109105	0.877	0.816	0.000360993	Tfh_2	CD16
CD244.1.7	9.0852205902268e-05	-0.105341	0.987	0.979	0.0124468	Tfh_2	CD244.1
CD8.7	0.0003355	-0.208753	0.602	0.522	0.0459635	Tfh_2	CD8
CD56.6	0.00217139	-0.205341	0.895	0.861	0.297481	Tfh_2	CD56
CD127.7	1.27757585229015e-243	0.414453	0.999	1	1.75027891763751e-241	TEM_2	CD127
CD49a.7	9.18972182154318e-224	0.787036	0.967	0.946	1.25899188955142e-221	TEM_2	CD49a
CD71.8	1.20546678766446e-197	-0.747574	0.958	0.986	1.65148949910032e-195	TEM_2	CD71
CD38.1.8	4.37634228616201e-176	-0.429452	0.993	0.999	5.99558893204196e-174	TEM_2	CD38.1
CD226.1.5	2.00496877174028e-171	0.324612	0.998	0.998	2.74680721728418e-169	TEM_2	CD226.1
CD48.1.3	1.42703088351723e-157	0.202151	1	1	1.9550323104186e-155	TEM_2	CD48.1
CD278.6	1.17641653877458e-153	-0.371993	1	1	1.61169065812117e-151	TEM_2	CD278
TIGIT.1.8	9.94365471630192e-145	-0.530621	0.985	0.993	1.36228069613336e-142	TEM_2	TIGIT.1
CD39.7	1.86653069561575e-116	-1.03377	0.897	0.94	2.55714705299358e-114	TEM_2	CD39
CD95.5	1.18500731772317e-111	-0.20647	1	0.999	1.62346002528075e-109	TEM_2	CD95
CD73.7	1.86749771807684e-86	0.588951	0.948	0.942	2.55847187376528e-84	TEM_2	CD73
CD152.6	6.06746409647972e-86	-0.340042	0.976	0.99	8.31242581217721e-84	TEM_2	CD152
CD27.1.6	3.21998152944747e-85	-0.592135	0.903	0.943	4.41137469534303e-83	TEM_2	CD27.1
CD44.1.5	7.80188291844845e-80	0.180498	1	0.999	1.06885795982744e-77	TEM_2	CD44.1
CD161.7	5.08393924722081e-76	0.326264	0.994	0.995	6.96499676869251e-74	TEM_2	CD161
CD47.1.5	2.48791226281357e-68	0.132859	0.999	1	3.40843980005459e-66	TEM_2	CD47.1
CD194.6	1.05026524972702e-67	-0.548171	0.708	0.844	1.43886339212602e-65	TEM_2	CD194
CD28.1.4	1.08605210859864e-66	-0.130453	0.999	1	1.48789138878014e-64	TEM_2	CD28.1
CD29.7	1.40907044283642e-64	0.202635	0.998	0.999	1.93042650668589e-62	TEM_2	CD29
HLA-E.1.3	9.44071922023609e-61	-0.210943	0.987	0.994	1.29337853317234e-58	TEM_2	HLA-E.1
CD26.7	4.94126175837026e-57	0.18255	0.999	1	6.76952860896726e-55	TEM_2	CD26
CD137.4	4.04506601883087e-55	-0.131135	0.999	1	5.54174044579829e-53	TEM_2	CD137
CD52.1.5	3.68861274656305e-54	0.151397	0.999	0.999	5.05339946279138e-52	TEM_2	CD52.1
CD62L.7	2.91894215794319e-46	-0.527184	0.73	0.833	3.99895075638216e-44	TEM_2	CD62L
CD122.5	3.8170705830065e-38	-0.186844	0.965	0.981	5.2293866987189e-36	TEM_2	CD122
HLA-DR.6	3.92387650655809e-37	-0.339152	0.958	0.974	5.37571081398458e-35	TEM_2	HLA-DR
CD54.6	3.10432342415172e-36	-0.216602	0.986	0.985	4.25292309108786e-34	TEM_2	CD54
CD18.7	2.08903009312084e-33	0.12007	0.998	0.998	2.86197122757555e-31	TEM_2	CD18
CD134.5	5.38572819274306e-33	-0.182656	0.997	0.998	7.37844762405799e-31	TEM_2	CD134
CD40.1.7	6.33410942252868e-31	-0.329072	0.812	0.869	8.6777299088643e-29	TEM_2	CD40.1
CD31.6	3.1758301394103e-30	-0.698038	0.662	0.752	4.3508872909921e-28	TEM_2	CD31
CD279.4	7.15390273483217e-29	-0.15804	0.999	1	9.80084674672007e-27	TEM_2	CD279
CD32.7	7.51275264011504e-29	-0.299454	0.809	0.878	1.02924711169576e-26	TEM_2	CD32
CD11c.6	1.90090345204191e-28	-0.509155	0.411	0.542	2.60423772929742e-26	TEM_2	CD11c
CD82.1.4	5.15989733337875e-25	-0.105175	1	1	7.06905934672889e-23	TEM_2	CD82.1
CD274.1.5	1.22805886041654e-23	-0.14523	0.981	0.987	1.68244063877066e-21	TEM_2	CD274.1
CD25.8	1.19693419555327e-21	-0.391227	0.974	0.974	1.63979984790797e-19	TEM_2	CD25
CX3CR1.1.1	2.23606531229116e-19	-0.119213	0.99	0.996	3.06340947783889e-17	TEM_2	CX3CR1.1
CD86.1.7	2.41583666732971e-19	-0.513644	0.479	0.589	3.3096962342417e-17	TEM_2	CD86.1
CD195.7	3.58996464510788e-19	0.116615	0.999	0.998	4.91825156379779e-17	TEM_2	CD195
CD335.3	3.48698464240609e-18	-0.158569	0.903	0.948	4.77716896009635e-16	TEM_2	CD335
CD158b.2	6.76810664848037e-18	-0.151404	0.913	0.949	9.27230610841811e-16	TEM_2	CD158b
CD101.1.7	4.00871201042725e-17	0.134127	0.989	0.991	5.49193545428533e-15	TEM_2	CD101.1
CD24.1	1.95930335071942e-16	-0.108732	0.972	0.984	2.68424559048561e-14	TEM_2	CD24.1
CD314.1	9.8433511355416e-16	-0.12085	0.963	0.974	1.3485391055692e-13	TEM_2	CD314
CD303.3	3.13162072077801e-15	-0.183313	0.787	0.867	4.29032038746587e-13	TEM_2	CD303
IgM.6	4.82979038983963e-14	0.100186	0.999	0.999	6.61681283408029e-12	TEM_2	IgM
Rat-IgG2a-k-Isotype-Ctrl.2	3.22264254256502e-13	-0.151715	0.828	0.881	4.41502028331408e-11	TEM_2	Rat-IgG2a-k-Isotype-Ctrl
CD1d.3	2.01373641614389e-12	-0.168937	0.764	0.852	2.75881889011712e-10	TEM_2	CD1d
CD163.1	5.04232010065516e-12	-0.117117	0.921	0.955	6.90797853789757e-10	TEM_2	CD163.1
Rat-IgG2b-k-Isotype-Ctrl.1	5.29615634741026e-12	-0.184246	0.665	0.759	7.25573419595206e-10	TEM_2	Rat-IgG2b-k-Isotype-Ctrl
CLEC12A.1.5	6.86157340963328e-12	-0.231646	0.685	0.768	9.40035557119759e-10	TEM_2	CLEC12A.1
CD16.3	1.08916818946836e-11	-0.174908	0.74	0.824	1.49216041957166e-09	TEM_2	CD16
TCR-a-b.7	5.15704080901687e-11	-0.133555	0.928	0.962	7.06514590835311e-09	TEM_2	TCR-a-b
Mouse-IgG2b-k-isotype-Ctrl	1.76288948816044e-10	-0.158369	0.692	0.789	2.41515859877981e-08	TEM_2	Mouse-IgG2b-k-isotype-Ctrl
CD169.1	5.41666969630092e-10	-0.1188	0.904	0.94	7.42083748393226e-08	TEM_2	CD169
CD3.6	1.80118689049932e-09	-0.114632	0.958	0.975	2.46762603998406e-07	TEM_2	CD3
CD11b	2.41923244781939e-08	-0.120282	0.812	0.872	3.31434845351257e-06	TEM_2	CD11b
CD196.5	8.63508017728214e-08	-0.159387	0.517	0.607	1.18300598428765e-05	TEM_2	CD196
CD57-Recombinant.4	1.08673423203203e-07	-0.312799	0.798	0.857	1.48882589788388e-05	TEM_2	CD57-Recombinant
KLRG1.1.8	1.16953112062042e-07	0.243721	0.813	0.842	1.60225763524997e-05	TEM_2	KLRG1.1
CD123.1	1.70730756969091e-07	-0.101939	0.914	0.944	2.33901137047655e-05	TEM_2	CD123
CD14.1.1	1.82986816576968e-07	-0.120363	0.718	0.78	2.50691938710446e-05	TEM_2	CD14.1
TCR-Vd2.1	2.95560004872142e-07	-0.136702	0.502	0.601	4.04917206674834e-05	TEM_2	TCR-Vd2
CD22.1.7	5.23424011568895e-07	-0.149343	0.473	0.559	7.17090895849386e-05	TEM_2	CD22.1
GPR56.1	7.51007057812529e-07	-0.119125	0.787	0.848	0.000102888	TEM_2	GPR56
CD20.1	1.52851707361458e-06	-0.115849	0.801	0.846	0.000209407	TEM_2	CD20
CD146.8	7.82479204286631e-06	-0.210311	0.697	0.748	0.001072	TEM_2	CD146
CD45RA.5	4.60582424076394e-05	-0.273184	0.96	0.964	0.00630998	TEM_2	CD45RA
CD36.1.6	0.00530692	0.246831	0.445	0.446	0.727048	TEM_2	CD36.1
TIGIT.1.9	0	0.678828	0.998	0.992	0	naive Treg	TIGIT.1
CD195.8	6.57794018866249e-306	-0.703581	0.996	0.999	9.01177805846761e-304	naive Treg	CD195
CD2.1.4	1.58333908330715e-294	-0.237753	1	1	2.16917454413079e-292	naive Treg	CD2.1
CD127.8	1.67672125652128e-283	-0.660783	0.999	1	2.29710812143415e-281	naive Treg	CD127
CD49a.8	8.41371592197043e-233	-1.44777	0.856	0.952	1.15267908130995e-230	naive Treg	CD49a
CD26.8	1.23373698427928e-231	-0.544335	0.999	1	1.69021966846262e-229	naive Treg	CD26
CD27.1.7	4.70971477595297e-199	0.708343	0.988	0.938	6.45230924305557e-197	naive Treg	CD27.1
CD226.1.6	5.71279942258598e-182	-0.472357	0.996	0.998	7.82653520894279e-180	naive Treg	CD226.1
CD39.8	9.41820546019232e-113	0.681498	0.947	0.937	1.29029414804635e-110	naive Treg	CD39
CD101.1.8	3.49218018274472e-111	-0.527264	0.963	0.992	4.78428685036027e-109	naive Treg	CD101.1
CD161.8	7.13058281482298e-105	-0.556792	0.983	0.996	9.76889845630749e-103	naive Treg	CD161
CD48.1.4	3.6128748062107e-102	-0.232633	1	1	4.94963848450866e-100	naive Treg	CD48.1
CD244.1.8	6.31264608424111e-92	-0.429416	0.951	0.981	8.64832513541032e-90	naive Treg	CD244.1
CD25.9	1.39367103443526e-90	0.386951	0.989	0.973	1.9093293171763e-88	naive Treg	CD25
CD52.1.6	8.34911704126928e-84	-0.242919	1	0.999	1.14382903465389e-81	naive Treg	CD52.1
CD58.1.3	1.11440209913562e-71	-0.139948	1	1	1.5267308758158e-69	naive Treg	CD58.1
HLA-DR.7	3.03417631434485e-70	-0.454606	0.951	0.975	4.15682155065245e-68	naive Treg	HLA-DR
CD73.8	6.35646791975097e-67	-0.685588	0.868	0.946	8.70836105005883e-65	naive Treg	CD73
CD7.1.5	1.65681370030366e-66	0.263625	0.996	0.986	2.26983476941602e-64	naive Treg	CD7.1
CD328.7	1.73619934930273e-64	-1.07048	0.269	0.5	2.37859310854474e-62	naive Treg	CD328
IgM.7	9.71201382816721e-64	0.258689	1	0.999	1.33054589445891e-61	naive Treg	IgM
CD44.1.6	2.52442435393603e-62	-0.208429	0.997	0.999	3.45846136489236e-60	naive Treg	CD44.1
CD31.7	2.70346932742756e-54	-0.729292	0.564	0.755	3.70375297857575e-52	naive Treg	CD31
CD11c.7	5.66813246090172e-54	-0.859003	0.334	0.544	7.76534147143535e-52	naive Treg	CD11c
CD81.1.5	1.47175811194638e-53	-0.203363	0.982	0.993	2.01630861336654e-51	naive Treg	CD81.1
CD36.1.7	5.50793191534363e-51	-0.996687	0.254	0.455	7.54586672402077e-49	naive Treg	CD36.1
CD279.5	4.99117141676406e-50	0.193015	1	1	6.83790484096676e-48	naive Treg	CD279
CD38.1.9	4.45340759865615e-48	-0.252365	0.996	0.999	6.10116841015892e-46	naive Treg	CD38.1
CD19.1.7	7.97461487366794e-47	-0.340138	0.867	0.937	1.09252223769251e-44	naive Treg	CD19.1
CD8.8	2.20876002839199e-46	-1.03229	0.333	0.536	3.02600123889702e-44	naive Treg	CD8
CD95.6	5.07576004042757e-46	0.148065	1	0.999	6.95379125538577e-44	naive Treg	CD95
CD28.1.5	1.2408529605659e-43	-0.12288	1	1	1.69996855597528e-41	naive Treg	CD28.1
CLEC12A.1.6	1.48106014664634e-42	-0.545303	0.605	0.771	2.02905240090548e-40	naive Treg	CLEC12A.1
CD82.1.5	3.90152970665451e-39	-0.143635	1	1	5.34509569811667e-37	naive Treg	CD82.1
CD45RO.5	4.24259782033493e-39	-0.13714	1	1	5.81235901385885e-37	naive Treg	CD45RO
CD18.8	3.80604776852731e-37	-0.163808	0.998	0.998	5.21428544288241e-35	naive Treg	CD18
CD107a.4	1.08581516560624e-32	-0.147727	0.991	0.996	1.48756677688054e-30	naive Treg	CD107a
TCR-a-b.8	2.25201399738424e-30	0.279345	0.964	0.96	3.08525917641641e-28	naive Treg	TCR-a-b
CD54.7	6.33872146971942e-30	-0.185586	0.988	0.985	8.6840484135156e-28	naive Treg	CD54
CD29.8	1.17505849077804e-29	-0.164701	0.996	0.999	1.60983013236592e-27	naive Treg	CD29
CD319.3	7.42785234044734e-29	-0.15892	0.985	0.996	1.01761577064129e-26	naive Treg	CD319
CD21.5	1.56264405695626e-28	-0.652736	0.403	0.573	2.14082235803007e-26	naive Treg	CD21
Ig-light-chain-k.2	1.88256969979012e-28	0.11561	1	1	2.57912048871246e-26	naive Treg	Ig-light-chain-k
integrin-b7.6	1.5115184184148e-25	-0.203437	0.995	0.998	2.07078023322827e-23	naive Treg	integrin-b7
CD32.8	1.00712462538671e-22	-0.284566	0.787	0.878	1.37976073677979e-20	naive Treg	CD32
CD88.3	2.46358355507312e-22	-0.119027	0.99	0.997	3.37510947045017e-20	naive Treg	CD88
CD194.7	1.26021000760592e-20	0.245696	0.838	0.836	1.72648771042011e-18	naive Treg	CD194
CD13.4	5.45254914885505e-19	-0.237951	0.713	0.836	7.46999233393141e-17	naive Treg	CD13
CD64.4	1.71331742441543e-18	-0.333244	0.453	0.609	2.34724487144914e-16	naive Treg	CD64
CD45RA.6	1.43647503898273e-17	0.245396	0.965	0.964	1.96797080340635e-15	naive Treg	CD45RA
CD79b.1	6.25812158895176e-17	0.127931	0.989	0.992	8.57362657686392e-15	naive Treg	CD79b
CD122.6	4.94987612432651e-16	0.122551	0.98	0.98	6.78133029032732e-14	naive Treg	CD122
CD152.7	8.81066271201983e-15	0.107123	0.988	0.989	1.20706079154672e-12	naive Treg	CD152
CX3CR1.1.2	2.05744208532581e-14	0.10517	0.994	0.996	2.81869565689637e-12	naive Treg	CX3CR1.1
CD49d.7	7.92717423084885e-14	-0.120834	0.985	0.991	1.08602286962629e-11	naive Treg	CD49d
CD103.6	6.73659864871185e-13	-0.609389	0.822	0.889	9.22914014873524e-11	naive Treg	CD103
CD86.1.8	2.20867161836408e-12	-0.410357	0.462	0.589	3.02588011715879e-10	naive Treg	CD86.1
CD35.6	6.86920469490352e-12	-0.336773	0.638	0.763	9.41081043201783e-10	naive Treg	CD35
CD62L.8	3.62985860754438e-11	0.277066	0.792	0.829	4.9729062923358e-09	naive Treg	CD62L
CD278.7	2.31462697490767e-10	-0.124249	1	1	3.17103895562351e-08	naive Treg	CD278
CD268.3	1.52978880241399e-09	0.208073	0.817	0.853	2.09581065930717e-07	naive Treg	CD268
CD56.7	1.65332287642991e-09	-0.264016	0.783	0.867	2.26505234070898e-07	naive Treg	CD56
CD49b.5	2.38042058648932e-09	-0.17537	0.735	0.839	3.26117620349037e-07	naive Treg	CD49b
HLA-E.1.4	2.54263366225093e-09	-0.10114	0.99	0.994	3.48340811728377e-07	naive Treg	HLA-E.1
CD33.1.4	2.68859126055571e-09	-0.181311	0.285	0.39	3.68337002696132e-07	naive Treg	CD33.1
CD40.1.8	3.56512052417021e-08	-0.175496	0.794	0.869	4.88421511811318e-06	naive Treg	CD40.1
Mouse-IgG1-k-isotype-Ctrl.2	4.54612211335033e-08	-0.119836	0.918	0.957	6.22818729528995e-06	naive Treg	Mouse-IgG1-k-isotype-Ctrl
CD163.1.1	6.9471827511989e-08	0.113686	0.936	0.954	9.51764036914249e-06	naive Treg	CD163.1
CD155.3	2.46082504309205e-07	-0.102512	0.9	0.956	3.37133030903611e-05	naive Treg	CD155
CD3.7	3.93840936365778e-07	0.133594	0.965	0.975	5.39562082821116e-05	naive Treg	CD3
CD11b.1	1.6254778865781e-06	-0.120997	0.786	0.872	0.00022269	naive Treg	CD11b
CD22.1.8	6.74530126509161e-06	-0.15067	0.449	0.559	0.000924106	naive Treg	CD22.1
CD49f.7	2.99480365839105e-05	0.184399	0.969	0.988	0.00410288	naive Treg	CD49f
CD16.4	0.000135462	-0.121008	0.723	0.824	0.0185583	naive Treg	CD16
CD1d.4	0.0003893	0.169168	0.81	0.849	0.0533341	naive Treg	CD1d
CD95.7	1.62102765946651e-260	0.388868	1	0.999	2.22080789346912e-258	eTreg_2	CD95
CD127.9	2.13492129196698e-225	-0.701808	0.998	1	2.92484216999476e-223	eTreg_2	CD127
TIGIT.1.10	3.13467440549273e-188	0.606586	1	0.992	4.29450393552504e-186	eTreg_2	TIGIT.1
CD25.10	9.01791347410419e-178	0.82942	0.991	0.973	1.23545414595227e-175	eTreg_2	CD25
CD278.8	2.68762798448303e-166	0.425113	1	1	3.68205033874175e-164	eTreg_2	CD278
CD39.9	1.38281963383997e-163	0.957618	0.988	0.936	1.89446289836075e-161	eTreg_2	CD39
CD49a.9	1.37991859602386e-151	-1.37151	0.908	0.949	1.89048847655269e-149	eTreg_2	CD49a
CD226.1.7	1.23434886676018e-133	-0.477333	0.997	0.998	1.69105794746145e-131	eTreg_2	CD226.1
CD26.9	2.97823094507412e-129	-0.461169	1	1	4.08017639475155e-127	eTreg_2	CD26
CD47.1.6	6.86026418615677e-102	-0.264049	1	1	9.39856193503477e-100	eTreg_2	CD47.1
CD152.8	5.49252087942349e-96	0.41907	0.999	0.989	7.52475360481018e-94	eTreg_2	CD152
CD71.9	3.37317130711412e-87	0.440358	0.996	0.984	4.62124469074635e-85	eTreg_2	CD71
CD2.1.5	1.425276350001e-76	-0.116365	1	1	1.95262859950137e-74	eTreg_2	CD2.1
CD194.8	1.04572494663591e-62	0.639033	0.917	0.833	1.4326431768912e-60	eTreg_2	CD194
CD48.1.5	1.20098077031208e-62	-0.109926	0.999	1	1.64534365532755e-60	eTreg_2	CD48.1
CD29.9	6.04874768235695e-61	-0.298874	0.997	0.999	8.28678432482903e-59	eTreg_2	CD29
CD4.1.2	2.3880227110846e-53	-0.126058	0.999	1	3.2715911141859e-51	eTreg_2	CD4.1
CD69.1.7	4.26389448784403e-53	-0.251758	0.999	0.999	5.84153544834633e-51	eTreg_2	CD69.1
CD5.1.3	3.28909530681208e-49	-0.106406	1	1	4.50606057033255e-47	eTreg_2	CD5.1
CD27.1.8	2.39969967469448e-48	0.426333	0.974	0.939	3.28758855433144e-46	eTreg_2	CD27.1
CD45RA.7	2.26323970327275e-47	-0.73212	0.929	0.965	3.10063839348366e-45	eTreg_2	CD45RA
CD122.7	3.52188060399343e-44	0.234141	0.996	0.98	4.82497642747099e-42	eTreg_2	CD122
CD28.1.6	1.23409195043861e-40	0.130783	0.999	1	1.6907059721009e-38	eTreg_2	CD28.1
CD161.9	3.96661351946649e-37	-0.345358	0.996	0.995	5.43426052166909e-35	eTreg_2	CD161
TCR-a-b.9	5.2309834140221e-35	0.298781	0.989	0.959	7.16644727721028e-33	eTreg_2	TCR-a-b
CD52.1.7	1.36751465428317e-30	-0.160117	0.997	1	1.87349507636794e-28	eTreg_2	CD52.1
CD73.9	5.43134551448227e-29	-0.609678	0.925	0.943	7.44094335484071e-27	eTreg_2	CD73
CD44.1.7	4.12751693983655e-28	-0.161306	0.999	0.999	5.65469820757607e-26	eTreg_2	CD44.1
integrin-b7.7	7.53857878359308e-27	-0.213095	0.997	0.998	1.03278529335225e-24	eTreg_2	integrin-b7
CD31.8	1.52902954162462e-26	-0.762807	0.653	0.75	2.09477047202573e-24	eTreg_2	CD31
CD319.4	1.64922930889371e-25	-0.167028	0.996	0.995	2.25944415318438e-23	eTreg_2	CD319
CD134.6	5.6507435825707e-24	0.161297	0.998	0.998	7.74151870812186e-22	eTreg_2	CD134
CD45RO.6	1.60526559774307e-22	0.119686	1	1	2.199213868908e-20	eTreg_2	CD45RO
HLA-E.1.5	2.95537332185262e-22	0.16238	0.997	0.993	4.04886145093809e-20	eTreg_2	HLA-E.1
CD54.8	5.56959808278703e-21	0.169066	0.998	0.985	7.63034937341823e-19	eTreg_2	CD54
CD18.9	1.12423534365893e-19	-0.1253	0.997	0.998	1.54020242081274e-17	eTreg_2	CD18
CD3.8	6.8698135886628e-18	0.204714	0.988	0.974	9.41164461646803e-16	eTreg_2	CD3
CD107a.5	5.39953566355715e-16	-0.100324	0.996	0.996	7.39736385907329e-14	eTreg_2	CD107a
CD81.1.6	8.45391551747374e-15	-0.114746	0.994	0.992	1.1581864258939e-12	eTreg_2	CD81.1
CD335.4	2.54379555599593e-12	0.17706	0.968	0.945	3.48499991171443e-10	eTreg_2	CD335
CD244.1.9	2.52192976303173e-11	-0.172815	0.979	0.98	3.45504377535347e-09	eTreg_2	CD244.1
CD1d.5	5.58979545873431e-11	0.242333	0.886	0.846	7.65801977846601e-09	eTreg_2	CD1d
CD38.1.10	2.51813193964297e-10	0.122567	0.998	0.999	3.44984075731087e-08	eTreg_2	CD38.1
CD303.4	3.40921120492527e-10	0.224037	0.894	0.862	4.67061935074762e-08	eTreg_2	CD303
CD328.8	4.25934484634264e-10	-0.50815	0.426	0.492	5.83530243948942e-08	eTreg_2	CD328
CX3CR1.1.3	7.44635569120206e-10	0.115029	0.998	0.995	1.02015072969468e-07	eTreg_2	CX3CR1.1
CD158b.3	1.00587725486975e-09	0.136465	0.966	0.947	1.37805183917156e-07	eTreg_2	CD158b
CD36.1.8	1.94598348460436e-09	-0.55065	0.378	0.449	2.66599737390797e-07	eTreg_2	CD36.1
CD169.2	2.38992291362383e-08	0.149459	0.959	0.937	3.27419439166465e-06	eTreg_2	CD169
CD86.1.9	6.13962695062345e-07	0.444799	0.624	0.582	8.41128892235413e-05	eTreg_2	CD86.1
CD57-Recombinant.5	1.03833490238459e-06	0.239449	0.885	0.853	0.000142252	eTreg_2	CD57-Recombinant
CD158.1	1.51283536607879e-06	0.186897	0.898	0.862	0.000207258	eTreg_2	CD158
CD35.7	1.88799188061638e-06	-0.323861	0.724	0.759	0.000258655	eTreg_2	CD35
CD62L.9	3.69834990674635e-06	0.21242	0.822	0.827	0.000506674	eTreg_2	CD62L
CD49f.8	4.50017172181901e-06	-0.129946	0.979	0.987	0.000616524	eTreg_2	CD49f
Mouse-IgG2a-k-isotype-Ctrl.1	2.02789570048654e-05	0.128412	0.924	0.909	0.00277822	eTreg_2	Mouse-IgG2a-k-isotype-Ctrl
Mouse-IgG2b-k-isotype-Ctrl.1	2.52454413280584e-05	0.158926	0.832	0.782	0.00345863	eTreg_2	Mouse-IgG2b-k-isotype-Ctrl
TCR-Vd2.2	4.23106442911428e-05	0.183833	0.642	0.593	0.00579656	eTreg_2	TCR-Vd2
CD11c.8	0.00011067	-0.218789	0.487	0.536	0.0151618	eTreg_2	CD11c
CD21.6	0.000295698	-0.384943	0.525	0.567	0.0405106	eTreg_2	CD21
KLRG1.1.9	0.00171976	-0.317098	0.855	0.84	0.235607	eTreg_2	KLRG1.1
CD103.7	0.00558747	-0.351883	0.879	0.887	0.765483	eTreg_2	CD103
CD32.9	0.00681315	-0.110089	0.884	0.873	0.933401	eTreg_2	CD32
CD196.6	0.00713353	0.150416	0.625	0.601	0.977294	eTreg_2	CD196
CD279.6	1.35212074920557e-177	0.584354	1	1	1.85240542641163e-175	TEMRA_1	CD279
CD244.1.10	7.99300548202461e-167	0.920141	0.993	0.979	1.09504175103737e-164	TEMRA_1	CD244.1
CD26.10	5.32242188479478e-143	-0.67133	0.999	1	7.29171798216885e-141	TEMRA_1	CD26
CD127.10	4.59312852424884e-138	-0.697987	1	1	6.29258607822091e-136	TEMRA_1	CD127
CD11a.5	1.4317406779851e-116	0.275546	1	1	1.96148472883959e-114	TEMRA_1	CD11a
CD226.1.8	6.92287533499919e-87	-0.511532	0.991	0.998	9.48433920894889e-85	TEMRA_1	CD226.1
CD195.9	9.05019776444195e-85	0.439691	0.997	0.999	1.23987709372855e-82	TEMRA_1	CD195
CD25.11	1.90554907935335e-82	-0.848633	0.942	0.974	2.61060223871409e-80	TEMRA_1	CD25
CD134.7	4.11801377957763e-82	-0.390879	0.999	0.998	5.64167887802136e-80	TEMRA_1	CD134
CD57-Recombinant.6	1.14658901869664e-78	1.48373	0.923	0.853	1.57082695561439e-76	TEMRA_1	CD57-Recombinant
CD161.10	3.06455690456937e-75	-0.67382	0.993	0.995	4.19844295926003e-73	TEMRA_1	CD161
CD18.10	1.77142875705093e-72	0.294225	1	0.998	2.42685739715977e-70	TEMRA_1	CD18
CD81.1.7	7.97811196349806e-67	0.3788	0.997	0.992	1.09300133899923e-64	TEMRA_1	CD81.1
CD7.1.6	1.87869869444279e-64	-0.522014	0.934	0.987	2.57381721138662e-62	TEMRA_1	CD7.1
CD352	4.81369059605312e-61	0.16621	1	1	6.59475611659277e-59	TEMRA_1	CD352
KLRG1.1.10	4.55267326042158e-60	1.04327	0.898	0.839	6.23716236677756e-58	TEMRA_1	KLRG1.1
TIGIT.1.11	4.84156223911858e-54	0.341961	0.999	0.992	6.63294026759245e-52	TEMRA_1	TIGIT.1
CD319.5	7.49533813694218e-54	0.300349	1	0.995	1.02686132476108e-51	TEMRA_1	CD319
CD224.5	7.65968748742152e-43	-0.251271	1	0.999	1.04937718577675e-40	TEMRA_1	CD224
CD71.10	6.63933591117821e-37	-0.551419	0.984	0.985	9.09589019831415e-35	TEMRA_1	CD71
CD52.1.8	5.7416139750526e-27	-0.183945	1	0.999	7.86601114582206e-25	TEMRA_1	CD52.1
CD45RO.7	3.28999738987458e-25	0.146874	1	1	4.50729642412818e-23	TEMRA_1	CD45RO
CD278.9	3.53666647930985e-24	-0.241319	1	1	4.84523307665449e-22	TEMRA_1	CD278
CD107a.6	2.86694193570645e-22	-0.167511	0.996	0.996	3.92771045191784e-20	TEMRA_1	CD107a
CD122.8	1.1062207079763e-20	0.203813	0.984	0.98	1.51552236992752e-18	TEMRA_1	CD122
CLEC12A.1.7	4.58542108589817e-19	0.583299	0.814	0.763	6.2820268876805e-17	TEMRA_1	CLEC12A.1
CD31.9	2.1379863931513e-17	0.970049	0.787	0.746	2.92904135861729e-15	TEMRA_1	CD31
CD47.1.7	6.32669981931453e-17	-0.11995	1	1	8.66757875246091e-15	TEMRA_1	CD47.1
CD8.9	7.7585593156439e-17	1.53077	0.613	0.525	1.06292262624321e-14	TEMRA_1	CD8
CD146.9	9.98204262742428e-17	-0.844606	0.675	0.746	1.36753983995713e-14	TEMRA_1	CD146
CD20.2	1.01680676157808e-15	0.396839	0.863	0.843	1.39302526336196e-13	TEMRA_1	CD20
CD82.1.6	9.74210719683122e-15	-0.122868	1	1	1.33466868596588e-12	TEMRA_1	CD82.1
CD39.10	2.57108377146639e-13	-0.640397	0.934	0.938	3.52238476690896e-11	TEMRA_1	CD39
CD38.1.11	1.40940516370712e-12	0.160991	1	0.999	1.93088507427875e-10	TEMRA_1	CD38.1
CD45RA.8	1.63559649332494e-09	-0.349694	0.949	0.964	2.24076719585517e-07	TEMRA_1	CD45RA
CD49f.9	3.9347408587485e-08	-0.221365	0.977	0.987	5.39059497648545e-06	TEMRA_1	CD49f
CD328.9	5.2753429726632e-08	-0.454612	0.402	0.491	7.22721987254858e-06	TEMRA_1	CD328
CD73.10	3.07937224646298e-07	-0.422926	0.933	0.943	4.21873997765428e-05	TEMRA_1	CD73
CD4.1.3	4.35781645090774e-07	-0.118053	0.999	1	5.9702085377436e-05	TEMRA_1	CD4.1
integrin-b7.8	7.10990400045577e-07	0.105925	0.997	0.998	9.74056848062441e-05	TEMRA_1	integrin-b7
CD62L.10	8.21672233703195e-07	-0.341978	0.792	0.828	0.000112569	TEMRA_1	CD62L
TCR-a-b.10	1.49165959469456e-06	0.121592	0.98	0.96	0.000204357	TEMRA_1	TCR-a-b
CD103.8	7.64422913835101e-06	0.371747	0.892	0.886	0.00104726	TEMRA_1	CD103
CD27.1.9	1.19197943285842e-05	0.120309	0.968	0.94	0.00163301	TEMRA_1	CD27.1
CD314.2	1.31024793901652e-05	0.186837	0.975	0.974	0.00179504	TEMRA_1	CD314
CD11c.9	3.11387425616124e-05	-0.326961	0.463	0.536	0.00426601	TEMRA_1	CD11c
CD152.9	5.95690776484484e-05	-0.135316	0.985	0.989	0.00816096	TEMRA_1	CD152
CD86.1.10	0.000107173	0.485771	0.617	0.582	0.0146826	TEMRA_1	CD86.1
CD36.1.9	0.000145333	-0.329348	0.376	0.448	0.0199106	TEMRA_1	CD36.1
CD32.10	0.000392173	-0.155607	0.86	0.874	0.0537277	TEMRA_1	CD32
FceRIa	0.000402009	-0.122256	0.898	0.909	0.0550752	TEMRA_1	FceRIa
CD196.7	0.000427903	-0.219017	0.546	0.603	0.0586227	TEMRA_1	CD196
CD194.9	0.00118315	-0.22836	0.818	0.836	0.162091	TEMRA_1	CD194
CD35.8	0.00270878	-0.248594	0.709	0.758	0.371103	TEMRA_1	CD35
CD33.1.5	0.00596275	-0.233183	0.333	0.387	0.816896	TEMRA_1	CD33.1
CD244.1.11	1.17645554433117e-99	1.25815	0.996	0.98	1.6117440957337e-97	TEMRA_2	CD244.1
CD49d.8	1.1933965000297e-89	0.935648	1	0.991	1.63495320504069e-87	TEMRA_2	CD49d
CD28.1.7	6.12975245714717e-86	-0.837597	0.996	1	8.39776086629162e-84	TEMRA_2	CD28.1
CD29.10	8.68545308890045e-81	0.664188	1	0.999	1.18990707317936e-78	TEMRA_2	CD29
KLRG1.1.11	1.41791931076795e-75	2.02562	0.949	0.839	1.94254945575209e-73	TEMRA_2	KLRG1.1
CD81.1.8	6.15158851052594e-70	0.733034	0.996	0.992	8.42767625942054e-68	TEMRA_2	CD81.1
CD352.1	1.09220215561545e-64	0.333328	1	1	1.49631695319317e-62	TEMRA_2	CD352
CD18.11	1.89421280438112e-62	0.465537	1	0.998	2.59507154200214e-60	TEMRA_2	CD18
CD57-Recombinant.7	2.50415991797072e-58	2.55722	0.966	0.853	3.43069908761988e-56	TEMRA_2	CD57-Recombinant
CD27.1.10	2.59701260506235e-57	-1.61714	0.766	0.941	3.55790726893543e-55	TEMRA_2	CD27.1
CD11a.6	1.35941820739037e-55	0.340096	1	1	1.8624029441248e-53	TEMRA_2	CD11a
CD69.1.8	3.35584830006234e-49	-0.751861	1	0.999	4.5975121710854e-47	TEMRA_2	CD69.1
CD25.12	2.34441069122907e-48	-1.06509	0.94	0.974	3.21184264698382e-46	TEMRA_2	CD25
CD319.6	1.04037080662214e-47	0.411422	1	0.995	1.42530800507233e-45	TEMRA_2	CD319
CD226.1.9	1.06920875675888e-44	0.459184	1	0.998	1.46481599675967e-42	TEMRA_2	CD226.1
CD7.1.7	3.44078687257105e-43	-0.8408	0.932	0.986	4.71387801542234e-41	TEMRA_2	CD7.1
GPR56.2	3.81509099293274e-35	1.3864	0.94	0.844	5.22667466031785e-33	TEMRA_2	GPR56
CD11b.2	4.98731038402676e-32	0.858263	0.957	0.868	6.83261522611666e-30	TEMRA_2	CD11b
IgM.8	5.25900305235966e-30	-0.517586	0.991	0.999	7.20483418173274e-28	TEMRA_2	IgM
CD224.6	8.44127556629854e-28	-0.381669	1	0.999	1.1564547525829e-25	TEMRA_2	CD224
CD71.11	3.72198524855117e-27	-0.748181	0.991	0.985	5.0991197905151e-25	TEMRA_2	CD71
Ig-light-chain-l.2	1.29660336902189e-26	-0.275821	1	1	1.77634661555999e-24	TEMRA_2	Ig-light-chain-l
CD278.10	1.59167809587384e-24	-0.432028	0.996	1	2.18059899134716e-22	TEMRA_2	CD278
HLA-DR.8	5.50966411158129e-23	0.510079	1	0.973	7.54823983286637e-21	TEMRA_2	HLA-DR
CD134.8	1.31825728670552e-21	-0.331137	0.996	0.998	1.80601248278656e-19	TEMRA_2	CD134
CD328.10	1.10487830352459e-17	1.26716	0.702	0.488	1.51368327582869e-15	TEMRA_2	CD328
CD49f.10	4.22330080342675e-17	0.521189	0.991	0.987	5.78592210069465e-15	TEMRA_2	CD49f
CD44.1.8	7.47877082688651e-17	0.230113	1	0.999	1.02459160328345e-14	TEMRA_2	CD44.1
CD8.10	1.03245038175501e-16	1.22836	0.732	0.525	1.41445702300436e-14	TEMRA_2	CD8
CD39.11	9.01722234739788e-16	-1.10199	0.962	0.938	1.23535946159351e-13	TEMRA_2	CD39
Ig-light-chain-k.3	3.03035932468012e-15	-0.213668	1	1	4.15159227481176e-13	TEMRA_2	Ig-light-chain-k
TIGIT.1.12	8.60568786057301e-15	-0.463507	0.996	0.992	1.1789792368985e-12	TEMRA_2	TIGIT.1
CD152.10	1.1614722528136e-14	-0.372889	0.991	0.989	1.59121698635463e-12	TEMRA_2	CD152
CD5.1.4	8.36791431856995e-14	-0.240928	1	1	1.14640426164408e-11	TEMRA_2	CD5.1
CD127.11	2.54440682648395e-13	-0.312593	1	1	3.48583735228301e-11	TEMRA_2	CD127
CD101.1.9	3.2595505271687e-13	-0.411964	1	0.991	4.46558422222112e-11	TEMRA_2	CD101.1
CD58.1.4	3.67722107262779e-13	0.13256	1	1	5.03779286950007e-11	TEMRA_2	CD58.1
CD195.10	3.90473108056145e-12	0.24802	1	0.998	5.34948158036919e-10	TEMRA_2	CD195
CD194.10	4.72975567228522e-12	-0.629895	0.787	0.836	6.47976527103075e-10	TEMRA_2	CD194
CD45RO.8	1.30981245932513e-11	0.118569	1	1	1.79444306927543e-09	TEMRA_2	CD45RO
CD11c.10	5.94785797997328e-11	1.11907	0.728	0.533	8.1485654325634e-09	TEMRA_2	CD11c
CD26.11	7.92151131485732e-11	-0.252306	1	1	1.08524705013545e-08	TEMRA_2	CD26
CD267.1	8.3115292620189e-10	0.148931	1	0.999	1.13867950889659e-07	TEMRA_2	CD267
CD49a.10	1.10338791964702e-09	-0.541257	0.962	0.947	1.51164144991642e-07	TEMRA_2	CD49a
CD56.8	1.44308332763452e-09	0.903153	0.94	0.863	1.97702415885929e-07	TEMRA_2	CD56
CD122.9	2.71032689644501e-09	0.368762	0.991	0.98	3.71314784812966e-07	TEMRA_2	CD122
CD274.1.6	4.91431801807292e-09	-0.223064	1	0.987	6.7326156847599e-07	TEMRA_2	CD274.1
CX3CR1.1.4	5.68863706351903e-09	0.200798	1	0.996	7.79343277702107e-07	TEMRA_2	CX3CR1.1
CD183.3	1.92660267706265e-08	-0.126287	1	1	2.63944566757582e-06	TEMRA_2	CD183
TCR-a-b.11	6.15854757326379e-08	0.25769	0.962	0.96	8.43721017537139e-06	TEMRA_2	TCR-a-b
CLEC12A.1.8	9.78980526308448e-08	0.442804	0.86	0.763	1.34120332104257e-05	TEMRA_2	CLEC12A.1
CD95.8	2.65250574299839e-07	-0.126073	1	0.999	3.6339328679078e-05	TEMRA_2	CD95
CD45RA.9	9.81856578428366e-07	0.346855	0.996	0.963	0.000134514	TEMRA_2	CD45RA
CD85j.1	4.44526627422457e-06	0.177363	0.996	0.985	0.000609001	TEMRA_2	CD85j
CD73.11	5.33449607751209e-06	-0.51387	0.94	0.942	0.000730826	TEMRA_2	CD73
CD54.9	8.64071522423551e-06	0.140826	1	0.985	0.00118378	TEMRA_2	CD54
CD36.1.10	1.69505660458792e-05	0.400654	0.579	0.445	0.00232223	TEMRA_2	CD36.1
CD112	2.04623556501036e-05	0.111696	1	0.998	0.00280334	TEMRA_2	CD112
CD16.5	7.1014019747234e-05	0.779126	0.881	0.819	0.00972892	TEMRA_2	CD16
CD146.10	7.76530381858201e-05	-0.653873	0.753	0.745	0.0106385	TEMRA_2	CD146
CD64.5	0.00012964	0.321594	0.719	0.601	0.0177606	TEMRA_2	CD64
CD79b.2	0.00033371	-0.155548	0.996	0.992	0.0457183	TEMRA_2	CD79b
Mouse-IgG1-k-isotype-Ctrl.3	0.000419417	-0.142853	0.979	0.955	0.0574602	TEMRA_2	Mouse-IgG1-k-isotype-Ctrl
CD268.4	0.000480946	-0.246239	0.851	0.851	0.0658896	TEMRA_2	CD268
CD94.1	0.000617636	1.1561	0.945	0.895	0.0846161	TEMRA_2	CD94
CD1d.6	0.000749214	-0.325471	0.894	0.847	0.102642	TEMRA_2	CD1d
CD303.5	0.000849912	-0.264863	0.894	0.862	0.116438	TEMRA_2	CD303
CD31.10	0.00112513	0.160123	0.843	0.746	0.154143	TEMRA_2	CD31
CD196.8	0.00260013	-0.327965	0.566	0.602	0.356217	TEMRA_2	CD196
CD32.11	0.00350803	0.166054	0.962	0.873	0.480601	TEMRA_2	CD32
CD119	0.00388509	0.109094	0.991	0.982	0.532257	TEMRA_2	CD119
FceRIa.1	0.00857999	-0.141162	0.919	0.909	1	TEMRA_2	FceRIa
CD32.12	4.89951517493428e-73	2.38736	1	0.873	6.71233578965997e-71	unannotated_1	CD32
CD5.1.5	1.1539221089765e-66	-1.52233	1	1	1.5808732892978e-64	unannotated_1	CD5.1
CD2.1.6	8.49032662226266e-66	-1.51626	0.992	1	1.16317474724998e-63	unannotated_1	CD2.1
CD4.1.4	1.79723338297444e-65	-1.31466	0.984	1	2.46220973467499e-63	unannotated_1	CD4.1
CD28.1.8	2.99234743193041e-65	-1.0029	1	1	4.09951598174467e-63	unannotated_1	CD28.1
CD278.11	6.70048554407673e-61	-1.21351	0.992	1	9.17966519538512e-59	unannotated_1	CD278
CD7.1.8	5.41024483867365e-58	-2.26061	0.683	0.987	7.4120354289829e-56	unannotated_1	CD7.1
CD40.1.9	2.95011353283559e-55	2.1032	1	0.865	4.04165553998476e-53	unannotated_1	CD40.1
CD22.1.9	6.04239467709899e-55	3.20379	0.959	0.553	8.27808070762561e-53	unannotated_1	CD22.1
CD31.11	1.72117167184624e-50	1.96319	0.976	0.746	2.35800519042935e-48	unannotated_1	CD31
CD11a.7	1.19389709422894e-49	-0.970364	1	1	1.63563901909365e-47	unannotated_1	CD11a
CD45RO.9	3.16535764187837e-48	-0.855698	1	1	4.33653996937337e-46	unannotated_1	CD45RO
CD45.2	7.55384808435367e-48	-0.445062	1	1	1.03487718755645e-45	unannotated_1	CD45
CD3.9	2.27087492831488e-44	-1.28363	0.878	0.975	3.11109865179138e-42	unannotated_1	CD3
CD26.12	4.07508277982952e-44	-1.00813	0.984	1	5.58286340836644e-42	unannotated_1	CD26
CD127.12	1.02883420006855e-41	-0.956269	1	1	1.40950285409391e-39	unannotated_1	CD127
CD95.9	3.31767640943508e-41	-0.696227	1	0.999	4.54521668092606e-39	unannotated_1	CD95
CD45RA.10	9.86516466793653e-41	1.2873	1	0.964	1.35152755950731e-38	unannotated_1	CD45RA
CD48.1.6	2.61595676058201e-40	-0.783074	1	1	3.58386076199735e-38	unannotated_1	CD48.1
TCR-a-b.12	4.80180222595466e-40	-1.34105	0.902	0.96	6.57846904955789e-38	unannotated_1	TCR-a-b
CD33.1.6	9.55948186368436e-40	3.87536	0.789	0.384	1.30964901532476e-37	unannotated_1	CD33.1
CD35.9	3.5329785660098e-39	2.22731	0.967	0.757	4.84018063543342e-37	unannotated_1	CD35
CD11c.11	3.07032176424155e-38	2.72543	0.886	0.533	4.20634081701092e-36	unannotated_1	CD11c
CD52.1.9	2.26937187818216e-35	-0.810595	0.984	1	3.10903947310956e-33	unannotated_1	CD52.1
CD82.1.7	3.39667511011109e-34	0.71808	1	1	4.65344490085219e-32	unannotated_1	CD82.1
HLA-DR.9	5.3145561045273e-34	1.2946	1	0.973	7.28094186320241e-32	unannotated_1	HLA-DR
CLEC12A.1.9	5.04168728973063e-30	2.57316	0.935	0.763	6.90711158693096e-28	unannotated_1	CLEC12A.1
CD19.1.8	4.08712048976991e-26	1.69645	1	0.934	5.59935507098477e-24	unannotated_1	CD19.1
CD27.1.11	5.25108129532661e-23	-1.33088	0.829	0.941	7.19398137459745e-21	unannotated_1	CD27.1
CD161.11	1.0506641967502e-22	-0.97097	0.992	0.995	1.43940994954777e-20	unannotated_1	CD161
CD1c	5.42925408754043e-22	1.44888	0.943	0.749	7.43807809993039e-20	unannotated_1	CD1c
CD85j.2	1.46284851359932e-21	0.493243	1	0.985	2.00410246363107e-19	unannotated_1	CD85j
CD21.7	2.47995747303677e-21	2.43472	0.829	0.565	3.39754173806037e-19	unannotated_1	CD21
CD107a.7	2.6121035469171e-21	0.433359	0.992	0.996	3.57858185927642e-19	unannotated_1	CD107a
CD69.1.9	4.0373897060851e-21	-0.56854	1	0.999	5.53122389733659e-19	unannotated_1	CD69.1
CD23	1.16580270123095e-20	0.379951	1	0.997	1.59714970068639e-18	unannotated_1	CD23
CD223.1	3.74756329743223e-20	0.323304	1	0.998	5.13416171748215e-18	unannotated_1	CD223
CD18.12	1.75831296271015e-19	-0.526335	0.951	0.998	2.4088887589129e-17	unannotated_1	CD18
CD119.1	1.87483725518271e-19	0.425122	0.992	0.982	2.56852703960032e-17	unannotated_1	CD119
CD352.2	1.90538256262361e-19	-0.320103	1	1	2.61037411079435e-17	unannotated_1	CD352
CD105	2.03872565546307e-19	0.385663	0.992	0.991	2.7930541479844e-17	unannotated_1	CD105
CD319.7	2.13672932028652e-19	0.389098	1	0.995	2.92731916879253e-17	unannotated_1	CD319
CD279.7	1.4198081711914e-18	-0.403355	1	1	1.94513719453222e-16	unannotated_1	CD279
HLA-A-B-C.3	1.11571022397861e-17	0.364996	1	0.999	1.52852300685069e-15	unannotated_1	HLA-A-B-C
CD112.1	2.28390936836863e-17	0.317305	1	0.998	3.12895583466503e-15	unannotated_1	CD112
CD226.1.10	5.62826199095873e-16	-0.480236	0.992	0.998	7.71071892761346e-14	unannotated_1	CD226.1
CD20.3	7.31145539558806e-16	1.70477	0.951	0.843	1.00166938919556e-13	unannotated_1	CD20
CD54.10	8.34090835959008e-16	0.606197	1	0.985	1.14270444526384e-13	unannotated_1	CD54
CD123.2	1.28219498693348e-15	0.747824	0.984	0.943	1.75660713209887e-13	unannotated_1	CD123
CD267.2	1.31337456211557e-15	0.259585	1	0.999	1.79932315009833e-13	unannotated_1	CD267
CD25.13	1.79797423190142e-15	-0.816244	0.951	0.974	2.46322469770494e-13	unannotated_1	CD25
CD38.1.12	1.82765903396284e-15	0.581062	1	0.999	2.50389287652908e-13	unannotated_1	CD38.1
CD24.1.1	4.03983900409485e-15	0.731604	0.992	0.983	5.53457943560995e-13	unannotated_1	CD24.1
CD88.4	4.68415760710852e-14	0.303081	1	0.997	6.41729592173867e-12	unannotated_1	CD88
CD328.11	6.88501844738847e-14	2.27475	0.683	0.489	9.4324752729222e-12	unannotated_1	CD328
CD101.1.10	4.10608942830747e-13	-0.480403	0.959	0.991	5.62534251678124e-11	unannotated_1	CD101.1
CD11b.3	1.43986157494984e-12	1.1941	0.959	0.868	1.97261035768129e-10	unannotated_1	CD11b
CD13.5	2.015398805594e-12	0.891964	0.919	0.83	2.76109636366378e-10	unannotated_1	CD13
CD64.6	2.11603953306586e-12	1.61367	0.748	0.601	2.89897416030023e-10	unannotated_1	CD64
FceRIa.2	4.77866307443188e-12	1.56691	0.976	0.909	6.54676841197167e-10	unannotated_1	FceRIa
CD79b.3	1.76052406110608e-11	0.315649	1	0.992	2.41191796371533e-09	unannotated_1	CD79b
CD268.5	2.29655839449913e-11	1.05524	0.967	0.851	3.14628500046381e-09	unannotated_1	CD268
CD141.2	4.45945364342743e-11	0.270472	1	0.997	6.10945149149558e-09	unannotated_1	CD141
CD154.1	8.16121405070207e-11	0.198724	1	1	1.11808632494618e-08	unannotated_1	CD154
CD49d.9	9.74474557514468e-11	0.333374	1	0.991	1.33503014379482e-08	unannotated_1	CD49d
CD16.6	1.13021048145562e-10	1.45591	0.943	0.819	1.5483883595942e-08	unannotated_1	CD16
CD195.11	1.20958965135446e-10	-0.417792	1	0.998	1.65713782235561e-08	unannotated_1	CD195
CD71.12	2.36087557428826e-10	0.352244	0.992	0.985	3.23439953677491e-08	unannotated_1	CD71
CD124	3.29459099495732e-09	0.198827	1	0.999	4.51358966309153e-07	unannotated_1	CD124
CD29.11	3.55260784098997e-09	0.298289	1	0.999	4.86707274215626e-07	unannotated_1	CD29
TIGIT.1.13	4.27156470215469e-09	-0.48592	1	0.992	5.85204364195193e-07	unannotated_1	TIGIT.1
CD272.1	6.21529490685313e-09	-0.136921	1	0.999	8.51495402238878e-07	unannotated_1	CD272
CD39.12	1.36179838687767e-08	0.284714	0.992	0.938	1.86566379002241e-06	unannotated_1	CD39
LOX-1	1.55364549039322e-08	0.897711	0.967	0.91	2.12849432183871e-06	unannotated_1	LOX-1
CD49a.11	3.95024003181238e-08	-0.917743	0.951	0.948	5.41182884358296e-06	unannotated_1	CD49a
CD163.1.2	7.07669779335549e-08	0.435292	0.984	0.953	9.69507597689703e-06	unannotated_1	CD163.1
CD58.1.5	1.12826426854128e-07	0.158964	1	1	1.54572204790156e-05	unannotated_1	CD58.1
CD86.1.11	1.46484170656347e-06	0.958015	0.764	0.582	0.000200683	unannotated_1	CD86.1
CD152.11	1.61667350682699e-06	-0.321118	1	0.989	0.000221484	unannotated_1	CD152
Ig-light-chain-l.3	1.65936533038537e-06	0.240323	1	1	0.000227333	unannotated_1	Ig-light-chain-l
CD314.3	2.60765130883679e-06	0.285524	0.992	0.974	0.000357248	unannotated_1	CD314
Ig-light-chain-k.4	4.00962373842983e-06	0.189614	1	1	0.000549318	unannotated_1	Ig-light-chain-k
CD122.10	1.75553711623635e-05	-0.214751	0.967	0.98	0.00240509	unannotated_1	CD122
CD274.1.7	2.53414737586215e-05	0.401739	1	0.987	0.00347178	unannotated_1	CD274.1
CD146.11	3.835743250801e-05	-0.976617	0.748	0.745	0.00525497	unannotated_1	CD146
Rat-IgG1-k-isotype-Ctrl	6.49634952086023e-05	0.294256	0.943	0.897	0.0089	unannotated_1	Rat-IgG1-k-isotype-Ctrl
CD270.4	0.000103742	0.179036	1	0.999	0.0142127	unannotated_1	CD270
CD41	0.000141476	0.437203	0.862	0.74	0.0193822	unannotated_1	CD41
CD158b.4	0.000184531	-0.217137	0.976	0.947	0.0252807	unannotated_1	CD158b
Mouse-IgG1-k-isotype-Ctrl.4	0.000194252	-0.253351	0.967	0.955	0.0266125	unannotated_1	Mouse-IgG1-k-isotype-Ctrl
IgD.1	0.000247074	1.29002	0.74	0.614	0.0338491	unannotated_1	IgD
CX3CR1.1.5	0.000755083	0.148566	1	0.996	0.103446	unannotated_1	CX3CR1.1
CD62L.11	0.000837535	-0.424856	0.837	0.827	0.114742	unannotated_1	CD62L
CD158.2	0.000888714	-0.412765	0.854	0.863	0.121754	unannotated_1	CD158
CD1d.7	0.000924469	0.20064	0.919	0.847	0.126652	unannotated_1	CD1d
HLA-E.1.6	0.00129686	-0.17273	1	0.994	0.17767	unannotated_1	HLA-E.1
CD42b	0.00198558	0.365186	0.854	0.704	0.272025	unannotated_1	CD42b
CD83.1	0.00289011	0.115041	1	1	0.395945	unannotated_1	CD83.1
CD36.1.11	0.00330519	1.99966	0.561	0.446	0.452811	unannotated_1	CD36.1
CD4.1.5	1.51524071327951e-44	-0.876664	1	1	2.07587977719293e-42	unannotated_2	CD4.1
CD2.1.7	2.8468676299977e-44	-0.84109	1	1	3.90020865309686e-42	unannotated_2	CD2.1
CD52.1.10	5.28494626049763e-44	-1.16407	0.989	0.999	7.24037637688175e-42	unannotated_2	CD52.1
CD5.1.6	1.16934955440836e-42	-0.874341	1	1	1.60200888953945e-40	unannotated_2	CD5.1
CD11a.8	1.56122801341796e-42	-1.06012	0.946	1	2.1388823783826e-40	unannotated_2	CD11a
CD29.12	1.27675748753474e-39	1.04257	1	0.999	1.7491577579226e-37	unannotated_2	CD29
CD40.1.10	5.05782165037198e-38	1.53434	0.989	0.865	6.92921566100961e-36	unannotated_2	CD40.1
CD319.8	1.64127440194214e-36	0.737562	1	0.995	2.24854593066074e-34	unannotated_2	CD319
CD18.13	2.19419542431622e-35	-1.05195	0.914	0.998	3.00604773131323e-33	unannotated_2	CD18
CD45.3	2.44140576215854e-35	-0.740358	0.978	1	3.3447258941572e-33	unannotated_2	CD45
CD32.13	3.21269518803402e-33	2.2079	1	0.873	4.40139240760661e-31	unannotated_2	CD32
CD28.1.9	5.65702076911083e-31	-0.595583	0.989	1	7.75011845368184e-29	unannotated_2	CD28.1
CD54.11	2.39165141841309e-29	1.18563	1	0.985	3.27656244322594e-27	unannotated_2	CD54
CD3.10	4.76911480557924e-29	-1.04842	0.946	0.974	6.53368728364355e-27	unannotated_2	CD3
CD112.2	1.11190801017322e-27	0.593697	1	0.998	1.52331397393732e-25	unannotated_2	CD112
CD31.12	1.76974839998077e-26	2.3221	0.925	0.746	2.42455530797365e-24	unannotated_2	CD31
CD48.1.7	1.14426674217687e-25	-0.799277	0.989	1	1.56764543678231e-23	unannotated_2	CD48.1
CD7.1.9	1.20568186280548e-25	-1.07656	0.849	0.986	1.65178415204351e-23	unannotated_2	CD7.1
CD45RA.11	5.39305243692825e-25	0.857663	0.989	0.964	7.3884818385917e-23	unannotated_2	CD45RA
CD45RO.10	1.63683549158276e-24	-0.545264	1	1	2.24246462346837e-22	unannotated_2	CD45RO
TCR-a-b.13	3.66930523341141e-24	-1.08423	0.946	0.96	5.02694816977364e-22	unannotated_2	TCR-a-b
CD107a.8	6.91756141958321e-24	0.586033	1	0.996	9.477059144829e-22	unannotated_2	CD107a
HLA-A-B-C.4	1.15375705301716e-23	0.431805	1	0.999	1.5806471626335e-21	unannotated_2	HLA-A-B-C
CD223.2	2.1767179142551e-23	0.404733	1	0.998	2.98210354252949e-21	unannotated_2	CD223
CD141.3	4.07369261992982e-23	0.750096	1	0.997	5.58095888930386e-21	unannotated_2	CD141
CD85j.3	4.97999745328377e-23	0.557344	1	0.985	6.82259651099876e-21	unannotated_2	CD85j
CD88.5	7.66318960309542e-23	0.37505	1	0.997	1.04985697562407e-20	unannotated_2	CD88
CD81.1.9	2.43817092838911e-22	0.906413	1	0.992	3.34029417189308e-20	unannotated_2	CD81.1
CD226.1.11	7.288658510257e-22	-0.66185	0.989	0.998	9.98546215905208e-20	unannotated_2	CD226.1
CD123.3	1.18743639158191e-20	0.954449	1	0.943	1.62678785646722e-18	unannotated_2	CD123
CD101.1.11	3.66079002777278e-20	-0.872208	0.989	0.991	5.01528233804871e-18	unannotated_2	CD101.1
CD71.13	2.07913101241018e-19	0.739885	1	0.985	2.84840948700195e-17	unannotated_2	CD71
CD69.1.10	2.59936189821612e-19	-0.688638	0.989	0.999	3.56112580055608e-17	unannotated_2	CD69.1
CD127.13	5.4777617978024e-19	-0.643403	1	1	7.50453366298928e-17	unannotated_2	CD127
CD19.1.9	1.9611627427182e-18	1.59538	0.989	0.934	2.68679295752394e-16	unannotated_2	CD19.1
CD267.3	3.60970259772941e-18	0.312933	1	0.999	4.94529255888929e-16	unannotated_2	CD267
CD105.1	1.59770311841081e-17	0.52965	1	0.991	2.18885327222281e-15	unannotated_2	CD105
CD39.13	3.70348912168402e-17	1.04155	0.989	0.938	5.07378009670711e-15	unannotated_2	CD39
CD278.12	3.87052807575863e-17	-0.570677	1	1	5.30262346378933e-15	unannotated_2	CD278
CD49f.11	1.02587850134384e-16	1.23359	1	0.987	1.40545354684107e-14	unannotated_2	CD49f
CD23.1	6.65304387564934e-15	0.358315	1	0.997	9.1146701096396e-13	unannotated_2	CD23
HLA-DR.10	4.67986905992482e-14	0.85071	0.989	0.973	6.411420612097e-12	unannotated_2	HLA-DR
Rat-IgG1-k-isotype-Ctrl.1	1.45332945066469e-13	0.608547	0.989	0.897	1.99106134741062e-11	unannotated_2	Rat-IgG1-k-isotype-Ctrl
CD26.13	2.86023519601054e-13	-0.486862	1	1	3.91852221853444e-11	unannotated_2	CD26
CD49b.6	8.25815005766187e-12	1.87789	0.989	0.834	1.13136655789968e-09	unannotated_2	CD49b
CD38.1.13	8.8578749160461e-11	0.940544	1	0.999	1.21352886349832e-08	unannotated_2	CD38.1
CD154.2	1.99704006162637e-09	0.232098	1	1	2.73594488442813e-07	unannotated_2	CD154
CD13.6	2.74750722602847e-09	1.26358	0.968	0.83	3.76408489965901e-07	unannotated_2	CD13
CD16.7	3.37540768796027e-09	0.586784	0.946	0.819	4.62430853250557e-07	unannotated_2	CD16
CD161.12	5.07220786252238e-09	-0.70106	1	0.995	6.94892477165565e-07	unannotated_2	CD161
TCR-Va7-2.3	7.65595729690235e-09	0.672448	0.935	0.651	1.04886614967562e-06	unannotated_2	TCR-Va7-2
CD11b.4	9.4707522580113e-09	0.464071	0.978	0.868	1.29749305934755e-06	unannotated_2	CD11b
CD1c.1	1.14108192882408e-08	0.63845	0.935	0.749	1.56328224248899e-06	unannotated_2	CD1c
CD124.1	1.19597444161488e-08	0.233398	1	0.999	1.63848498501239e-06	unannotated_2	CD124
CD86.1.12	3.03655064036124e-08	0.796037	0.828	0.582	4.16007437729489e-06	unannotated_2	CD86.1
CD335.5	6.62531804629532e-08	0.366027	0.978	0.946	9.07668572342459e-06	unannotated_2	CD335
CD119.2	6.79279810197124e-08	0.360809	1	0.982	9.3061333997006e-06	unannotated_2	CD119
CD279.8	1.01635830820954e-07	-0.277194	1	1	1.39241088224707e-05	unannotated_2	CD279
CD155.4	1.92356206504171e-07	0.692893	1	0.953	2.63528002910714e-05	unannotated_2	CD155
LOX-1.1	1.97233929099939e-07	0.43172	1	0.91	2.70210482866917e-05	unannotated_2	LOX-1
integrin-b7.9	2.97560683014982e-07	0.197058	1	0.998	4.07658135730525e-05	unannotated_2	integrin-b7
CD25.14	6.64763636800141e-07	-0.517348	0.978	0.974	9.10726182416193e-05	unannotated_2	CD25
Rat-IgG2b-k-Isotype-Ctrl.2	6.75289093911842e-07	0.546083	0.957	0.754	9.25146058659224e-05	unannotated_2	Rat-IgG2b-k-Isotype-Ctrl
CD47.1.8	8.15459621609912e-07	0.196305	1	1	0.000111718	unannotated_2	CD47.1
CD314.4	1.76744263792914e-06	0.328179	1	0.974	0.00024214	unannotated_2	CD314
CD22.1.10	1.95072534453113e-06	0.704815	0.828	0.553	0.000267249	unannotated_2	CD22.1
CLEC12A.1.10	2.16480363781018e-06	0.633581	0.946	0.763	0.000296578	unannotated_2	CLEC12A.1
IgM.9	4.07320842259884e-06	-0.23823	1	0.999	0.00055803	unannotated_2	IgM
CD158e1	4.78904175794537e-06	0.497649	0.989	0.812	0.000656099	unannotated_2	CD158e1
CD99.1.2	1.03888027811091e-05	0.871085	0.925	0.668	0.00142327	unannotated_2	CD99.1
CD49a.12	1.48915853505032e-05	0.865741	1	0.947	0.00204015	unannotated_2	CD49a
CD95.10	1.65892336009498e-05	-0.167227	1	0.999	0.00227273	unannotated_2	CD95
CD27.1.12	2.21307648355108e-05	-0.504512	0.849	0.941	0.00303191	unannotated_2	CD27.1
CD24.1.2	3.04202325076239e-05	0.326981	1	0.983	0.00416757	unannotated_2	CD24.1
CD163.1.3	7.66549594415503e-05	0.335428	0.989	0.953	0.0105017	unannotated_2	CD163.1
CD244.1.12	8.27841080781774e-05	-0.275333	1	0.98	0.0113414	unannotated_2	CD244.1
CD64.7	8.57907651602592e-05	0.641619	0.806	0.601	0.0117533	unannotated_2	CD64
CD44.1.9	8.77534561005293e-05	-0.281508	0.989	0.999	0.0120222	unannotated_2	CD44.1
CD36.1.12	0.000236879	2.13809	0.667	0.446	0.0324525	unannotated_2	CD36.1
KLRG1.1.12	0.000263054	-0.765165	0.925	0.84	0.0360384	unannotated_2	KLRG1.1
CD79b.4	0.000325159	0.15348	1	0.992	0.0445468	unannotated_2	CD79b
CD195.12	0.000325977	-0.281824	1	0.998	0.0446588	unannotated_2	CD195
CD21.8	0.000388315	1.03603	0.699	0.565	0.0531992	unannotated_2	CD21
GPR56.3	0.000438483	0.38054	0.978	0.845	0.0600722	unannotated_2	GPR56
CD82.1.8	0.000491802	0.164331	1	1	0.0673769	unannotated_2	CD82.1
CD33.1.7	0.000523427	0.924819	0.602	0.385	0.0717095	unannotated_2	CD33.1
Armenian-Hamster-IgG-Isotype-Ctrl	0.000640786	0.335542	0.978	0.872	0.0877877	unannotated_2	Armenian-Hamster-IgG-Isotype-Ctrl
CD94.2	0.000676127	0.274562	0.968	0.895	0.0926294	unannotated_2	CD94
CD58.1.6	0.00325976	0.104551	1	1	0.446587	unannotated_2	CD58.1
CD11c.12	0.00363931	0.57976	0.763	0.534	0.498585	unannotated_2	CD11c
CD35.10	0.00377973	0.301569	0.935	0.757	0.517823	unannotated_2	CD35
Ig-light-chain-l.4	0.00744027	0.103634	1	1	1	unannotated_2	Ig-light-chain-l
CD62L.12	0.00749135	-0.420999	0.914	0.827	1	unannotated_2	CD62L
IgD.2	0.00790472	0.410593	0.871	0.614	1	unannotated_2	IgD

## Sheet: CD103data_RNA_markers
	p_val	avg_log2FC	pct.1	pct.2	p_val_adj	cluster	gene
TXNIP	0	2.00804	0.967	0.544	0	TXNIP_high	TXNIP
HSPA1A	0	-2.64407	0.469	0.863	0	TXNIP_high	HSPA1A
FKBP5	0	1.3632	0.629	0.267	0	TXNIP_high	FKBP5
SESN1	0	1.9455	0.591	0.247	0	TXNIP_high	SESN1
HSPD1	0	-2.72981	0.462	0.782	0	TXNIP_high	HSPD1
HSPH1	0	-2.21494	0.555	0.849	0	TXNIP_high	HSPH1
CXCR4	0	1.27463	0.974	0.747	0	TXNIP_high	CXCR4
RGS1	0	1.13325	0.92	0.701	0	TXNIP_high	RGS1
ZFP36L2	0	1.37334	0.987	0.85	0	TXNIP_high	ZFP36L2
IL7R	0	1.00127	0.998	0.913	0	TXNIP_high	IL7R
TSC22D3	0	1.21965	0.996	0.928	0	TXNIP_high	TSC22D3
HSP90AB1	0	-1.61002	0.91	0.966	0	TXNIP_high	HSP90AB1
TNFAIP3	0	1.00079	0.994	0.949	0	TXNIP_high	TNFAIP3
HSP90AA1	0	-1.87023	0.944	0.986	0	TXNIP_high	HSP90AA1
HSPE1	1.50897470337893e-303	-1.8549	0.589	0.799	5.52299831183723e-299	TXNIP_high	HSPE1
PIK3IP1	4.15848966736019e-272	1.19847	0.728	0.414	1.5220488031505e-267	TXNIP_high	PIK3IP1
HSPA8	1.16538582965796e-268	-1.11228	0.925	0.959	4.26542867513109e-264	TXNIP_high	HSPA8
RPLP1	1.65751449658647e-239	0.365565	1	0.994	6.06666880895612e-235	TXNIP_high	RPLP1
MYBL1	3.59061888046693e-223	1.56865	0.48	0.201	1.3142024164397e-218	TXNIP_high	MYBL1
ZBTB16	7.23527573254616e-220	2.31888	0.255	0.055	2.64818327086922e-215	TXNIP_high	ZBTB16
HLA-B	2.51713292037587e-219	-0.470565	0.996	0.995	9.2129582018677e-215	TXNIP_high	HLA-B
RPS3A	1.12371117237108e-215	0.412829	0.995	0.971	4.11289526199539e-211	TXNIP_high	RPS3A
PRR5	2.78758395501124e-214	1.60257	0.514	0.249	1.02028360337367e-209	TXNIP_high	PRR5
CACYBP	7.27194269965565e-213	-1.55543	0.419	0.673	2.66160374750096e-208	TXNIP_high	CACYBP
DNAJB6	1.01417057128891e-208	-1.63784	0.349	0.62	3.71196570797455e-204	TXNIP_high	DNAJB6
RPL13	3.69380484448846e-191	0.306359	1	0.992	1.35196951113122e-186	TXNIP_high	RPL13
HLA-A	1.20133052511221e-185	-0.431747	0.994	0.988	4.39698985496319e-181	TXNIP_high	HLA-A
RPS12	1.82560028447332e-185	0.347611	0.998	0.986	6.68187960120079e-181	TXNIP_high	RPS12
DUSP1	7.17433104541935e-185	0.525999	0.976	0.868	2.62587690593393e-180	TXNIP_high	DUSP1
CCNH	2.34364080223513e-176	0.766466	0.852	0.654	8.57795970026082e-172	TXNIP_high	CCNH
FOS	2.60076110392187e-176	0.616847	0.956	0.819	9.51904571646443e-172	TXNIP_high	FOS
ETS1	7.61739950794696e-170	0.725543	0.865	0.692	2.78804439390367e-165	TXNIP_high	ETS1
HSPA1B	1.88775003090786e-166	-1.39108	0.564	0.772	6.90935388812585e-162	TXNIP_high	HSPA1B
LMNA	1.68931800142129e-165	-2.00193	0.288	0.538	6.18307281700207e-161	TXNIP_high	LMNA
PARP8	7.25557048795272e-165	0.893249	0.713	0.486	2.65561135429558e-160	TXNIP_high	PARP8
SAT1	1.00382322721155e-158	-1.14065	0.69	0.829	3.674093393917e-154	TXNIP_high	SAT1
TMIGD2	2.15166012037742e-157	1.40174	0.426	0.199	7.87529120659339e-153	TXNIP_high	TMIGD2
BTG1	2.2400353593557e-155	0.462746	0.995	0.963	8.1987534187778e-151	TXNIP_high	BTG1
GPR171	6.81280470588612e-153	1.20682	0.484	0.245	2.49355465040138e-148	TXNIP_high	GPR171
CHORDC1	5.01832992246071e-151	-1.5245	0.319	0.556	1.83675893491984e-146	TXNIP_high	CHORDC1
CELF2	4.94112309265146e-150	0.782244	0.735	0.509	1.80850046314136e-145	TXNIP_high	CELF2
FKBP4	9.36563874761661e-150	-2.66325	0.085	0.319	3.42791743801516e-145	TXNIP_high	FKBP4
UBB	1.98844502309783e-149	-0.812177	0.873	0.913	7.27790762904037e-145	TXNIP_high	UBB
RPL32	2.72461819332823e-147	0.300755	0.999	0.985	9.97237504940065e-143	TXNIP_high	RPL32
RUNX2	2.33766672629952e-145	1.34076	0.399	0.184	8.55609398492888e-141	TXNIP_high	RUNX2
OXNAD1	4.39970392717088e-144	1.06374	0.566	0.336	1.61033563438381e-139	TXNIP_high	OXNAD1
PRDM1	1.02959474844324e-143	0.806318	0.636	0.387	3.76841973877712e-139	TXNIP_high	PRDM1
STIP1	1.48781584839751e-142	-1.55146	0.248	0.49	5.44555478671971e-138	TXNIP_high	STIP1
AHSA1	3.74155684740556e-141	-1.63468	0.197	0.44	1.36944722171891e-136	TXNIP_high	AHSA1
AHR	5.39667826615799e-140	-1.24809	0.508	0.682	1.97523821219648e-135	TXNIP_high	AHR
CCND3	4.92681275649403e-139	1.08265	0.549	0.328	1.80326273700438e-134	TXNIP_high	CCND3
TNFSF13B	3.35259725224534e-138	1.42197	0.36	0.156	1.22708412029432e-133	TXNIP_high	TNFSF13B
VSIR	3.87643054911376e-138	1.02202	0.522	0.29	1.41881234528113e-133	TXNIP_high	VSIR
PTGER2	9.61373940787021e-136	1.4151	0.364	0.161	3.51872476067458e-131	TXNIP_high	PTGER2
HSPB1	5.00490805121201e-135	-2.01798	0.328	0.536	1.83184639582411e-130	TXNIP_high	HSPB1
SCML4	8.80215159454115e-134	1.02482	0.498	0.272	3.22167550511801e-129	TXNIP_high	SCML4
SQSTM1	3.21340493996684e-133	-1.02719	0.605	0.76	1.17613834207726e-128	TXNIP_high	SQSTM1
RPL12	9.94048113919312e-133	0.34637	0.995	0.973	3.63831550175607e-128	TXNIP_high	RPL12
RPS14	6.05375402270014e-130	0.297206	0.996	0.977	2.21573450984848e-125	TXNIP_high	RPS14
RPS27A	2.13144500571459e-129	0.289837	0.997	0.977	7.80130186541596e-125	TXNIP_high	RPS27A
RPS6	2.15975076093178e-127	0.315495	0.995	0.974	7.9049037600864e-123	TXNIP_high	RPS6
RPL18A	3.146495358014e-126	0.313739	0.992	0.965	1.1516487659867e-121	TXNIP_high	RPL18A
TRAF1	2.01289451308046e-124	-1.56623	0.296	0.51	7.36739520732579e-120	TXNIP_high	TRAF1
DOK2	2.77722752177057e-122	-1.81181	0.179	0.399	1.01649304524324e-117	TXNIP_high	DOK2
RPS8	1.01740317490178e-121	0.30266	0.997	0.981	3.72379736045801e-117	TXNIP_high	RPS8
CHD7	3.42774567776196e-121	1.29149	0.371	0.179	1.25458919551766e-116	TXNIP_high	CHD7
CD69	1.64903204400043e-120	0.525267	0.976	0.909	6.03562218424596e-116	TXNIP_high	CD69
CD55	1.77646328939459e-118	0.768197	0.651	0.434	6.50203328551313e-114	TXNIP_high	CD55
RPLP0	2.16736726787576e-116	0.315287	0.994	0.973	7.93278093715207e-112	TXNIP_high	RPLP0
SMAP2	4.15071664268966e-116	0.583927	0.756	0.541	1.51920379839084e-111	TXNIP_high	SMAP2
DNAJA4	3.72123602293055e-115	-2.60027	0.09	0.286	1.36200959675281e-110	TXNIP_high	DNAJA4
TXK	7.44299564530067e-115	2.51949	0.127	0.025	2.7242108361365e-110	TXNIP_high	TXK
LGALS1	1.93239456776691e-114	-1.72298	0.161	0.374	7.07275735748365e-110	TXNIP_high	LGALS1
RPL8	3.7646938367255e-114	0.335342	0.992	0.958	1.3779155911799e-109	TXNIP_high	RPL8
SPON2	2.17850688769212e-113	1.6086	0.243	0.089	7.97355305964193e-109	TXNIP_high	SPON2
RPS18	3.11452492475267e-113	0.275041	0.999	0.986	1.13994726770872e-108	TXNIP_high	RPS18
RPSA	2.06701696161099e-112	0.391679	0.968	0.922	7.56548878119239e-108	TXNIP_high	RPSA
UBC	1.44764451878708e-111	-0.708274	0.988	0.985	5.2985237032126e-107	TXNIP_high	UBC
RPS5	1.57282034173971e-111	0.379536	0.966	0.915	5.75667973280151e-107	TXNIP_high	RPS5
AC243829.1	4.10642062076451e-111	2.0735	0.175	0.05	1.50299101140602e-106	TXNIP_high	AC243829.1
PTGES3	5.99228863346747e-111	-1.00997	0.59	0.722	2.19323756273543e-106	TXNIP_high	PTGES3
MRPL18	6.52946505246766e-110	-1.70773	0.219	0.425	2.38984950385369e-105	TXNIP_high	MRPL18
TCP1	2.21913129769729e-109	-1.35531	0.291	0.492	8.12224246270185e-105	TXNIP_high	TCP1
RGCC	5.49875873075504e-109	-1.18265	0.347	0.556	2.01260068304365e-104	TXNIP_high	RGCC
IKZF1	8.16596520036768e-107	0.748579	0.648	0.464	2.98882492298657e-102	TXNIP_high	IKZF1
RPL6	2.72563221929521e-105	0.334523	0.99	0.957	9.97608648584239e-101	TXNIP_high	RPL6
AGPAT5	4.14420023467285e-105	1.45507	0.271	0.113	1.51681872789261e-100	TXNIP_high	AGPAT5
TLE1	1.37530519426524e-104	1.95153	0.17	0.049	5.03375454153022e-100	TXNIP_high	TLE1
RPL19	1.46915181139999e-104	0.27326	0.994	0.975	5.37724254490511e-100	TXNIP_high	RPL19
BAG3	3.51765725665524e-104	-2.066	0.229	0.43	1.28749773250838e-99	TXNIP_high	BAG3
IPCEF1	3.77159723404986e-104	1.0746	0.35	0.169	1.38044230363459e-99	TXNIP_high	IPCEF1
LEPROTL1	1.20010534384277e-103	0.616666	0.744	0.564	4.39250556899891e-99	TXNIP_high	LEPROTL1
GFPT2	2.81466861842258e-103	1.16799	0.281	0.118	1.03019686102885e-98	TXNIP_high	GFPT2
SOD1	1.07388098845618e-100	-0.972467	0.549	0.681	3.93051180584847e-96	TXNIP_high	SOD1
HPGD	5.64306954725267e-98	1.20013	0.246	0.098	2.06541988498995e-93	TXNIP_high	HPGD
HSPA6	9.88762540855533e-98	-3.73254	0.04	0.2	3.61896977578534e-93	TXNIP_high	HSPA6
STX11	4.87348494527394e-97	-2.15542	0.066	0.238	1.78374422481972e-92	TXNIP_high	STX11
CD44	3.93235455900289e-96	-0.822973	0.645	0.761	1.43928109214065e-91	TXNIP_high	CD44
OAZ1	4.99808440973027e-96	-0.604028	0.781	0.836	1.82934887480537e-91	TXNIP_high	OAZ1
PDCD4	3.30382993850103e-95	0.708881	0.686	0.523	1.20923479579076e-90	TXNIP_high	PDCD4
TNFRSF4	1.4820003454466e-94	-2.4064	0.101	0.277	5.42426946436911e-90	TXNIP_high	TNFRSF4
RPS3	6.01765298205373e-94	0.261942	0.992	0.972	2.20252116796149e-89	TXNIP_high	RPS3
RPS13	1.42058532369155e-93	0.285946	0.991	0.965	5.19948434324343e-89	TXNIP_high	RPS13
NEU1	3.40258080081114e-93	-1.35479	0.277	0.468	1.24537859890488e-88	TXNIP_high	NEU1
RPS23	2.17181143583317e-92	0.249657	0.999	0.98	7.94904703629298e-88	TXNIP_high	RPS23
RPL5	5.78798829791071e-92	0.347219	0.969	0.924	2.1184615969183e-87	TXNIP_high	RPL5
ABLIM1	1.12805347606183e-91	0.879851	0.467	0.283	4.12878852773391e-87	TXNIP_high	ABLIM1
RPS15A	3.78858790925912e-90	0.234663	0.996	0.981	1.38666106066793e-85	TXNIP_high	RPS15A
KLF9	1.35927026768883e-89	1.13082	0.321	0.16	4.97506510676788e-85	TXNIP_high	KLF9
GPBP1	2.95697541495356e-89	-0.932908	0.446	0.609	1.08228257162715e-84	TXNIP_high	GPBP1
DUSP4	4.57967865114086e-89	-3.35601	0.031	0.174	1.67620818310407e-84	TXNIP_high	DUSP4
BCL3	3.34848472375538e-88	-1.21948	0.244	0.434	1.22557889374171e-83	TXNIP_high	BCL3
RPL34	3.88246690915048e-88	0.2411	0.997	0.982	1.42102171341817e-83	TXNIP_high	RPL34
RBMS1	1.04007116319583e-87	0.683859	0.595	0.412	3.80676446441305e-83	TXNIP_high	RBMS1
REL	4.1987035119575e-87	-0.863517	0.554	0.696	1.53676747241157e-82	TXNIP_high	REL
TNFSF14	7.07545001058685e-87	-2.47875	0.068	0.227	2.58968545837489e-82	TXNIP_high	TNFSF14
MGAT4A	3.09540483003558e-86	0.664663	0.648	0.472	1.13294912184132e-81	TXNIP_high	MGAT4A
EVL	1.96033287515828e-85	0.456905	0.82	0.665	7.17501435636683e-81	TXNIP_high	EVL
NFKB2	4.46757415112191e-85	-1.09481	0.329	0.506	1.63517681505213e-80	TXNIP_high	NFKB2
NFKBIA	5.74053237361434e-85	0.378232	0.98	0.942	2.10109225406658e-80	TXNIP_high	NFKBIA
VIM	1.58461289321711e-84	-0.825537	0.919	0.913	5.79984165046395e-80	TXNIP_high	VIM
RPS4Y1	9.9581387384256e-84	0.556501	0.728	0.536	3.64477835965115e-79	TXNIP_high	RPS4Y1
RPL22	1.29889334838782e-83	0.333938	0.971	0.914	4.75407954443426e-79	TXNIP_high	RPL22
IFNG	2.51297793705884e-83	-3.08035	0.049	0.195	9.19775054742908e-79	TXNIP_high	IFNG
ODF2L	4.8935144849703e-83	0.679489	0.58	0.4	1.79107523664398e-78	TXNIP_high	ODF2L
RPS7	1.50594500927583e-82	0.283687	0.992	0.96	5.51190932845046e-78	TXNIP_high	RPS7
CYTOR	1.60082845460128e-82	-1.18397	0.276	0.458	5.85919222668616e-78	TXNIP_high	CYTOR
ELOVL5	3.30530678524459e-81	-1.25434	0.277	0.449	1.20977533646737e-76	TXNIP_high	ELOVL5
RCSD1	5.15861612527086e-81	0.892003	0.41	0.242	1.88810508801039e-76	TXNIP_high	RCSD1
ZNF267	6.81924737233933e-81	-0.992516	0.338	0.52	2.49591273074992e-76	TXNIP_high	ZNF267
RESF1	3.53220387605658e-80	0.710746	0.582	0.413	1.29282194067547e-75	TXNIP_high	RESF1
SPRY1	4.05614447354706e-80	1.00772	0.336	0.179	1.48458943876296e-75	TXNIP_high	SPRY1
EZR	4.80386986142097e-80	-0.829785	0.76	0.823	1.75826440797869e-75	TXNIP_high	EZR
MIR155HG	1.81481708483361e-78	-3.15467	0.023	0.15	6.6424120121995e-74	TXNIP_high	MIR155HG
HIST1H1D	2.27299685802296e-78	0.879503	0.415	0.246	8.31939580004983e-74	TXNIP_high	HIST1H1D
RPS2	7.99377750535495e-78	0.257457	0.991	0.97	2.92580250473497e-73	TXNIP_high	RPS2
EML4	2.25985520443969e-77	-0.726187	0.601	0.719	8.27129603376969e-73	TXNIP_high	EML4
GPR15	9.61410142816647e-77	-1.543	0.154	0.319	3.51885726372321e-72	TXNIP_high	GPR15
CH25H	7.40845959797353e-76	2.03012	0.098	0.022	2.71157029745429e-71	TXNIP_high	CH25H
EEF1B2	2.36058163782694e-75	0.343432	0.947	0.89	8.63996485261039e-71	TXNIP_high	EEF1B2
EEF1A1	3.13076483626428e-75	0.218409	1	0.995	1.14589123772109e-70	TXNIP_high	EEF1A1
SNTB2	3.4110965232384e-75	1.15998	0.231	0.102	1.24849543847049e-70	TXNIP_high	SNTB2
NINJ1	4.43155947435316e-75	-1.48338	0.169	0.332	1.621995083208e-70	TXNIP_high	NINJ1
PTPN13	7.6874260459876e-75	1.09774	0.268	0.129	2.81367480709192e-70	TXNIP_high	PTPN13
TNFRSF18	1.08609217034082e-74	-2.25738	0.067	0.21	3.97520595266444e-70	TXNIP_high	TNFRSF18
RPL3	1.14970513657241e-74	0.243681	0.992	0.97	4.20803577036866e-70	TXNIP_high	RPL3
TAGLN2	1.19864542022802e-74	-0.584234	0.827	0.852	4.38716210257659e-70	TXNIP_high	TAGLN2
RPL11	5.35756830794013e-74	0.2316	0.996	0.979	1.96092357638917e-69	TXNIP_high	RPL11
RPL30	1.54945116908311e-72	0.216993	0.996	0.981	5.67114622396108e-68	TXNIP_high	RPL30
ELF1	2.86724518957773e-72	0.469576	0.777	0.642	1.04944041183735e-67	TXNIP_high	ELF1
CD3E	1.31411033931471e-71	0.345102	0.933	0.857	4.80977525292576e-67	TXNIP_high	CD3E
PDE4A	1.34284999347003e-71	-1.9357	0.072	0.213	4.91496526109964e-67	TXNIP_high	PDE4A
NFKBIZ	2.37484708305824e-71	0.511877	0.834	0.743	8.69217780870147e-67	TXNIP_high	NFKBIZ
ADAM10	7.20789380975723e-71	0.965264	0.338	0.19	2.63816121330924e-66	TXNIP_high	ADAM10
HSPA4	3.00420370443752e-70	-1.23879	0.203	0.367	1.09956859786118e-65	TXNIP_high	HSPA4
RPL18	3.11079472852078e-70	0.233378	0.995	0.969	1.13858197858589e-65	TXNIP_high	RPL18
IFNGR1	4.33733307167082e-70	0.908202	0.446	0.292	1.58750727756224e-65	TXNIP_high	IFNGR1
AREG	4.75618318670081e-69	1.13333	0.308	0.168	1.74081060816436e-64	TXNIP_high	AREG
SOCS1	1.72396258044593e-68	0.716624	0.525	0.365	6.30987544069017e-64	TXNIP_high	SOCS1
KDM6B	2.83178355979279e-68	-0.7653	0.502	0.642	1.03646110071976e-63	TXNIP_high	KDM6B
RPL10	2.69367024722269e-67	0.208355	0.998	0.989	9.85910247185975e-63	TXNIP_high	RPL10
RPL29	1.61920569968806e-65	0.223814	0.994	0.968	5.92645478142828e-61	TXNIP_high	RPL29
CRYBG1	1.7809216820615e-64	0.695086	0.466	0.31	6.51835144851328e-60	TXNIP_high	CRYBG1
METRNL	2.16176822087295e-64	-1.84479	0.081	0.215	7.91228786521708e-60	TXNIP_high	METRNL
CST7	4.68769896378354e-64	-1.12143	0.311	0.462	1.71574469773441e-59	TXNIP_high	CST7
RGS14	4.71832588665174e-64	0.809854	0.38	0.233	1.7269544577734e-59	TXNIP_high	RGS14
PIM3	4.73233799311413e-64	-0.858259	0.349	0.506	1.7320830288597e-59	TXNIP_high	PIM3
RELB	6.29440977592687e-64	-0.85009	0.436	0.569	2.30381692208699e-59	TXNIP_high	RELB
H1FX	1.46911597900006e-63	0.53989	0.763	0.632	5.37711139473813e-59	TXNIP_high	H1FX
JUND	1.89405724852844e-63	-0.27151	0.995	0.991	6.93243893533893e-59	TXNIP_high	JUND
TMEM173	2.70863406601482e-63	0.913409	0.338	0.197	9.91387154502085e-59	TXNIP_high	TMEM173
SLAMF1	2.91198855658634e-63	-1.25103	0.215	0.367	1.06581693159617e-58	TXNIP_high	SLAMF1
TRAF4	3.90313759428608e-63	-1.3584	0.131	0.277	1.42858739088465e-58	TXNIP_high	TRAF4
ITM2B	1.04518014546287e-62	0.345454	0.911	0.83	3.82546385040866e-58	TXNIP_high	ITM2B
BCL2A1	1.28383140002504e-62	-1.47114	0.203	0.349	4.69895130723164e-58	TXNIP_high	BCL2A1
SAMSN1	1.43452763082184e-62	-0.742656	0.545	0.67	5.25051458157103e-58	TXNIP_high	SAMSN1
CITED2	2.07397878937014e-62	0.546111	0.639	0.482	7.59096976697366e-58	TXNIP_high	CITED2
FKBP11	2.47013681906771e-62	0.639533	0.54	0.388	9.04094777146971e-58	TXNIP_high	FKBP11
EFHD2	3.26157712159463e-62	-0.843517	0.373	0.525	1.19376984227485e-57	TXNIP_high	EFHD2
POLR1E	4.24367130228673e-62	1.12109	0.27	0.144	1.55322613334996e-57	TXNIP_high	POLR1E
RPS19	4.34173848224331e-62	0.195577	0.999	0.988	1.58911970188588e-57	TXNIP_high	RPS19
DNAJA1	6.17914397702636e-62	-0.690174	0.788	0.846	2.26162848703142e-57	TXNIP_high	DNAJA1
ERN1	1.01682421719082e-61	0.45069	0.67	0.515	3.72167831734013e-57	TXNIP_high	ERN1
LAIR1	1.1560650815714e-61	1.07906	0.226	0.109	4.2313138050595e-57	TXNIP_high	LAIR1
FOXN2	2.15392585787636e-61	1.04081	0.27	0.144	7.88358403241326e-57	TXNIP_high	FOXN2
CLEC2B	2.53949776869456e-61	-0.897384	0.438	0.567	9.29481578319895e-57	TXNIP_high	CLEC2B
LINC-PINT	2.84008577008428e-61	0.541444	0.554	0.404	1.03949979270855e-56	TXNIP_high	LINC-PINT
ERAP2	4.69251751530026e-61	1.0602	0.264	0.14	1.71750833577505e-56	TXNIP_high	ERAP2
PDE3B	4.58986544608239e-60	0.798092	0.381	0.237	1.67993665192062e-55	TXNIP_high	PDE3B
MGAT5	6.18644125192086e-60	0.850489	0.37	0.233	2.26429936261556e-55	TXNIP_high	MGAT5
GLA	6.76996378416893e-60	-1.75752	0.089	0.22	2.47787444464367e-55	TXNIP_high	GLA
PIM1	6.22907765164333e-58	-0.985848	0.308	0.452	2.27990471127798e-53	TXNIP_high	PIM1
NFAT5	1.33177193179888e-57	-1.13193	0.169	0.317	4.87441844757708e-53	TXNIP_high	NFAT5
ZC3H12D	1.60491811377881e-57	-1.68435	0.096	0.224	5.87416078824181e-53	TXNIP_high	ZC3H12D
ZFP36	5.66558873156925e-57	0.352466	0.969	0.934	2.07366213164166e-52	TXNIP_high	ZFP36
RAB8B	8.31487706222401e-57	-0.934228	0.298	0.444	3.04332815354461e-52	TXNIP_high	RAB8B
HLA-DRB1	8.36710530216012e-57	-2.97701	0.034	0.137	3.06244421164362e-52	TXNIP_high	HLA-DRB1
HLA-F	9.60321207755365e-57	0.487083	0.682	0.548	3.51487165250541e-52	TXNIP_high	HLA-F
HLA-DRB5	1.23152461572919e-56	-3.602	0.014	0.106	4.50750324603039e-52	TXNIP_high	HLA-DRB5
RPL35A	2.6301983467729e-56	0.215947	0.99	0.962	9.62678896902351e-52	TXNIP_high	RPL35A
TUBB4B	2.82127994952443e-56	-0.678674	0.497	0.632	1.03261667432544e-51	TXNIP_high	TUBB4B
SLAMF6	3.78054158653904e-56	1.25206	0.173	0.076	1.38371602608915e-51	TXNIP_high	SLAMF6
CSF1	7.82282098912568e-56	-3.34466	0.025	0.123	2.86323071022989e-51	TXNIP_high	CSF1
IL2RB	1.01258627548806e-55	-1.36723	0.134	0.268	3.70616702691383e-51	TXNIP_high	IL2RB
RPL37	1.06162222946596e-55	0.199793	0.994	0.971	3.88564352206836e-51	TXNIP_high	RPL37
PDE4B	1.21550542132042e-55	-0.826863	0.386	0.527	4.44887139257488e-51	TXNIP_high	PDE4B
FAM107B	2.48002708040632e-55	-0.973465	0.424	0.548	9.07714711699517e-51	TXNIP_high	FAM107B
PRDX1	2.48380526831e-55	-1.01361	0.286	0.427	9.09097566254143e-51	TXNIP_high	PRDX1
DEDD2	3.6235135457303e-55	-1.08038	0.228	0.368	1.32624219287275e-50	TXNIP_high	DEDD2
ZC3H12A	5.76734480516405e-55	-0.842431	0.352	0.493	2.11090587213809e-50	TXNIP_high	ZC3H12A
RPL10A	1.61061429141201e-54	0.253343	0.967	0.924	5.89500936799711e-50	TXNIP_high	RPL10A
RNF19A	2.13858366278172e-54	0.475883	0.615	0.466	7.82743006414738e-50	TXNIP_high	RNF19A
TRIM22	2.48563923918689e-54	0.642867	0.499	0.36	9.09768817934795e-50	TXNIP_high	TRIM22
MYH9	3.9720706791509e-54	0.433185	0.79	0.678	1.45381758927602e-49	TXNIP_high	MYH9
TARSL2	4.46699380495591e-54	0.97867	0.27	0.15	1.63496440255191e-49	TXNIP_high	TARSL2
RETREG1	5.18071390768638e-54	1.10171	0.211	0.104	1.89619309735229e-49	TXNIP_high	RETREG1
PLAC8	7.31184373520593e-54	1.07258	0.211	0.104	2.67620792552272e-49	TXNIP_high	PLAC8
SORL1	8.23840048745717e-54	0.921912	0.282	0.16	3.0153369624142e-49	TXNIP_high	SORL1
NUDC	1.031534085685e-53	-1.04353	0.243	0.383	3.77551790701567e-49	TXNIP_high	NUDC
NR4A1	1.09813053582824e-53	-1.18586	0.304	0.446	4.01926757418495e-49	TXNIP_high	NR4A1
CCL5	1.1693075850328e-53	-1.13287	0.581	0.637	4.27978269197853e-49	TXNIP_high	CCL5
AL121935.1	1.63175065077269e-53	2.08728	0.083	0.023	5.97237055689312e-49	TXNIP_high	AL121935.1
PTGER4	2.16628171906418e-53	0.432862	0.768	0.654	7.92880771994679e-49	TXNIP_high	PTGER4
SIK3	7.68790556101553e-53	-1.07605	0.205	0.349	2.81385031438729e-48	TXNIP_high	SIK3
TUBA1C	8.73631240315331e-53	-1.0168	0.281	0.42	3.19757770267814e-48	TXNIP_high	TUBA1C
ZFAND2A	1.58880290811213e-52	-2.27236	0.162	0.291	5.81517752398122e-48	TXNIP_high	ZFAND2A
RPS25	2.41643343762172e-52	0.197544	0.995	0.97	8.84438802503924e-48	TXNIP_high	RPS25
MORF4L2	3.70339361444529e-52	-1.0229	0.213	0.354	1.35547909682312e-47	TXNIP_high	MORF4L2
DNAJB1	1.00893869681481e-51	-1.05601	0.913	0.894	3.69281652421189e-47	TXNIP_high	DNAJB1
ARRDC2	1.77327012983042e-51	0.852186	0.348	0.223	6.49034600219233e-47	TXNIP_high	ARRDC2
MKNK2	5.08178512929442e-51	-1.10505	0.24	0.374	1.85998417517305e-46	TXNIP_high	MKNK2
IRF4	6.85827680844841e-51	-1.90933	0.069	0.18	2.5101978946602e-46	TXNIP_high	IRF4
HES4	1.42669576555761e-50	-1.52704	0.12	0.242	5.22184917151743e-46	TXNIP_high	HES4
AL133415.1	2.38379265945793e-50	-1.154	0.331	0.457	8.72491951288196e-46	TXNIP_high	AL133415.1
RPS26	4.39885200839152e-50	0.25502	0.923	0.863	1.61002382359138e-45	TXNIP_high	RPS26
ISG15	6.47401845080481e-50	-1.14136	0.191	0.323	2.36955549317907e-45	TXNIP_high	ISG15
SERINC5	6.96971316142038e-50	0.973068	0.21	0.108	2.55098471421147e-45	TXNIP_high	SERINC5
JUNB	2.85172623375025e-49	0.221535	0.953	0.882	1.04376031881493e-44	TXNIP_high	JUNB
MIS18BP1	4.23501287160638e-49	0.822653	0.302	0.181	1.55005706113665e-44	TXNIP_high	MIS18BP1
RIPK2	7.12139156768883e-49	1.14844	0.188	0.092	2.60650052768979e-44	TXNIP_high	RIPK2
INSIG1	1.78661177507334e-48	-1.39496	0.154	0.281	6.53917775794592e-44	TXNIP_high	INSIG1
TMSB10	2.65527958576847e-48	0.278561	0.983	0.947	9.71858881187119e-44	TXNIP_high	TMSB10
RPS4X	7.17119568870044e-48	0.176605	0.996	0.967	2.62472933402125e-43	TXNIP_high	RPS4X
THEM4	8.00706233685135e-48	1.0568	0.185	0.09	2.93066488591096e-43	TXNIP_high	THEM4
SLA	1.05289247244183e-47	0.585619	0.389	0.252	3.85369173838436e-43	TXNIP_high	SLA
PIP4K2A	1.1173497257205e-47	0.541165	0.515	0.383	4.08961173110961e-43	TXNIP_high	PIP4K2A
LDHB	1.42249857132016e-47	0.489552	0.652	0.547	5.2064870208889e-43	TXNIP_high	LDHB
RPL36A	2.10771318900139e-47	0.255599	0.968	0.916	7.71444104306399e-43	TXNIP_high	RPL36A
NDFIP1	2.63707511685841e-47	0.653185	0.489	0.369	9.65195863521347e-43	TXNIP_high	NDFIP1
AHNAK	2.86464614224151e-47	-0.707957	0.597	0.692	1.04848913452182e-42	TXNIP_high	AHNAK
RPL4	3.19882583751108e-47	0.2537	0.964	0.927	1.17080224478743e-42	TXNIP_high	RPL4
PTMA	3.29084514873908e-47	-0.271424	0.996	0.985	1.20448223288999e-42	TXNIP_high	PTMA
GNG2	3.44620710939666e-47	-0.674727	0.54	0.636	1.26134626411027e-42	TXNIP_high	GNG2
TUBA1B	3.95405478811251e-47	-0.636042	0.547	0.645	1.44722359299706e-42	TXNIP_high	TUBA1B
RPL21	4.19679852182986e-47	0.236687	0.958	0.919	1.53607022697495e-42	TXNIP_high	RPL21
SLC4A7	5.24880989887123e-47	0.795737	0.312	0.192	1.92111691108586e-42	TXNIP_high	SLC4A7
RPL36	2.17549705501765e-46	0.202898	0.989	0.958	7.9625367710701e-42	TXNIP_high	RPL36
MCAM	2.2288264735133e-46	1.33697	0.165	0.078	8.15772777570605e-42	TXNIP_high	MCAM
PFKFB3	5.14642996842868e-46	0.58916	0.541	0.415	1.88364483274458e-41	TXNIP_high	PFKFB3
P2RX5	8.5790497277675e-46	1.1467	0.142	0.061	3.14001799086018e-41	TXNIP_high	P2RX5
DENND2D	1.87638109268899e-45	0.693741	0.339	0.218	6.86774243735098e-41	TXNIP_high	DENND2D
ST3GAL1	5.87938265514574e-45	0.701747	0.314	0.195	2.15191284560989e-40	TXNIP_high	ST3GAL1
NAMPT	1.05690258804501e-44	-1.22927	0.173	0.293	3.86836916250352e-40	TXNIP_high	NAMPT
RPS21	1.12096034393491e-44	0.217623	0.989	0.956	4.10282695483617e-40	TXNIP_high	RPS21
CLDND1	1.17183951832938e-44	-0.712521	0.431	0.55	4.28904982103738e-40	TXNIP_high	CLDND1
KLF13	1.34680677946196e-44	0.697403	0.376	0.254	4.9294474935087e-40	TXNIP_high	KLF13
CHD4	2.06982330822074e-44	-1.21458	0.146	0.265	7.57576029041874e-40	TXNIP_high	CHD4
RPL17	2.55976308205009e-44	0.212845	0.98	0.953	9.36898885661155e-40	TXNIP_high	RPL17
ANXA2	3.83951965504468e-44	-1.01617	0.218	0.344	1.4053025889429e-39	TXNIP_high	ANXA2
IFI44	6.17076444615983e-44	0.870048	0.218	0.118	2.25856149493896e-39	TXNIP_high	IFI44
CCL20	6.61704080529746e-44	-1.55017	0.338	0.446	2.42190310514692e-39	TXNIP_high	CCL20
RASGRP2	7.66998020418412e-44	0.921725	0.232	0.13	2.80728945453343e-39	TXNIP_high	RASGRP2
CD3G	8.34653074477011e-44	0.435396	0.615	0.486	3.05491371789331e-39	TXNIP_high	CD3G
RPL39	8.55789282309498e-44	0.161982	0.999	0.981	3.13227435218099e-39	TXNIP_high	RPL39
GZMA	8.78468300133832e-44	-1.52383	0.101	0.21	3.21528182531984e-39	TXNIP_high	GZMA
CD53	1.0771685214243e-43	0.382411	0.689	0.565	3.94254450526509e-39	TXNIP_high	CD53
MIR4435-2HG	1.39151706455779e-43	-1.90808	0.052	0.146	5.09309160798798e-39	TXNIP_high	MIR4435-2HG
MALT1	1.68629641238265e-43	0.537345	0.458	0.33	6.17201349896174e-39	TXNIP_high	MALT1
SSH2	1.76754080382193e-43	0.714727	0.352	0.234	6.46937609606864e-39	TXNIP_high	SSH2
MTHFD2	2.03617208284067e-43	-1.20099	0.144	0.261	7.45259344040514e-39	TXNIP_high	MTHFD2
CD3D	3.84599632232808e-43	0.308559	0.831	0.723	1.4076731139353e-38	TXNIP_high	CD3D
DGKA	3.87908460917255e-43	0.781123	0.282	0.172	1.41978375780324e-38	TXNIP_high	DGKA
RPL27	5.56516103788379e-43	0.257068	0.942	0.894	2.03690459147585e-38	TXNIP_high	RPL27
SLC2A3	6.75055656673181e-43	-0.840172	0.531	0.617	2.47077120898951e-38	TXNIP_high	SLC2A3
CCT4	7.85091680683464e-43	-0.736388	0.43	0.544	2.87351406046955e-38	TXNIP_high	CCT4
TNF	1.62691853559637e-42	-1.26415	0.209	0.334	5.95468453213626e-38	TXNIP_high	TNF
EEF1G	1.80665549486599e-42	0.257968	0.919	0.864	6.612539776759e-38	TXNIP_high	EEF1G
SLC5A3	3.28891330816245e-42	-1.7189	0.052	0.144	1.20377515992054e-37	TXNIP_high	SLC5A3
RPL14	3.47805928433247e-42	0.184382	0.989	0.967	1.27300447865853e-37	TXNIP_high	RPL14
MAL	8.22753042334482e-42	0.736182	0.278	0.169	3.01135841024844e-37	TXNIP_high	MAL
LINC01871	1.45160860039938e-41	0.730459	0.353	0.237	5.31303263832177e-37	TXNIP_high	LINC01871
UBE2D3	1.82429296670067e-41	-0.47749	0.65	0.722	6.67709468742111e-37	TXNIP_high	UBE2D3
RPLP2	1.93691849361451e-41	0.167321	0.997	0.973	7.08931537847846e-37	TXNIP_high	RPLP2
PCNX4	2.53299563538758e-41	0.869165	0.259	0.156	9.2710173250821e-37	TXNIP_high	PCNX4
GAPDH	2.61304297291641e-41	-0.370951	0.896	0.898	9.56399858517136e-37	TXNIP_high	GAPDH
SMIM3	4.32797217563922e-41	1.03811	0.251	0.151	1.58408109600571e-36	TXNIP_high	SMIM3
MCUB	4.72972075413158e-41	0.738048	0.329	0.214	1.7311250932197e-36	TXNIP_high	MCUB
MTRNR2L12	7.88930815604193e-41	-0.361402	0.999	0.999	2.88756567819291e-36	TXNIP_high	MTRNR2L12
AAK1	9.80488053602703e-41	0.549541	0.407	0.285	3.58868432499125e-36	TXNIP_high	AAK1
PNMA5	2.06132147298374e-40	2.92874	0.037	0.005	7.54464272326778e-36	TXNIP_high	PNMA5
HMGB2	2.37720489064819e-40	0.452873	0.477	0.348	8.70080762026143e-36	TXNIP_high	HMGB2
SERPINH1	2.41241603634695e-40	-3.84068	0.015	0.084	8.82968393463346e-36	TXNIP_high	SERPINH1
EPB41	4.48332120023966e-40	0.597863	0.427	0.31	1.64094039249972e-35	TXNIP_high	EPB41
WAKMAR2	5.50979784926729e-40	0.860573	0.208	0.115	2.01664111081032e-35	TXNIP_high	WAKMAR2
TARS	7.11462615440267e-40	-1.40352	0.081	0.18	2.60402431877292e-35	TXNIP_high	TARS
MT-CO2	1.08107067281289e-39	0.175667	0.999	0.997	3.95682676956247e-35	TXNIP_high	MT-CO2
RBL2	2.6305773541574e-39	0.48199	0.508	0.39	9.62817617395149e-35	TXNIP_high	RBL2
SP100	3.58381570965064e-39	0.501115	0.501	0.383	1.31171238788923e-34	TXNIP_high	SP100
SERPINB9	4.14538170553035e-39	-0.904309	0.336	0.446	1.51725115804117e-34	TXNIP_high	SERPINB9
DPP4	6.64387297808802e-39	0.786809	0.258	0.156	2.43172394871e-34	TXNIP_high	DPP4
ATP6V0E2	8.94859128037255e-39	0.921621	0.232	0.137	3.27527389452916e-34	TXNIP_high	ATP6V0E2
LRRFIP1	1.52288985952533e-38	-0.604595	0.568	0.649	5.57392917484866e-34	TXNIP_high	LRRFIP1
IL32	1.77604486857796e-38	-0.465783	0.919	0.878	6.5005018234822e-34	TXNIP_high	IL32
KIAA0513	1.98950330413191e-38	1.53699	0.09	0.033	7.28178104345322e-34	TXNIP_high	KIAA0513
ARHGAP5	3.46066428273767e-38	1.01693	0.153	0.075	1.26663773412482e-33	TXNIP_high	ARHGAP5
ANAPC16	7.82364944971994e-38	0.48822	0.576	0.472	2.863533935092e-33	TXNIP_high	ANAPC16
PMAIP1	1.75347593857214e-37	-0.831956	0.309	0.426	6.41789728276791e-33	TXNIP_high	PMAIP1
CGAS	2.00939596180998e-37	-1.50773	0.08	0.174	7.35459015982072e-33	TXNIP_high	CGAS
BIRC3	2.67857202756235e-37	-0.82786	0.497	0.584	9.80384147808096e-33	TXNIP_high	BIRC3
MRPS6	3.3962874163497e-37	-1.17452	0.133	0.239	1.24307515725815e-32	TXNIP_high	MRPS6
RAB11FIP1	3.77770867911072e-37	-1.12491	0.152	0.261	1.38267915364131e-32	TXNIP_high	RAB11FIP1
BATF	6.55662533013168e-37	-0.914348	0.359	0.465	2.3997904370815e-32	TXNIP_high	BATF
PXYLP1	7.22731485864356e-37	1.9506	0.056	0.015	2.64526951141213e-32	TXNIP_high	PXYLP1
TPD52	1.30334688640706e-36	0.932437	0.208	0.12	4.77037993893848e-32	TXNIP_high	TPD52
HSPA9	1.81525287741141e-36	-0.669889	0.343	0.46	6.64400705661349e-32	TXNIP_high	HSPA9
CAMK4	2.18475413195452e-36	0.396644	0.556	0.436	7.99641859836675e-32	TXNIP_high	CAMK4
MINDY2	2.86617645542114e-36	0.984461	0.185	0.101	1.04904924444869e-31	TXNIP_high	MINDY2
HIPK2	4.49374148526829e-36	0.745559	0.287	0.186	1.64475432102305e-31	TXNIP_high	HIPK2
LDLRAP1	4.81276803613076e-36	1.1532	0.11	0.047	1.76152122890422e-31	TXNIP_high	LDLRAP1
RPS29	6.48228904596563e-36	0.214446	0.959	0.911	2.37258261371388e-31	TXNIP_high	RPS29
HSPA5	8.6096186165612e-36	-0.526604	0.704	0.746	3.15120650984757e-31	TXNIP_high	HSPA5
AC013264.1	1.00732200598704e-35	1.47991	0.095	0.038	3.68689927411317e-31	TXNIP_high	AC013264.1
ZNF609	1.07537321273504e-35	0.979432	0.182	0.1	3.9359734959315e-31	TXNIP_high	ZNF609
GBP2	1.10712442868894e-35	-0.899447	0.226	0.337	4.05218612144439e-31	TXNIP_high	GBP2
BCL2	1.12449942941918e-35	0.582714	0.436	0.328	4.11578036161713e-31	TXNIP_high	BCL2
RPL9	1.24304978725022e-35	0.174896	0.993	0.959	4.54968652631452e-31	TXNIP_high	RPL9
HLA-DQB1	1.38339455965513e-35	-2.46627	0.031	0.103	5.06336242779373e-31	TXNIP_high	HLA-DQB1
TIGIT	1.66689070480089e-35	-2.38898	0.029	0.1	6.10098666864173e-31	TXNIP_high	TIGIT
CDC37	2.08850488737663e-35	-0.569616	0.6	0.671	7.64413673828721e-31	TXNIP_high	CDC37
FABP5	2.18470796036663e-35	-2.05759	0.037	0.113	7.99624960573792e-31	TXNIP_high	FABP5
TMEM243	2.42586322594157e-35	0.71628	0.318	0.215	8.87890199326875e-31	TXNIP_high	TMEM243
SRSF2	3.22484240075506e-35	0.286998	0.757	0.656	1.18032456710036e-30	TXNIP_high	SRSF2
SELENOK	4.61970179113415e-35	-0.540996	0.566	0.655	1.69085705257301e-30	TXNIP_high	SELENOK
CRIP1	4.9944120705942e-35	-0.440394	0.813	0.84	1.82800476195818e-30	TXNIP_high	CRIP1
EMP3	5.9303916400572e-35	-0.613987	0.446	0.55	2.17058264417734e-30	TXNIP_high	EMP3
IL21R	6.82911616970358e-35	-1.80722	0.041	0.117	2.49952480927321e-30	TXNIP_high	IL21R
HNRNPLL	7.55006303455933e-35	-0.906619	0.212	0.325	2.76339857127906e-30	TXNIP_high	HNRNPLL
YARS	1.08255318698369e-34	-1.27644	0.089	0.181	3.96225291967902e-30	TXNIP_high	YARS
ZFP36L1	1.16177530267962e-34	-0.637421	0.681	0.73	4.25221378533768e-30	TXNIP_high	ZFP36L1
ITGAE	1.22739881336399e-34	0.562197	0.392	0.281	4.49240239679356e-30	TXNIP_high	ITGAE
EMB	1.45350879494693e-34	0.538369	0.446	0.339	5.31998754038527e-30	TXNIP_high	EMB
GZMH	1.51151621487261e-34	-4.8562	0.004	0.057	5.53230049805524e-30	TXNIP_high	GZMH
RPS28	1.71802022309884e-34	0.167227	0.997	0.976	6.28812581856407e-30	TXNIP_high	RPS28
UBE2A	1.79625057155745e-34	-0.83997	0.237	0.348	6.57445671695741e-30	TXNIP_high	UBE2A
TC2N	2.14321254280562e-34	0.426089	0.468	0.349	7.84437222792286e-30	TXNIP_high	TC2N
ZNF831	3.13962845750045e-34	0.773759	0.264	0.169	1.14913541172974e-29	TXNIP_high	ZNF831
GPD1L	4.88490636170261e-34	1.32179	0.1	0.042	1.78792457744677e-29	TXNIP_high	GPD1L
RPL35	8.56737770115101e-34	0.194152	0.971	0.937	3.13574591239828e-29	TXNIP_high	RPL35
SYTL3	8.56761804593464e-34	0.327845	0.602	0.483	3.13583388099254e-29	TXNIP_high	SYTL3
HNRNPL	9.20034128075442e-34	0.421346	0.59	0.489	3.36741691216893e-29	TXNIP_high	HNRNPL
CTBP1	9.3076305729349e-34	0.601741	0.346	0.242	3.4066858659999e-29	TXNIP_high	CTBP1
SDF4	1.40131152531435e-33	-0.760216	0.285	0.394	5.12894031380307e-29	TXNIP_high	SDF4
FYN	2.00757274480449e-33	0.271036	0.779	0.684	7.34791700325893e-29	TXNIP_high	FYN
RARA	2.07993658413992e-33	-1.11748	0.108	0.203	7.61277589161051e-29	TXNIP_high	RARA
PIK3R1	2.36936850417016e-33	0.435385	0.492	0.375	8.67212566211319e-29	TXNIP_high	PIK3R1
BAZ1A	2.9680413570822e-33	-0.803147	0.319	0.424	1.08633281710565e-28	TXNIP_high	BAZ1A
FCMR	3.4578413996895e-33	0.455523	0.414	0.302	1.26560453070035e-28	TXNIP_high	FCMR
KLF6	4.12969782800019e-33	0.25257	0.981	0.964	1.51151070202635e-28	TXNIP_high	KLF6
TOP1	4.80500060879983e-33	-0.777484	0.302	0.412	1.75867827282683e-28	TXNIP_high	TOP1
TP53INP1	6.47151085367055e-33	0.626422	0.296	0.197	2.36863768755196e-28	TXNIP_high	TP53INP1
RNF157	6.48643550956129e-33	0.939885	0.163	0.087	2.37410026085453e-28	TXNIP_high	RNF157
BACH1	6.82330513692977e-33	-1.16781	0.105	0.198	2.49739791316767e-28	TXNIP_high	BACH1
TNIP1	8.40597582222998e-33	-0.693164	0.31	0.422	3.07667121069439e-28	TXNIP_high	TNIP1
RPL7A	9.09529142339887e-33	0.161312	0.989	0.966	3.32896761387822e-28	TXNIP_high	RPL7A
KLF10	1.21553858396516e-32	-0.975443	0.126	0.226	4.44899277117087e-28	TXNIP_high	KLF10
UBASH3B	1.2297664613032e-32	1.22636	0.114	0.053	4.50106822501583e-28	TXNIP_high	UBASH3B
CCL4	2.4297575869774e-32	-1.76973	0.054	0.132	8.89315574409597e-28	TXNIP_high	CCL4
PDCD1	2.56067544544942e-32	-1.06021	0.123	0.219	9.37232819788941e-28	TXNIP_high	PDCD1
NOP10	3.74310321753566e-32	-0.739421	0.213	0.324	1.37001320865023e-27	TXNIP_high	NOP10
CEBPD	6.03701182754703e-32	0.49421	0.372	0.263	2.20960669900049e-27	TXNIP_high	CEBPD
MAST4	6.27688082983104e-32	-1.42452	0.064	0.145	2.29740115252646e-27	TXNIP_high	MAST4
IRS2	6.36556822188018e-32	0.658271	0.3	0.203	2.32986162489037e-27	TXNIP_high	IRS2
S100A11	7.36840984091145e-32	0.332982	0.611	0.494	2.696911685872e-27	TXNIP_high	S100A11
CXCR3	8.5466510932984e-32	-1.45057	0.056	0.134	3.12815976665815e-27	TXNIP_high	CXCR3
ATP1B3	1.13896795577079e-31	-1.05844	0.227	0.326	4.16873661491667e-27	TXNIP_high	ATP1B3
STAT5A	1.38533167620775e-31	-1.16957	0.148	0.245	5.070452468088e-27	TXNIP_high	STAT5A
NACA	3.84175658141778e-31	0.190289	0.978	0.937	1.40612132636472e-26	TXNIP_high	NACA
TRADD	4.32724767075061e-31	0.709831	0.263	0.172	1.58381591997143e-26	TXNIP_high	TRADD
BAIAP2	4.80482934599439e-31	-1.64903	0.059	0.135	1.75861558892741e-26	TXNIP_high	BAIAP2
PKM	5.48078900021308e-31	-0.722143	0.37	0.47	2.00602358196799e-26	TXNIP_high	PKM
SURF4	6.95220833986561e-31	-0.766207	0.231	0.336	2.54457777447421e-26	TXNIP_high	SURF4
DDIT4	8.33903879205231e-31	0.188911	0.73	0.607	3.05217158827907e-26	TXNIP_high	DDIT4
NAB1	1.15059787849437e-30	-1.59401	0.042	0.112	4.21130329507725e-26	TXNIP_high	NAB1
CDC14A	1.25891793060539e-30	0.54226	0.353	0.251	4.60776551780879e-26	TXNIP_high	CDC14A
SC5D	1.27360576110065e-30	0.893596	0.193	0.114	4.66152444620448e-26	TXNIP_high	SC5D
TPT1	1.45869335221321e-30	0.133258	0.999	0.993	5.33896353843557e-26	TXNIP_high	TPT1
FASLG	2.27654665250206e-30	-2.47023	0.008	0.058	8.33238840282281e-26	TXNIP_high	FASLG
ZFAND5	2.65191227386427e-30	0.422134	0.594	0.504	9.70626411357062e-26	TXNIP_high	ZFAND5
AC010883.3	2.98727690172587e-30	1.08897	0.118	0.057	1.09337321880069e-25	TXNIP_high	AC010883.3
HOPX	3.03198253490131e-30	-1.17757	0.077	0.159	1.10973592759923e-25	TXNIP_high	HOPX
IL4I1	5.28947217673868e-30	-1.08727	0.124	0.215	1.93599971140813e-25	TXNIP_high	IL4I1
MT-ATP6	7.95467412606295e-30	0.129211	0.999	0.996	2.9114902768803e-25	TXNIP_high	MT-ATP6
RANBP2	8.1007809526014e-30	-0.813649	0.274	0.377	2.96496683646164e-25	TXNIP_high	RANBP2
HLA-DQA1	1.04939944928634e-29	-5.29987	0.001	0.044	3.84090692433294e-25	TXNIP_high	HLA-DQA1
GMFG	1.35564725933643e-29	0.324444	0.643	0.538	4.96180453389726e-25	TXNIP_high	GMFG
ST13	2.11657205866263e-29	-0.609758	0.377	0.476	7.74686539191109e-25	TXNIP_high	ST13
CDC42EP3	2.13639344810515e-29	-0.726733	0.312	0.412	7.81941365940965e-25	TXNIP_high	CDC42EP3
MT-ND5	2.72212375025319e-29	0.202236	0.968	0.943	9.9632451383017e-25	TXNIP_high	MT-ND5
RPL15	3.25227040966379e-29	0.176816	0.971	0.937	1.19036349264104e-24	TXNIP_high	RPL15
HNRNPC	4.10832427622274e-29	-0.436353	0.624	0.695	1.50368776834029e-24	TXNIP_high	HNRNPC
RACK1	4.25217077591664e-29	0.181476	0.966	0.93	1.55633702569325e-24	TXNIP_high	RACK1
KAT6B	5.49941061866362e-29	0.624496	0.335	0.24	2.01283928053707e-24	TXNIP_high	KAT6B
ZNF652	5.65459258271802e-29	0.736047	0.222	0.139	2.06963743120062e-24	TXNIP_high	ZNF652
EEF1D	8.6224876674411e-29	0.213816	0.925	0.872	3.15591671116012e-24	TXNIP_high	EEF1D
ECH1	8.69746979925406e-29	0.582512	0.344	0.249	3.18336092122498e-24	TXNIP_high	ECH1
MIDN	9.26913047095232e-29	-0.988177	0.158	0.251	3.39259444367326e-24	TXNIP_high	MIDN
RPL26	1.18941775909457e-28	0.152683	0.99	0.963	4.35338794006203e-24	TXNIP_high	RPL26
SLC4A10	1.74588378518985e-28	0.991961	0.134	0.07	6.39010924217337e-24	TXNIP_high	SLC4A10
RPL7	1.89183167732122e-28	0.241981	0.859	0.799	6.92429312216339e-24	TXNIP_high	RPL7
IL2	1.95463173239583e-28	-0.430351	0.249	0.156	7.15414760374198e-24	TXNIP_high	IL2
AFF3	3.49927113431057e-28	1.34718	0.076	0.03	1.28076822786901e-23	TXNIP_high	AFF3
HLA-DRA	3.66689211596628e-28	-3.59081	0.015	0.066	1.34211918336482e-23	TXNIP_high	HLA-DRA
EGR1	3.71514931969976e-28	-0.102848	0.32	0.459	1.35978180250331e-23	TXNIP_high	EGR1
RNF125	3.71537901865362e-28	0.795126	0.211	0.132	1.35986587461741e-23	TXNIP_high	RNF125
USP12	3.96682197577135e-28	-1.24939	0.093	0.175	1.45189651135207e-23	TXNIP_high	USP12
MAP3K8	4.00751405532981e-28	-0.728374	0.26	0.36	1.46679021939126e-23	TXNIP_high	MAP3K8
BZW1	4.81532215769653e-28	-0.472402	0.549	0.625	1.76245606293851e-23	TXNIP_high	BZW1
CD74	5.21129691741524e-28	-0.883209	0.712	0.734	1.90738678474315e-23	TXNIP_high	CD74
CHD2	5.37102853576088e-28	-0.580327	0.499	0.587	1.96585015437384e-23	TXNIP_high	CHD2
IL18R1	6.82692789621307e-28	0.614953	0.28	0.191	2.49872387929295e-23	TXNIP_high	IL18R1
OASL	7.8006267069647e-28	-3.80118	0.007	0.052	2.85510738101615e-23	TXNIP_high	OASL
ETF1	8.37650096350854e-28	-0.718384	0.221	0.323	3.06588311765376e-23	TXNIP_high	ETF1
DYNLT1	8.41282094000966e-28	0.687446	0.261	0.174	3.07917659225294e-23	TXNIP_high	DYNLT1
ELOVL6	1.73940694237842e-27	1.17998	0.107	0.051	6.36640334979925e-23	TXNIP_high	ELOVL6
MCOLN2	1.75019585194197e-27	-1.34469	0.066	0.14	6.40589183769282e-23	TXNIP_high	MCOLN2
AL499604.1	1.86389715617162e-27	0.719947	0.141	0.076	6.82204998130376e-23	TXNIP_high	AL499604.1
GLS	2.01731323584467e-27	-0.606228	0.403	0.499	7.38356817451507e-23	TXNIP_high	GLS
HIVEP1	2.30986792918282e-27	-1.31093	0.052	0.122	8.45434760760203e-23	TXNIP_high	HIVEP1
MYADM	2.31766487089572e-27	-0.405271	0.776	0.796	8.48288519396543e-23	TXNIP_high	MYADM
MOB3A	2.65392436788488e-27	-1.10891	0.09	0.17	9.71362857889545e-23	TXNIP_high	MOB3A
SARAF	2.91981013874801e-27	0.166032	0.96	0.896	1.06867970888316e-22	TXNIP_high	SARAF
HIVEP2	3.26005502746613e-27	-0.818365	0.227	0.325	1.19321274060288e-22	TXNIP_high	HIVEP2
TGFB1	3.45270542777675e-27	-0.549925	0.614	0.678	1.26372471362057e-22	TXNIP_high	TGFB1
NEDD4L	5.84359959283562e-27	1.62613	0.042	0.012	2.13881588697376e-22	TXNIP_high	NEDD4L
APRT	5.9790523936932e-27	0.334619	0.646	0.567	2.18839296661565e-22	TXNIP_high	APRT
DDX5	6.02439624037583e-27	0.161709	0.98	0.955	2.20498926793996e-22	TXNIP_high	DDX5
CYSTM1	7.12550138682529e-27	-1.15433	0.085	0.162	2.60800476259192e-22	TXNIP_high	CYSTM1
DENND4A	8.42777821700156e-27	-0.829121	0.205	0.3	3.08465110520474e-22	TXNIP_high	DENND4A
EMD	1.29034491598114e-26	-0.521237	0.423	0.511	4.72279142698257e-22	TXNIP_high	EMD
AIF1	1.42872278669194e-26	1.25318	0.057	0.02	5.22926827157116e-22	TXNIP_high	AIF1
H3F3B	1.91433105400737e-26	-0.244026	0.982	0.975	7.00664309077238e-22	TXNIP_high	H3F3B
ENPP5	2.17557500752501e-26	2.61276	0.024	0.004	7.96282208504229e-22	TXNIP_high	ENPP5
AKNA	2.31287253338783e-26	0.311357	0.498	0.393	8.4653447594528e-22	TXNIP_high	AKNA
ATP2B4	2.40305225382281e-26	-0.673771	0.274	0.372	8.79541155421686e-22	TXNIP_high	ATP2B4
ITK	2.52496050389373e-26	0.225127	0.648	0.531	9.24160794030144e-22	TXNIP_high	ITK
GADD45B	3.18673484227967e-26	-0.731662	0.521	0.596	1.16637681962278e-21	TXNIP_high	GADD45B
TUBB	3.24969372349964e-26	-0.611779	0.364	0.46	1.1894203997381e-21	TXNIP_high	TUBB
LTK	3.86325191487589e-26	0.842132	0.164	0.095	1.41398883336372e-21	TXNIP_high	LTK
DNTTIP2	4.51798304455905e-26	-0.686373	0.227	0.325	1.65362697413906e-21	TXNIP_high	DNTTIP2
TRIQK	4.83490328447233e-26	1.74272	0.045	0.013	1.76962295114972e-21	TXNIP_high	TRIQK
TNFRSF9	4.98742035105767e-26	-1.79382	0.037	0.097	1.82544572269062e-21	TXNIP_high	TNFRSF9
HMGB1	6.80276116071192e-26	0.246981	0.788	0.705	2.48987861243217e-21	TXNIP_high	HMGB1
NEAT1	1.01309991297475e-25	-0.865256	0.459	0.546	3.70804699147887e-21	TXNIP_high	NEAT1
TOX2	1.26451041708088e-25	-3.80835	0.003	0.042	4.62823457755774e-21	TXNIP_high	TOX2
RASGRF2	1.29363279489917e-25	0.985398	0.101	0.049	4.73482539261047e-21	TXNIP_high	RASGRF2
ICAM1	1.40870733860261e-25	-0.977354	0.131	0.216	5.1560097300194e-21	TXNIP_high	ICAM1
TNFSF8	1.45894778266645e-25	0.626712	0.247	0.165	5.33989477933748e-21	TXNIP_high	TNFSF8
ARHGDIB	1.52243136917893e-25	0.167738	0.942	0.869	5.5722510543318e-21	TXNIP_high	ARHGDIB
RPL28	1.57016360188557e-25	0.10581	0.999	0.991	5.74695579926137e-21	TXNIP_high	RPL28
ARL5B	1.76118034930751e-25	-1.24277	0.119	0.197	6.44609619650041e-21	TXNIP_high	ARL5B
HERPUD1	1.91054342861411e-25	0.388152	0.52	0.433	6.99278000307049e-21	TXNIP_high	HERPUD1
UBE2B	2.20182171854891e-25	-0.528828	0.401	0.496	8.05888767206088e-21	TXNIP_high	UBE2B
GK	2.22767541188374e-25	-2.41906	0.016	0.064	8.15351477503568e-21	TXNIP_high	GK
RNF144A	2.24152441830439e-25	0.820476	0.149	0.084	8.20420352343591e-21	TXNIP_high	RNF144A
ZBTB43	2.27816582358169e-25	-0.952518	0.086	0.163	8.33831473089135e-21	TXNIP_high	ZBTB43
RPL23A	2.55077706965979e-25	0.160909	0.965	0.936	9.33609915266178e-21	TXNIP_high	RPL23A
TRAT1	2.66460492375996e-25	0.321456	0.522	0.414	9.75272048145382e-21	TXNIP_high	TRAT1
FLNA	3.14322816551375e-25	-0.698655	0.317	0.411	1.15045294085969e-20	TXNIP_high	FLNA
IL2RA	3.18515732139222e-25	-1.23701	0.137	0.217	1.16579943120277e-20	TXNIP_high	IL2RA
WAS	6.7529311423706e-25	0.411058	0.472	0.379	2.47164032741907e-20	TXNIP_high	WAS
CCT3	7.56007534737392e-25	-0.65283	0.221	0.318	2.76706317789233e-20	TXNIP_high	CCT3
HERPUD2	7.68288415634601e-25	0.455397	0.398	0.304	2.8120124300642e-20	TXNIP_high	HERPUD2
RASA1	9.21307761659635e-25	0.910862	0.106	0.053	3.37207853845043e-20	TXNIP_high	RASA1
ARL4A	9.32377866303078e-25	0.450749	0.449	0.355	3.4125962284559e-20	TXNIP_high	ARL4A
HNRNPUL1	9.8861468473233e-25	0.352315	0.513	0.416	3.6184286075888e-20	TXNIP_high	HNRNPUL1
TGFBR2	1.17578817141921e-24	0.36085	0.401	0.304	4.30350228621143e-20	TXNIP_high	TGFBR2
DDX17	1.3026764365235e-24	0.319579	0.58	0.482	4.76792602531965e-20	TXNIP_high	DDX17
TANK	1.5650488594691e-24	-0.495367	0.497	0.576	5.72823533054286e-20	TXNIP_high	TANK
FXR1	1.7554945216062e-24	-0.67602	0.207	0.302	6.42528549853086e-20	TXNIP_high	FXR1
CCR6	2.04355750337808e-24	0.268071	0.53	0.421	7.47962481811412e-20	TXNIP_high	CCR6
UBE2S	2.22141874716993e-24	-0.476768	0.573	0.647	8.13061475651665e-20	TXNIP_high	UBE2S
NDFIP2	2.39440629098352e-24	-1.97804	0.017	0.064	8.76376646562879e-20	TXNIP_high	NDFIP2
RIPOR2	2.50913899256969e-24	0.720567	0.242	0.165	9.18369962670434e-20	TXNIP_high	RIPOR2
ITGB2	2.53865272111743e-24	-0.841973	0.2	0.288	9.29172282456192e-20	TXNIP_high	ITGB2
GZMK	2.58123592093568e-24	-3.9479	0.008	0.049	9.44758159421668e-20	TXNIP_high	GZMK
NR3C1	2.64180805807746e-24	-0.550977	0.487	0.564	9.66928167336932e-20	TXNIP_high	NR3C1
TCF7	2.86068314167427e-24	0.429594	0.426	0.328	1.0470386366842e-19	TXNIP_high	TCF7
RPL41	4.91656927496854e-24	0.109846	0.999	0.989	1.79951352033124e-19	TXNIP_high	RPL41
NME4	5.39954925890962e-24	0.889036	0.129	0.071	1.97628902425351e-19	TXNIP_high	NME4
TUBB2A	5.8109317776822e-24	-0.774737	0.134	0.218	2.12685913994946e-19	TXNIP_high	TUBB2A
CTBP1-DT	6.82560805939892e-24	1.0868	0.092	0.044	2.4982408058206e-19	TXNIP_high	CTBP1-DT
KLRB1	8.37424142015376e-24	0.225451	0.787	0.67	3.06505610219048e-19	TXNIP_high	KLRB1
RASA2	9.49991354684751e-24	0.527293	0.33	0.246	3.47706335728166e-19	TXNIP_high	RASA2
GNAO1	1.3570188129591e-23	1.1735	0.087	0.041	4.96682455731161e-19	TXNIP_high	GNAO1
RPS9	1.42715042222366e-23	0.147016	0.971	0.935	5.22351326038082e-19	TXNIP_high	RPS9
NDUFV2	1.62628526795465e-23	-0.578012	0.427	0.51	5.95236670924082e-19	TXNIP_high	NDUFV2
CCR9	1.73915557583751e-23	1.07627	0.116	0.062	6.36548332312287e-19	TXNIP_high	CCR9
CNOT10	1.82233996150445e-23	0.885331	0.145	0.084	6.66994649310244e-19	TXNIP_high	CNOT10
ZBTB38	2.39918371898708e-23	0.472392	0.335	0.245	8.7812523298646e-19	TXNIP_high	ZBTB38
PNPLA8	2.41453613733357e-23	-0.764217	0.176	0.264	8.83744371625462e-19	TXNIP_high	PNPLA8
LTA	2.63950652088813e-23	-1.60867	0.043	0.101	9.66085781710265e-19	TXNIP_high	LTA
CD82	2.72554884145218e-23	-0.776792	0.165	0.251	9.97578131459914e-19	TXNIP_high	CD82
M6PR	3.77670504836672e-23	0.530455	0.309	0.227	1.3823118147527e-18	TXNIP_high	M6PR
UGP2	4.00375858671744e-23	0.432178	0.321	0.236	1.46541568032445e-18	TXNIP_high	UGP2
TESC	4.22600555099504e-23	-1.62915	0.028	0.08	1.5467602917197e-18	TXNIP_high	TESC
BCL11B	4.23101319584403e-23	0.382336	0.366	0.276	1.54859313981087e-18	TXNIP_high	BCL11B
LINC01943	5.06460616632193e-23	-1.76847	0.031	0.084	1.85369650293549e-18	TXNIP_high	LINC01943
NAA50	5.13671717867781e-23	-0.807858	0.165	0.249	1.88008985456786e-18	TXNIP_high	NAA50
LYST	5.15431908553836e-23	-1.15472	0.059	0.123	1.8865323284979e-18	TXNIP_high	LYST
ATP6V0C	6.56169588120347e-23	-0.392527	0.621	0.677	2.40164630947928e-18	TXNIP_high	ATP6V0C
KIT	7.00251350080003e-23	1.2432	0.074	0.033	2.56298996642782e-18	TXNIP_high	KIT
CFAP20	7.27774486299644e-23	0.717652	0.202	0.131	2.66372739730533e-18	TXNIP_high	CFAP20
MRPL10	7.76087092784888e-23	0.492584	0.314	0.231	2.84055636830197e-18	TXNIP_high	MRPL10
SLC7A5	7.9976803695444e-23	0.233259	0.617	0.521	2.92723099205695e-18	TXNIP_high	SLC7A5
TPM4	9.76733963643218e-23	-0.68317	0.227	0.316	3.57494398033054e-18	TXNIP_high	TPM4
ANKRD12	9.86344249852314e-23	-0.509637	0.645	0.686	3.61011858888445e-18	TXNIP_high	ANKRD12
FAM102A	1.03784038617363e-22	0.554035	0.262	0.183	3.79859959743409e-18	TXNIP_high	FAM102A
ZSWIM6	1.0400102157421e-22	-1.03603	0.107	0.18	3.80654139063767e-18	TXNIP_high	ZSWIM6
N4BP1	1.20042898678283e-22	-0.724683	0.183	0.269	4.39369013452383e-18	TXNIP_high	N4BP1
TNRC6B	1.50009624738229e-22	0.526534	0.318	0.234	5.49050227504392e-18	TXNIP_high	TNRC6B
EIF4A1	1.7361841546304e-22	-0.297617	0.765	0.806	6.35460762436271e-18	TXNIP_high	EIF4A1
GPR65	1.75803408617338e-22	0.397486	0.492	0.404	6.43458055880319e-18	TXNIP_high	GPR65
RELT	2.31439036552256e-22	-1.01613	0.11	0.183	8.47090017684914e-18	TXNIP_high	RELT
BRAF	2.61363334999197e-22	-0.860027	0.165	0.247	9.56615942430562e-18	TXNIP_high	BRAF
PPP3CA	2.64613002943683e-22	0.510544	0.275	0.194	9.68510052074176e-18	TXNIP_high	PPP3CA
PRKCH	2.78855981989356e-22	0.325925	0.443	0.347	1.02064077967924e-17	TXNIP_high	PRKCH
RBPJ	3.45030928115898e-22	-1.07139	0.135	0.211	1.262847699997e-17	TXNIP_high	RBPJ
AC026979.2	3.76393477967341e-22	0.654924	0.211	0.139	1.37763776870826e-17	TXNIP_high	AC026979.2
ABCG1	4.63979458566573e-22	-1.37461	0.04	0.096	1.69821121629951e-17	TXNIP_high	ABCG1
DYNLL1	5.10291695717895e-22	-0.501059	0.432	0.52	1.86771863549707e-17	TXNIP_high	DYNLL1
HSP90B1	5.68149783482888e-22	-0.500986	0.582	0.633	2.07948502252572e-17	TXNIP_high	HSP90B1
YWHAZ	6.13937586974532e-22	-0.26047	0.864	0.864	2.24707296208549e-17	TXNIP_high	YWHAZ
NFIA	6.45172970530853e-22	1.26001	0.048	0.017	2.36139758943997e-17	TXNIP_high	NFIA
HLA-DMA	7.19655272769121e-22	-1.76881	0.023	0.07	2.63401026386226e-17	TXNIP_high	HLA-DMA
FOSB	7.52280625351225e-22	0.152066	0.858	0.77	2.75342231684802e-17	TXNIP_high	FOSB
DENND6A	8.19780150199148e-22	0.909482	0.113	0.061	3.0004773277439e-17	TXNIP_high	DENND6A
MAPRE2	1.02977922870426e-21	-0.582857	0.322	0.411	3.76909495498046e-17	TXNIP_high	MAPRE2
NOP58	1.06424410731736e-21	-0.577729	0.413	0.494	3.89523985719228e-17	TXNIP_high	NOP58
GPR35	1.09749118588188e-21	-1.35556	0.036	0.089	4.01692748944627e-17	TXNIP_high	GPR35
ANKLE2	1.20352783602366e-21	-0.90617	0.143	0.219	4.40503223263021e-17	TXNIP_high	ANKLE2
IQGAP2	1.40718853541011e-21	0.464698	0.311	0.229	5.15045075845454e-17	TXNIP_high	IQGAP2
GTF3A	1.4909748625137e-21	0.383254	0.44	0.354	5.45711709428639e-17	TXNIP_high	GTF3A
DTHD1	1.59309816672633e-21	-3.23033	0.006	0.041	5.83089860003502e-17	TXNIP_high	DTHD1
PLCB1	1.79105896667837e-21	0.610109	0.224	0.152	6.5554549239395e-17	TXNIP_high	PLCB1
MED30	2.01759627571208e-21	0.58556	0.241	0.168	7.38460412873378e-17	TXNIP_high	MED30
LINC02195	2.03312270974297e-21	-8.40283	0	0.029	7.44143242993023e-17	TXNIP_high	LINC02195
PCNX1	2.08304520574635e-21	0.43704	0.319	0.236	7.62415375755222e-17	TXNIP_high	PCNX1
EVI2B	2.19201842365352e-21	-0.573679	0.383	0.466	8.02300663241427e-17	TXNIP_high	EVI2B
SYT11	2.22944233221991e-21	-1.78513	0.021	0.067	8.1599818801581e-17	TXNIP_high	SYT11
TESPA1	2.45610364075318e-21	0.668551	0.231	0.159	8.98958493552071e-17	TXNIP_high	TESPA1
RANGAP1	2.49688060609986e-21	-0.968308	0.093	0.162	9.13883270638609e-17	TXNIP_high	RANGAP1
EZH2	2.57569395671406e-21	-1.42637	0.031	0.081	9.42729745096913e-17	TXNIP_high	EZH2
SLC25A6	2.77430790419669e-21	0.229958	0.797	0.724	1.01542443601503e-16	TXNIP_high	SLC25A6
PAXX	3.0074363008668e-21	0.379447	0.522	0.441	1.10075176048026e-16	TXNIP_high	PAXX
PEBP1	3.15057203896238e-21	0.324476	0.518	0.431	1.15314087198062e-16	TXNIP_high	PEBP1
LSR	3.19610663909943e-21	0.823761	0.116	0.064	1.16980699097678e-16	TXNIP_high	LSR
MAFG	3.34754962539828e-21	-1.57485	0.027	0.076	1.22523663839202e-16	TXNIP_high	MAFG
LINC01550	3.67707644063127e-21	1.06516	0.098	0.051	1.34584674803545e-16	TXNIP_high	LINC01550
ADAM23	4.08224988678362e-21	1.31017	0.069	0.031	1.49414428106167e-16	TXNIP_high	ADAM23
UNG	4.57577649756107e-21	0.984305	0.106	0.057	1.67477995587233e-16	TXNIP_high	UNG
RPS6KA3	4.81898143995565e-21	0.341887	0.469	0.38	1.76379539683817e-16	TXNIP_high	RPS6KA3
CREM	4.95651274163227e-21	-0.397989	0.679	0.717	1.81413322856483e-16	TXNIP_high	CREM
TSEN54	5.23900690118979e-21	0.446057	0.307	0.227	1.91752891590447e-16	TXNIP_high	TSEN54
SAE1	6.61042354359857e-21	0.7763	0.147	0.088	2.41948112119251e-16	TXNIP_high	SAE1
RNF168	6.79941753406674e-21	-0.865882	0.098	0.168	2.48865481164377e-16	TXNIP_high	RNF168
SLAMF7	7.05777350995532e-21	-2.10641	0.018	0.06	2.58321568237875e-16	TXNIP_high	SLAMF7
MYL12A	7.19553489688501e-21	0.167656	0.804	0.705	2.63363772760888e-16	TXNIP_high	MYL12A
CLPP	7.79187115028937e-21	0.524874	0.283	0.207	2.85190275971741e-16	TXNIP_high	CLPP
AQP3	8.44615362920384e-21	0.406102	0.375	0.29	3.0913766898249e-16	TXNIP_high	AQP3
AC025259.3	9.83748385880261e-21	-1.83825	0.031	0.079	3.60061746716034e-16	TXNIP_high	AC025259.3
RPL27A	1.09223487811497e-20	0.192301	0.88	0.821	3.99768887738858e-16	TXNIP_high	RPL27A
TICAM1	1.19101928165941e-20	-0.858846	0.093	0.161	4.35924967280159e-16	TXNIP_high	TICAM1
HLA-C	1.27468744144598e-20	0.102793	0.993	0.978	4.66548350443642e-16	TXNIP_high	HLA-C
PCBP1	1.43167064523316e-20	-0.298312	0.724	0.755	5.24005772861789e-16	TXNIP_high	PCBP1
COL5A3	1.5544282002462e-20	1.17825	0.07	0.032	5.6893626557211e-16	TXNIP_high	COL5A3
G3BP2	1.6700297122443e-20	-0.477635	0.54	0.603	6.11247574978535e-16	TXNIP_high	G3BP2
MIR222HG	2.20918479979244e-20	-1.5461	0.025	0.071	8.0858372857203e-16	TXNIP_high	MIR222HG
S100A10	2.26160924544234e-20	-0.514402	0.698	0.712	8.2777159992435e-16	TXNIP_high	S100A10
ARHGEF7	2.40686401996559e-20	0.458467	0.295	0.216	8.80936299947605e-16	TXNIP_high	ARHGEF7
MXD1	2.54881260068837e-20	-1.17162	0.064	0.124	9.32890899977951e-16	TXNIP_high	MXD1
BTN3A2	2.80278096663197e-20	0.620435	0.22	0.151	1.02584586159697e-15	TXNIP_high	BTN3A2
NABP1	3.39963558397816e-20	-0.874539	0.193	0.27	1.24430062009185e-15	TXNIP_high	NABP1
TRAPPC6A	3.65502858729838e-20	0.571461	0.287	0.214	1.33777701323708e-15	TXNIP_high	TRAPPC6A
STN1	4.06571688171933e-20	0.556784	0.199	0.133	1.48809303587809e-15	TXNIP_high	STN1
NR1D1	4.3451150300251e-20	-0.863413	0.102	0.171	1.59035555213949e-15	TXNIP_high	NR1D1
PTTG1	4.48805533903818e-20	-1.06339	0.067	0.128	1.64267313464136e-15	TXNIP_high	PTTG1
BLMH	4.50825881684035e-20	0.736623	0.159	0.1	1.65006780955174e-15	TXNIP_high	BLMH
RPL13A	4.54805715816906e-20	0.155755	0.963	0.928	1.66463440046146e-15	TXNIP_high	RPL13A
CALR	4.71684449368548e-20	-0.419045	0.601	0.65	1.72641225313382e-15	TXNIP_high	CALR
PAPOLA	4.71943153340057e-20	-0.561072	0.358	0.439	1.72735913553994e-15	TXNIP_high	PAPOLA
GZMB	4.78128685134371e-20	-2.54887	0.026	0.071	1.74999880046031e-15	TXNIP_high	GZMB
PRRC2C	5.19146964297454e-20	-0.359714	0.639	0.702	1.90012980402511e-15	TXNIP_high	PRRC2C
RPL31	5.42667366839896e-20	0.175579	0.918	0.87	1.9862168293707e-15	TXNIP_high	RPL31
POLR3GL	5.45790468297275e-20	0.574732	0.281	0.206	1.99764769301486e-15	TXNIP_high	POLR3GL
PTPN7	5.98320615308945e-20	-0.678347	0.196	0.275	2.18991328409227e-15	TXNIP_high	PTPN7
CEBPB	6.08992323609459e-20	0.544087	0.311	0.238	2.22897280364298e-15	TXNIP_high	CEBPB
GABPB1-IT1	6.26995893185364e-20	0.568658	0.223	0.154	2.29486766864775e-15	TXNIP_high	GABPB1-IT1
TAGAP	7.27706033212231e-20	0.196345	0.721	0.637	2.66347685216009e-15	TXNIP_high	TAGAP
DHRS7	7.30754292750119e-20	0.409952	0.376	0.292	2.67463378689471e-15	TXNIP_high	DHRS7
BICDL1	8.56844329615001e-20	-1.24702	0.052	0.107	3.13613593082387e-15	TXNIP_high	BICDL1
REX1BD	8.84571765409057e-20	0.363129	0.455	0.376	3.23762111857369e-15	TXNIP_high	REX1BD
YPEL5	9.01011834323363e-20	-0.425936	0.72	0.737	3.29779341480694e-15	TXNIP_high	YPEL5
RPL37A	9.14937558266332e-20	0.152947	0.949	0.906	3.3487629570106e-15	TXNIP_high	RPL37A
ZMYND8	1.01033820665037e-19	0.886091	0.117	0.067	3.69793887016101e-15	TXNIP_high	ZMYND8
YIPF5	1.07202932786934e-19	-0.721192	0.158	0.234	3.92373454293458e-15	TXNIP_high	YIPF5
CHST7	1.27812267766833e-19	-2.03512	0.014	0.052	4.67805681253387e-15	TXNIP_high	CHST7
RHOG	1.33178336570912e-19	-0.49292	0.419	0.491	4.87446029683196e-15	TXNIP_high	RHOG
ATP1A1	1.38009952491553e-19	-0.582016	0.406	0.485	5.05130227114334e-15	TXNIP_high	ATP1A1
POU2F2	1.59564704883395e-19	-1.21273	0.049	0.103	5.84022776343715e-15	TXNIP_high	POU2F2
PPP1R2	1.65264578087914e-19	0.274621	0.625	0.551	6.04884882259575e-15	TXNIP_high	PPP1R2
UBA52	1.71538903971525e-19	0.152711	0.961	0.922	6.27849542426177e-15	TXNIP_high	UBA52
PELI1	1.925413764674e-19	-0.754099	0.212	0.292	7.04720692008331e-15	TXNIP_high	PELI1
AC004556.3	2.51891756964318e-19	2.22279	0.02	0.004	9.21949019665099e-15	TXNIP_high	AC004556.3
TIFA	2.78612178690263e-19	-0.556482	0.289	0.373	1.01974843522423e-14	TXNIP_high	TIFA
DUT	3.02424720972017e-19	0.449051	0.336	0.256	1.10690472122968e-14	TXNIP_high	DUT
FYB1	3.02725335442149e-19	0.189759	0.819	0.746	1.10800500025181e-14	TXNIP_high	FYB1
PTPRJ	3.07848838611979e-19	-0.99274	0.077	0.138	1.1267575342037e-14	TXNIP_high	PTPRJ
CCT2	3.2151200650605e-19	-0.49844	0.33	0.414	1.17676609501279e-14	TXNIP_high	CCT2
SFMBT1	3.29162594587561e-19	1.11331	0.083	0.042	1.20476801244993e-14	TXNIP_high	SFMBT1
CD81	3.45475086208001e-19	-0.434455	0.543	0.6	1.2644733630299e-14	TXNIP_high	CD81
OPTN	3.66475674229441e-19	-0.595641	0.221	0.304	1.34133761524718e-14	TXNIP_high	OPTN
MYO15B	4.46657107375045e-19	2.24149	0.021	0.004	1.6348096787034e-14	TXNIP_high	MYO15B
TNIP2	4.79073690354604e-19	-0.765502	0.149	0.222	1.75345761406689e-14	TXNIP_high	TNIP2
LRRC8C	4.98915430937738e-19	0.576999	0.225	0.158	1.82608036877521e-14	TXNIP_high	LRRC8C
PXN	6.13994652501311e-19	1.23079	0.072	0.034	2.24728182762005e-14	TXNIP_high	PXN
RCOR1	6.48657137145604e-19	-0.989404	0.095	0.159	2.37414998766663e-14	TXNIP_high	RCOR1
RSRP1	6.92375881322896e-19	0.153839	0.726	0.654	2.53416496322993e-14	TXNIP_high	RSRP1
MAML2	6.97450606512626e-19	0.3735	0.306	0.229	2.55273896489686e-14	TXNIP_high	MAML2
DUSP2	7.47911240252685e-19	-0.520105	0.62	0.668	2.73742993044885e-14	TXNIP_high	DUSP2
HNRNPA2B1	7.48259618881022e-19	-0.264843	0.831	0.857	2.73870503106643e-14	TXNIP_high	HNRNPA2B1
CD83	7.80177058941109e-19	-0.721463	0.339	0.415	2.85552605343035e-14	TXNIP_high	CD83
NUSAP1	8.96709462210965e-19	-1.65809	0.018	0.057	3.28204630263835e-14	TXNIP_high	NUSAP1
ATP5IF1	1.00955440129992e-18	0.320991	0.452	0.371	3.69507006419783e-14	TXNIP_high	ATP5IF1
GCHFR	1.20855376619584e-18	0.774117	0.16	0.103	4.42342763965341e-14	TXNIP_high	GCHFR
HNRNPU	1.2761924490328e-18	-0.315184	0.701	0.744	4.67099198270494e-14	TXNIP_high	HNRNPU
NKRF	1.28728555138725e-18	-1.20645	0.071	0.128	4.71159384663249e-14	TXNIP_high	NKRF
SNHG9	1.46327885922502e-18	0.49251	0.162	0.102	5.35574695264951e-14	TXNIP_high	SNHG9
HIF1A	1.47118995303793e-18	-0.601008	0.322	0.4	5.38470234711414e-14	TXNIP_high	HIF1A
PFDN5	1.5141914294958e-18	0.161562	0.922	0.877	5.54209205109758e-14	TXNIP_high	PFDN5
TRIB1	1.58817093047531e-18	-3.68444	0.003	0.031	5.81286442263269e-14	TXNIP_high	TRIB1
GPN1	1.66154695558984e-18	-0.977557	0.082	0.143	6.08142801215436e-14	TXNIP_high	GPN1
CD40LG	1.74462361717043e-18	0.339403	0.416	0.333	6.3854969012055e-14	TXNIP_high	CD40LG
COMMD6	1.77132315459952e-18	0.230014	0.728	0.665	6.48321987814969e-14	TXNIP_high	COMMD6
NUCKS1	1.92062075720438e-18	0.350075	0.435	0.354	7.02966403344376e-14	TXNIP_high	NUCKS1
DEF6	1.92813200425653e-18	0.320275	0.401	0.317	7.05715594877931e-14	TXNIP_high	DEF6
SLBP	2.22550587387797e-18	-0.721754	0.174	0.249	8.14557404898077e-14	TXNIP_high	SLBP
FLI1	2.30570007799146e-18	0.527231	0.26	0.191	8.43909285545656e-14	TXNIP_high	FLI1
FAM118A	2.35632782697677e-18	-0.944822	0.085	0.146	8.62439547951767e-14	TXNIP_high	FAM118A
MT2A	2.39237432318392e-18	-2.12559	0.146	0.211	8.75632926028547e-14	TXNIP_high	MT2A
CTSC	2.44232133654622e-18	-0.827636	0.273	0.346	8.93914032389281e-14	TXNIP_high	CTSC
MAP1LC3A	2.7262549775317e-18	-1.40464	0.036	0.082	9.97836584326376e-14	TXNIP_high	MAP1LC3A
ILF3-DT	2.81876555164788e-18	0.690044	0.135	0.082	1.03169637955864e-13	TXNIP_high	ILF3-DT
NFKBID	2.83287265174557e-18	-0.864373	0.127	0.196	1.0368597192654e-13	TXNIP_high	NFKBID
ENTPD1	2.9675633985486e-18	-2.05015	0.02	0.06	1.08615787950277e-13	TXNIP_high	ENTPD1
XIST	3.34990040102196e-18	-1.9372	0.028	0.072	1.22609704577805e-13	TXNIP_high	XIST
TNFSF9	3.50377203520526e-18	-1.4519	0.079	0.136	1.28241560260548e-13	TXNIP_high	TNFSF9
PRKX	4.12441168683043e-18	-0.84596	0.151	0.22	1.5095759214968e-13	TXNIP_high	PRKX
MVB12B	4.35890495207255e-18	0.719582	0.132	0.08	1.59540280150807e-13	TXNIP_high	MVB12B
FAM102B	4.44388551487184e-18	-1.02791	0.092	0.153	1.62650653729824e-13	TXNIP_high	FAM102B
TLE4	5.1671976270687e-18	0.527393	0.228	0.162	1.89124600348342e-13	TXNIP_high	TLE4
TRAPPC1	5.58003939510888e-18	0.351647	0.416	0.335	2.0423502190038e-13	TXNIP_high	TRAPPC1
NFKB1	5.83321760355387e-18	-0.545621	0.526	0.582	2.13501597507675e-13	TXNIP_high	NFKB1
MSC	5.88747372610423e-18	-1.77414	0.035	0.08	2.15487425849141e-13	TXNIP_high	MSC
GCC2	6.86738420603163e-18	0.374069	0.384	0.309	2.51353129324964e-13	TXNIP_high	GCC2
ARPC5L	7.17170302871266e-18	-0.67441	0.163	0.238	2.62491502553912e-13	TXNIP_high	ARPC5L
AC011603.2	7.21761280152505e-18	-1.03913	0.07	0.126	2.64171846148618e-13	TXNIP_high	AC011603.2
ADGRE5	7.45331339380561e-18	-0.419198	0.716	0.734	2.72798723526679e-13	TXNIP_high	ADGRE5
RELA	7.58341100340715e-18	-0.595513	0.203	0.279	2.77560426135705e-13	TXNIP_high	RELA
SPON1	7.81275101584881e-18	0.801716	0.096	0.052	2.85954499931082e-13	TXNIP_high	SPON1
STAM	8.42460719005497e-18	-0.943753	0.094	0.155	3.08349047763202e-13	TXNIP_high	STAM
CHCHD2	9.38854378224805e-18	-0.28195	0.755	0.766	3.43630090974061e-13	TXNIP_high	CHCHD2
RPS27	1.02573723902291e-17	0.114787	0.994	0.973	3.75430086854775e-13	TXNIP_high	RPS27
IFI44L	1.02735989105469e-17	0.611757	0.127	0.076	3.76023993724927e-13	TXNIP_high	IFI44L
PRDM8	1.03884111471929e-17	-2.29599	0.011	0.044	3.80226236398406e-13	TXNIP_high	PRDM8
RSF1	1.07171154503313e-17	0.372849	0.34	0.262	3.92257142597577e-13	TXNIP_high	RSF1
CAPN7	1.30229435248559e-17	0.565784	0.246	0.179	4.76652755953251e-13	TXNIP_high	CAPN7
HLA-DQA2	1.39240427882609e-17	-4.54237	0.002	0.029	5.09633890093138e-13	TXNIP_high	HLA-DQA2
MAP2K6	1.45405628855909e-17	1.02194	0.073	0.036	5.32199142175511e-13	TXNIP_high	MAP2K6
RBBP8	1.58312543728804e-17	-1.26339	0.038	0.084	5.79439741301794e-13	TXNIP_high	RBBP8
LINC02207	1.58426778887653e-17	1.33247	0.041	0.015	5.798578534067e-13	TXNIP_high	LINC02207
RPS15	1.59046605812845e-17	0.108694	0.996	0.975	5.82126481935594e-13	TXNIP_high	RPS15
ADPRM	1.75420973974209e-17	1.21671	0.065	0.031	6.42058306843002e-13	TXNIP_high	ADPRM
RHBDD2	1.83142858026647e-17	-0.617643	0.267	0.343	6.70321174663329e-13	TXNIP_high	RHBDD2
TRIM14	1.88268088845761e-17	0.748527	0.127	0.078	6.8908003198437e-13	TXNIP_high	TRIM14
ZBTB20	2.01347201357542e-17	0.477612	0.253	0.184	7.3695089168874e-13	TXNIP_high	ZBTB20
RNF130	2.23968959397415e-17	0.899949	0.085	0.045	8.19748788290479e-13	TXNIP_high	RNF130
MBNL1	2.28943000424698e-17	-0.313448	0.766	0.784	8.37954275854436e-13	TXNIP_high	MBNL1
SOCS3	2.54937322416183e-17	-0.907546	0.194	0.261	9.3309609377547e-13	TXNIP_high	SOCS3
PHC2	2.61872495091709e-17	0.766841	0.139	0.087	9.58479519285163e-13	TXNIP_high	PHC2
ARHGEF2	2.84505350941757e-17	-1.28333	0.05	0.1	1.04131803498192e-12	TXNIP_high	ARHGEF2
PRKCQ	2.90509794555155e-17	0.557118	0.199	0.137	1.06329489905132e-12	TXNIP_high	PRKCQ
SLC44A2	2.92675359390585e-17	0.511129	0.238	0.172	1.07122108290548e-12	TXNIP_high	SLC44A2
SNTA1	3.03361363400586e-17	0.727925	0.134	0.083	1.11033292618248e-12	TXNIP_high	SNTA1
GIMAP7	3.15853883211661e-17	0.311662	0.38	0.296	1.156056797943e-12	TXNIP_high	GIMAP7
SRI	3.19961886879389e-17	0.489468	0.291	0.221	1.17109250216725e-12	TXNIP_high	SRI
CCNG2	3.35790911974446e-17	-1.18399	0.06	0.112	1.22902831691767e-12	TXNIP_high	CCNG2
STIM1	3.48087618834652e-17	0.686214	0.165	0.11	1.27403549369671e-12	TXNIP_high	STIM1
KDM5B	3.54483561013647e-17	-0.805836	0.09	0.151	1.29744528166605e-12	TXNIP_high	KDM5B
CERK	3.65472500247129e-17	0.375068	0.314	0.241	1.33766589815452e-12	TXNIP_high	CERK
AC068587.4	3.78619132206336e-17	0.590579	0.171	0.114	1.38578388578841e-12	TXNIP_high	AC068587.4
TBC1D4	3.79477347312177e-17	-1.73315	0.037	0.081	1.3889250388973e-12	TXNIP_high	TBC1D4
DANCR	3.93613263070971e-17	0.51652	0.301	0.234	1.44066390416606e-12	TXNIP_high	DANCR
HLA-E	4.03925238919165e-17	0.138824	0.952	0.914	1.47840676696804e-12	TXNIP_high	HLA-E
HLA-DPB1	4.04941007714812e-17	-1.31338	0.078	0.133	1.48212458233698e-12	TXNIP_high	HLA-DPB1
GARS	4.18176931123478e-17	-0.730186	0.139	0.207	1.53056938560504e-12	TXNIP_high	GARS
METTL24	4.45128582087447e-17	1.97604	0.027	0.008	1.62921512329826e-12	TXNIP_high	METTL24
AUTS2	4.56687699845541e-17	0.365189	0.254	0.182	1.67152265020466e-12	TXNIP_high	AUTS2
NUDT4	5.00933903389025e-17	-0.683443	0.209	0.283	1.83346817979417e-12	TXNIP_high	NUDT4
SDC4	5.18551301010431e-17	-1.27291	0.046	0.093	1.89794961682828e-12	TXNIP_high	SDC4
IL27RA	5.2459343229267e-17	-0.729452	0.14	0.208	1.9200644215344e-12	TXNIP_high	IL27RA
SEMA6C	5.40049143769022e-17	1.51191	0.03	0.009	1.976633871109e-12	TXNIP_high	SEMA6C
LRRC8D	5.59830267493978e-17	0.744708	0.122	0.074	2.04903476205471e-12	TXNIP_high	LRRC8D
TIAM1	5.61752607934566e-17	-2.54622	0.004	0.03	2.05607072030131e-12	TXNIP_high	TIAM1
VAMP2	5.76578378191901e-17	0.220856	0.625	0.542	2.11033452202018e-12	TXNIP_high	VAMP2
RALGDS	6.20369081038433e-17	-0.541117	0.247	0.326	2.27061287350877e-12	TXNIP_high	RALGDS
FBXO32	6.26714946235261e-17	0.729291	0.109	0.064	2.29383937471568e-12	TXNIP_high	FBXO32
LSP1	6.54499703745632e-17	0.146306	0.731	0.646	2.39553436567939e-12	TXNIP_high	LSP1
SCRIB	6.5791577429307e-17	0.940413	0.074	0.037	2.40803752549007e-12	TXNIP_high	SCRIB
SAMHD1	7.21666927111138e-17	0.355326	0.325	0.251	2.64137311991947e-12	TXNIP_high	SAMHD1
CMPK1	7.8293199069505e-17	0.392863	0.411	0.34	2.86560937914295e-12	TXNIP_high	CMPK1
SLC31A2	8.42924092778104e-17	1.02691	0.09	0.049	3.08518647197714e-12	TXNIP_high	SLC31A2
RORA	9.69469897340017e-17	0.160955	0.785	0.702	3.54835677125419e-12	TXNIP_high	RORA
MTM1	9.75322119071835e-17	0.778095	0.097	0.055	3.56977648801482e-12	TXNIP_high	MTM1
NSMCE3	1.03918306906963e-16	0.352042	0.356	0.278	3.80351395110174e-12	TXNIP_high	NSMCE3
EPC1	1.23974823151206e-16	0.271284	0.6	0.531	4.5376025021573e-12	TXNIP_high	EPC1
SMC4	1.54716476100884e-16	-0.95218	0.072	0.126	5.66277774176845e-12	TXNIP_high	SMC4
ARID5B	1.65154074923268e-16	-0.577017	0.307	0.38	6.04480429626654e-12	TXNIP_high	ARID5B
CHRM3-AS2	1.65482149202302e-16	0.48446	0.249	0.183	6.05681214295346e-12	TXNIP_high	CHRM3-AS2
AC073332.1	1.94718445378757e-16	-0.964763	0.105	0.166	7.12688981930789e-12	TXNIP_high	AC073332.1
NFATC1	2.3474940712545e-16	-0.734155	0.107	0.168	8.5920630501986e-12	TXNIP_high	NFATC1
ATP6V0D1	2.41186961718766e-16	-0.663855	0.128	0.194	8.82768398586857e-12	TXNIP_high	ATP6V0D1
AGO2	2.41203280217742e-16	-0.668878	0.164	0.234	8.82828125924958e-12	TXNIP_high	AGO2
ASXL1	2.6171630469728e-16	-0.519503	0.278	0.357	9.57907846822514e-12	TXNIP_high	ASXL1
ZBED4	2.69905999473471e-16	0.791197	0.101	0.059	9.87882948672852e-12	TXNIP_high	ZBED4
ZNF280D	2.73008963551522e-16	0.852381	0.095	0.053	9.99240107494926e-12	TXNIP_high	ZNF280D
PRNP	3.12815812647976e-16	-0.621199	0.336	0.401	1.14493715587286e-11	TXNIP_high	PRNP
GTF2B	3.37188305453136e-16	0.29554	0.418	0.342	1.23414291678902e-11	TXNIP_high	GTF2B
EFCAB2	3.44067784645143e-16	0.932386	0.084	0.046	1.25932249857969e-11	TXNIP_high	EFCAB2
FBLN7	3.4923451635835e-16	0.780472	0.121	0.074	1.2782332533232e-11	TXNIP_high	FBLN7
DLEU2	3.72736882425066e-16	-1.31106	0.04	0.084	1.36425426336398e-11	TXNIP_high	DLEU2
ATG16L2	3.80188132278939e-16	0.668073	0.138	0.088	1.39152658295414e-11	TXNIP_high	ATG16L2
LINC00239	3.85676161104673e-16	0.808491	0.078	0.041	1.41161331725921e-11	TXNIP_high	LINC00239
ZHX2	4.12664856623626e-16	-1.15003	0.054	0.102	1.51039464172813e-11	TXNIP_high	ZHX2
MKNK1	4.1865417745633e-16	0.696798	0.142	0.091	1.53231615490791e-11	TXNIP_high	MKNK1
GALNT10	4.2054584592741e-16	0.607955	0.18	0.123	1.53923985067891e-11	TXNIP_high	GALNT10
HAGH	4.21240440707753e-16	0.68041	0.152	0.099	1.54178213703445e-11	TXNIP_high	HAGH
MZT2A	4.22302517829748e-16	0.324294	0.493	0.421	1.54566944550866e-11	TXNIP_high	MZT2A
SPATS2L	5.38786236666206e-16	-1.09815	0.06	0.11	1.97201150482198e-11	TXNIP_high	SPATS2L
REEP3	5.63901439429606e-16	0.528048	0.208	0.148	2.0639356584563e-11	TXNIP_high	REEP3
CNN2	5.71947866307244e-16	-0.52336	0.313	0.384	2.09338638547114e-11	TXNIP_high	CNN2
TRAF3IP3	6.68554150377651e-16	0.318112	0.303	0.231	2.44697504579724e-11	TXNIP_high	TRAF3IP3
CD58	6.89130746909314e-16	-0.725952	0.141	0.205	2.52228744676278e-11	TXNIP_high	CD58
FOPNL	6.90450755524641e-16	0.769304	0.118	0.073	2.52711881029574e-11	TXNIP_high	FOPNL
ZEB2	7.24667070971617e-16	-0.798342	0.116	0.178	2.65235394646321e-11	TXNIP_high	ZEB2
CFAP97	7.5945772543923e-16	0.509816	0.219	0.158	2.77969122088012e-11	TXNIP_high	CFAP97
AZIN1	7.64884883015389e-16	-0.4891	0.216	0.292	2.79955516032462e-11	TXNIP_high	AZIN1
RASSF2	8.08415903278433e-16	-1.05423	0.048	0.094	2.95888304758939e-11	TXNIP_high	RASSF2
CKLF	8.536227000444e-16	0.261176	0.504	0.423	3.12434444443251e-11	TXNIP_high	CKLF
IL4R	8.55812016612648e-16	-0.809929	0.101	0.16	3.13235756200395e-11	TXNIP_high	IL4R
DCK	8.72976839366393e-16	0.71082	0.157	0.105	3.19518252976493e-11	TXNIP_high	DCK
DDX21	8.97808218402672e-16	-0.450423	0.516	0.571	3.28606786017562e-11	TXNIP_high	DDX21
AC010883.2	1.00193652348651e-15	2.36802	0.012	0.001	3.66718786961296e-11	TXNIP_high	AC010883.2
USPL1	1.08533959278132e-15	-0.904012	0.107	0.165	3.9724514435389e-11	TXNIP_high	USPL1
CABIN1	1.11016301213092e-15	0.554021	0.19	0.133	4.06330764070039e-11	TXNIP_high	CABIN1
CTNNAL1	1.11594857350157e-15	-1.74746	0.016	0.05	4.08448337387309e-11	TXNIP_high	CTNNAL1
TFRC	1.13926627910299e-15	-0.882976	0.092	0.149	4.16982850814484e-11	TXNIP_high	TFRC
CDK5RAP1	1.23217949754925e-15	0.758275	0.13	0.082	4.50990017898e-11	TXNIP_high	CDK5RAP1
PSIP1	1.30477444173604e-15	0.385436	0.3	0.232	4.7756049341981e-11	TXNIP_high	PSIP1
PNP	1.35710010724645e-15	-0.506433	0.313	0.387	4.96712210253273e-11	TXNIP_high	PNP
ZDBF2	1.56001027540131e-15	-0.775498	0.113	0.174	5.70979360899633e-11	TXNIP_high	ZDBF2
HBP1	1.5986803375881e-15	-0.587962	0.25	0.322	5.85132990360622e-11	TXNIP_high	HBP1
GAB3	1.65161687375271e-15	0.61085	0.149	0.098	6.04508291962231e-11	TXNIP_high	GAB3
RCAN3	1.78334281180044e-15	0.333773	0.361	0.287	6.52721302547081e-11	TXNIP_high	RCAN3
TRBV7-2	1.96804470002279e-15	0.996138	0.086	0.048	7.20324040655342e-11	TXNIP_high	TRBV7-2
EIF5A	2.0115149390362e-15	-0.395803	0.467	0.533	7.36234582836639e-11	TXNIP_high	EIF5A
GPR174	2.14459703903997e-15	-0.632287	0.174	0.241	7.8494396225902e-11	TXNIP_high	GPR174
LIMA1	2.16416377148354e-15	-1.40907	0.019	0.054	7.92105582000692e-11	TXNIP_high	LIMA1
RABGAP1L	2.18503465780066e-15	0.279189	0.458	0.387	7.9974453510162e-11	TXNIP_high	RABGAP1L
PEA15	2.20411842965791e-15	-0.942577	0.062	0.112	8.0672938643909e-11	TXNIP_high	PEA15
KCTD20	2.37593863167426e-15	-0.787223	0.085	0.14	8.69617298579096e-11	TXNIP_high	KCTD20
CD28	2.55426570754702e-15	-0.484388	0.36	0.429	9.34886791619284e-11	TXNIP_high	CD28
CD226	2.68678001528685e-15	0.514286	0.221	0.161	9.83388353395138e-11	TXNIP_high	CD226
AC007952.4	3.00530843501716e-15	0.526065	0.186	0.129	1.09997294030063e-10	TXNIP_high	AC007952.4
WHAMM	3.32492071769845e-15	-0.504867	0.232	0.304	1.21695423188481e-10	TXNIP_high	WHAMM
CYLD	3.70816879105595e-15	-0.471591	0.323	0.397	1.35722685921439e-10	TXNIP_high	CYLD
NPDC1	3.88838876788802e-15	-3.3116	0.003	0.026	1.42318917293469e-10	TXNIP_high	NPDC1
RNASET2	3.89122194519273e-15	0.306428	0.446	0.377	1.42422614415999e-10	TXNIP_high	RNASET2
PNMA6F	3.89482349047565e-15	2.6876	0.011	0.001	1.42554434574899e-10	TXNIP_high	PNMA6F
MFNG	3.91857466801916e-15	0.552733	0.19	0.134	1.43423751424169e-10	TXNIP_high	MFNG
FBRS	4.01907044322233e-15	-0.589409	0.182	0.251	1.47101997292381e-10	TXNIP_high	FBRS
SDF2L1	4.1177751800028e-15	-0.636724	0.124	0.186	1.50714689363283e-10	TXNIP_high	SDF2L1
GTPBP1	4.13776764450581e-15	-0.918089	0.067	0.117	1.51446433556557e-10	TXNIP_high	GTPBP1
CLEC2D	5.15032916492533e-15	-0.513792	0.34	0.409	1.88507197765432e-10	TXNIP_high	CLEC2D
DLGAP1	5.27621288403136e-15	1.04045	0.037	0.014	1.93114667768432e-10	TXNIP_high	DLGAP1
NOP53	5.4864471941079e-15	0.201146	0.767	0.718	2.00809453751543e-10	TXNIP_high	NOP53
XBP1	6.20584305171081e-15	-0.453352	0.344	0.417	2.27140061535667e-10	TXNIP_high	XBP1
LINC01138	6.64089648614564e-15	0.499633	0.211	0.153	2.43063452289417e-10	TXNIP_high	LINC01138
KPNA2	7.54988393751184e-15	-0.823058	0.126	0.185	2.76333301996871e-10	TXNIP_high	KPNA2
CLIC1	7.9602714830003e-15	-0.338155	0.613	0.652	2.91353896549294e-10	TXNIP_high	CLIC1
CDKN1A	8.09043793142096e-15	-0.450166	0.355	0.428	2.96118118727939e-10	TXNIP_high	CDKN1A
MAP2K3	8.49134202013623e-15	-0.780624	0.114	0.172	3.10791609279006e-10	TXNIP_high	MAP2K3
HSBP1L1	8.56349514879577e-15	0.926874	0.091	0.053	3.13432485941074e-10	TXNIP_high	HSBP1L1
MDFIC	8.77599813195243e-15	0.276899	0.357	0.283	3.21210307627591e-10	TXNIP_high	MDFIC
USP36	8.98707369825889e-15	-0.574493	0.28	0.352	3.28935884429973e-10	TXNIP_high	USP36
GPR137B	9.25142986818526e-15	-1.11148	0.056	0.102	3.38611584605449e-10	TXNIP_high	GPR137B
SUMF2	9.36844072610411e-15	0.577032	0.187	0.133	3.42894299016137e-10	TXNIP_high	SUMF2
DECR1	9.61027981966977e-15	0.678671	0.152	0.102	3.51745851679733e-10	TXNIP_high	DECR1
TMEM156	9.63949465740141e-15	0.768168	0.136	0.089	3.52815143955549e-10	TXNIP_high	TMEM156
AFTPH	1.03022257835006e-14	-0.67252	0.117	0.177	3.77071765901906e-10	TXNIP_high	AFTPH
COX4I1	1.05292508622248e-14	0.155852	0.892	0.844	3.8538111080829e-10	TXNIP_high	COX4I1
EHD4	1.07334197893628e-14	-1.3648	0.027	0.063	3.92853897710467e-10	TXNIP_high	EHD4
SF3B4	1.17439186754774e-14	-0.468532	0.217	0.287	4.2983916744115e-10	TXNIP_high	SF3B4
RGS18	1.17665684112516e-14	1.37623	0.041	0.017	4.30668170420221e-10	TXNIP_high	RGS18
HMOX2	1.19612518818349e-14	0.557394	0.234	0.175	4.37793780127041e-10	TXNIP_high	HMOX2
MAPK6	1.30870231824391e-14	-0.882643	0.067	0.116	4.78998135500454e-10	TXNIP_high	MAPK6
COLQ	1.36851045929293e-14	0.88751	0.064	0.032	5.00888513205803e-10	TXNIP_high	COLQ
YWHAH	1.37812447192379e-14	-0.6426	0.261	0.326	5.04407337968828e-10	TXNIP_high	YWHAH
PRKDC	1.52387346989396e-14	0.468613	0.246	0.184	5.57752928715889e-10	TXNIP_high	PRKDC
IKZF2	1.75559539236241e-14	-2.33277	0.011	0.039	6.42565469558564e-10	TXNIP_high	IKZF2
YPEL2	1.80244675312784e-14	0.587461	0.133	0.086	6.59713536112321e-10	TXNIP_high	YPEL2
CLUAP1	1.86090797892489e-14	1.53181	0.037	0.015	6.811109293663e-10	TXNIP_high	CLUAP1
AOAH	1.882937652638e-14	-2.51206	0.009	0.035	6.89174010242034e-10	TXNIP_high	AOAH
PLAG1	1.93322514930203e-14	1.11574	0.039	0.016	7.07579736896038e-10	TXNIP_high	PLAG1
SLC3A2	2.04390342207432e-14	-0.457823	0.387	0.448	7.48089091513421e-10	TXNIP_high	SLC3A2
TMBIM4	2.17469816218313e-14	0.43901	0.292	0.229	7.95961274340646e-10	TXNIP_high	TMBIM4
UQCR11	2.32399116672129e-14	0.218904	0.607	0.541	8.5060400693166e-10	TXNIP_high	UQCR11
IL1R1	2.57262267516128e-14	-1.20221	0.064	0.111	9.41605625335779e-10	TXNIP_high	IL1R1
EPHA1-AS1	2.57787375493103e-14	1.32954	0.04	0.017	9.43527573042305e-10	TXNIP_high	EPHA1-AS1
BTG3	2.6092334533836e-14	-0.478072	0.293	0.366	9.55005536272931e-10	TXNIP_high	BTG3
GIMAP2	2.62714764886067e-14	0.624438	0.167	0.116	9.61562310959495e-10	TXNIP_high	GIMAP2
SHISAL2A	3.05601556335249e-14	0.739286	0.102	0.062	1.11853225634265e-09	TXNIP_high	SHISAL2A
RPL36AL	3.18262304767053e-14	-0.231284	0.838	0.838	1.16487186167789e-09	TXNIP_high	RPL36AL
LINC02273	3.23507718727238e-14	0.597584	0.083	0.046	1.18407060131357e-09	TXNIP_high	LINC02273
ARHGEF6	3.27408551830711e-14	0.56716	0.198	0.143	1.19834804055559e-09	TXNIP_high	ARHGEF6
ZDHHC18	4.13178934150067e-14	-0.596906	0.134	0.195	1.51227621688266e-09	TXNIP_high	ZDHHC18
SLC16A3	4.15306369703872e-14	-1.12074	0.041	0.082	1.52006284375314e-09	TXNIP_high	SLC16A3
PLAUR	4.16985806687546e-14	-1.85691	0.016	0.047	1.52620975105709e-09	TXNIP_high	PLAUR
KIF13B	5.01579712066971e-14	0.3983	0.206	0.149	1.83583190413632e-09	TXNIP_high	KIF13B
CSF2	5.0868016897098e-14	-2.56569	0.008	0.034	1.86182028645068e-09	TXNIP_high	CSF2
IL12RB2	5.15260705377736e-14	-0.982077	0.061	0.107	1.88590570775305e-09	TXNIP_high	IL12RB2
BACH2	5.25470296848382e-14	-0.971934	0.129	0.184	1.92327383349476e-09	TXNIP_high	BACH2
C21orf91	5.31207593927834e-14	-0.62316	0.14	0.2	1.94427291453527e-09	TXNIP_high	C21orf91
DOCK8	5.31756635353493e-14	0.265845	0.42	0.351	1.94628246105732e-09	TXNIP_high	DOCK8
APOBEC3G	5.68988644500129e-14	-1.03992	0.074	0.123	2.08255533773492e-09	TXNIP_high	APOBEC3G
SPECC1L	5.88193888199313e-14	0.717658	0.102	0.062	2.15284845019831e-09	TXNIP_high	SPECC1L
FAM160B1	6.18637347970701e-14	0.591623	0.141	0.095	2.26427455730756e-09	TXNIP_high	FAM160B1
ANXA1	6.27020233707649e-14	-0.519114	0.847	0.792	2.29495675739337e-09	TXNIP_high	ANXA1
C12orf75	6.32301180964291e-14	-1.06264	0.045	0.086	2.3142855524474e-09	TXNIP_high	C12orf75
AL096865.1	6.51054007032779e-14	1.79553	0.025	0.008	2.38292277114067e-09	TXNIP_high	AL096865.1
FBXO45	6.56463958774517e-14	-1.14103	0.034	0.072	2.40272373551061e-09	TXNIP_high	FBXO45
CD70	6.78024023867505e-14	-1.50495	0.017	0.048	2.48163572975745e-09	TXNIP_high	CD70
GEM	7.03445232885058e-14	-2.74596	0.009	0.035	2.5746798968826e-09	TXNIP_high	GEM
GNA15	7.06356728162616e-14	-0.801488	0.169	0.227	2.58533626074799e-09	TXNIP_high	GNA15
ATP8A1	7.11891520287192e-14	0.406856	0.17	0.117	2.60559415340315e-09	TXNIP_high	ATP8A1
SGPP2	7.17892858280348e-14	-7.21666	0	0.018	2.6275596505919e-09	TXNIP_high	SGPP2
ASB2	7.76658471104137e-14	-0.905366	0.058	0.103	2.84264767008825e-09	TXNIP_high	ASB2
PPP2R5C	7.95178785994917e-14	0.181533	0.602	0.53	2.91043387462e-09	TXNIP_high	PPP2R5C
ZNF302	8.08167490319265e-14	1.06202	0.057	0.028	2.95797383131754e-09	TXNIP_high	ZNF302
IL18RAP	8.63413273106621e-14	0.321301	0.259	0.195	3.16017892089754e-09	TXNIP_high	IL18RAP
SLFN5	8.95293290804436e-14	0.416955	0.267	0.205	3.27686297367332e-09	TXNIP_high	SLFN5
MTAP	9.36923192545489e-14	0.639932	0.103	0.063	3.42923257703574e-09	TXNIP_high	MTAP
GADD45A	9.51848154393965e-14	-0.8029	0.161	0.219	3.48385942989735e-09	TXNIP_high	GADD45A
MAPK1IP1L	9.83941191307785e-14	-0.381133	0.405	0.474	3.60132315430562e-09	TXNIP_high	MAPK1IP1L
LAIR2	1.00446411594771e-13	-7.85265	0	0.018	3.67643911078021e-09	TXNIP_high	LAIR2
ZNF331	1.00652254245372e-13	-0.56111	0.34	0.406	3.68397315763487e-09	TXNIP_high	ZNF331
WASF2	1.03589845021443e-13	0.352756	0.323	0.259	3.79149191762982e-09	TXNIP_high	WASF2
RAP1GDS1	1.03942242674175e-13	0.547055	0.15	0.102	3.80439002411746e-09	TXNIP_high	RAP1GDS1
S100A4	1.05239042071572e-13	0.112074	0.926	0.85	3.85185417886159e-09	TXNIP_high	S100A4
NSG1	1.08119743228366e-13	1.45427	0.043	0.019	3.95729072190142e-09	TXNIP_high	NSG1
CAMK1	1.08167268692963e-13	-2.93274	0.003	0.024	3.95903020143113e-09	TXNIP_high	CAMK1
BAK1	1.10738883028776e-13	-0.823726	0.056	0.1	4.05315385773622e-09	TXNIP_high	BAK1
MTCH1	1.17864203694732e-13	-0.456647	0.315	0.387	4.31394771943088e-09	TXNIP_high	MTCH1
KLF2	1.19554693333176e-13	0.914068	0.246	0.193	4.37582133068757e-09	TXNIP_high	KLF2
MBNL1-AS1	1.24678402067002e-13	-1.31315	0.03	0.066	4.56335419405433e-09	TXNIP_high	MBNL1-AS1
ATP2B1-AS1	1.2945527605577e-13	0.434183	0.183	0.129	4.73819255891723e-09	TXNIP_high	ATP2B1-AS1
BTBD11	1.33373387245981e-13	0.742174	0.096	0.058	4.88159934659016e-09	TXNIP_high	BTBD11
ABRACL	1.40248646044303e-13	0.220937	0.568	0.497	5.13324069386752e-09	TXNIP_high	ABRACL
AL390208.1	1.46944779872731e-13	2.57108	0.015	0.003	5.37832588812183e-09	TXNIP_high	AL390208.1
RNF19B	1.47686641484588e-13	-0.698432	0.108	0.163	5.40547876497742e-09	TXNIP_high	RNF19B
SH3TC1	1.55925416035209e-13	0.513098	0.141	0.094	5.70702615230469e-09	TXNIP_high	SH3TC1
TRAF3	1.61843356136301e-13	-0.712754	0.097	0.15	5.92362867794476e-09	TXNIP_high	TRAF3
NOD1	1.6849913494287e-13	0.889568	0.055	0.027	6.16723683804398e-09	TXNIP_high	NOD1
TNIP3	1.71527659284033e-13	-1.76719	0.014	0.042	6.27808385745491e-09	TXNIP_high	TNIP3
PFDN2	1.85583410471168e-13	-0.556483	0.17	0.233	6.79253840665523e-09	TXNIP_high	PFDN2
ADAM19	1.86910973213901e-13	0.348288	0.264	0.203	6.84112853060201e-09	TXNIP_high	ADAM19
TMEM204	1.90317105483335e-13	0.786627	0.079	0.044	6.96579637779554e-09	TXNIP_high	TMEM204
CCL3L1	1.92105759019378e-13	-0.44618	0.12	0.075	7.03126288586827e-09	TXNIP_high	CCL3L1
TOR1AIP1	2.00421976443437e-13	-0.566246	0.202	0.266	7.33564475980625e-09	TXNIP_high	TOR1AIP1
IGFBP4	2.04251741207771e-13	-3.44742	0.003	0.023	7.47581797994563e-09	TXNIP_high	IGFBP4
NUP98	2.14612107917122e-13	-0.539191	0.254	0.319	7.85501776187458e-09	TXNIP_high	NUP98
NCK2	2.16182747954484e-13	0.282822	0.4	0.33	7.91250475788206e-09	TXNIP_high	NCK2
TCEA1	2.32085467887706e-13	0.264829	0.426	0.359	8.49456021015794e-09	TXNIP_high	TCEA1
PGAM1	2.41387274581168e-13	-0.413074	0.382	0.448	8.83501563694531e-09	TXNIP_high	PGAM1
BCL2L11	2.42301247362714e-13	-0.845423	0.105	0.157	8.86846795472268e-09	TXNIP_high	BCL2L11
LDLRAD4	2.57810892591342e-13	0.326547	0.381	0.31	9.43613647973572e-09	TXNIP_high	LDLRAD4
CIRBP	2.66214921890662e-13	0.194479	0.748	0.692	9.74373235612012e-09	TXNIP_high	CIRBP
ABCF1	2.7519784185021e-13	-0.567435	0.17	0.233	1.00725162095595e-08	TXNIP_high	ABCF1
SNHG6	2.9466269715192e-13	0.200002	0.668	0.611	1.07849493784574e-08	TXNIP_high	SNHG6
OTULIN	2.95817024783692e-13	-0.748768	0.114	0.168	1.08271989241079e-08	TXNIP_high	OTULIN
ARHGEF3	3.00317466919126e-13	0.447976	0.246	0.189	1.09919196067069e-08	TXNIP_high	ARHGEF3
SLFN11	3.04910413774576e-13	-0.957134	0.042	0.082	1.11600260545633e-08	TXNIP_high	SLFN11
TPBG	3.0693479117515e-13	0.892924	0.067	0.036	1.12341202918017e-08	TXNIP_high	TPBG
DTX1	3.16835034440528e-13	0.813459	0.083	0.048	1.15964790955578e-08	TXNIP_high	DTX1
SMAP1	3.22001384179674e-13	0.341714	0.312	0.249	1.17855726623602e-08	TXNIP_high	SMAP1
SLC25A5	3.66626961552362e-13	-0.364008	0.484	0.54	1.3418913419778e-08	TXNIP_high	SLC25A5
ANKZF1	3.69424608117363e-13	0.703395	0.09	0.054	1.35213100817036e-08	TXNIP_high	ANKZF1
CSGALNACT2	3.70416470850295e-13	-0.712974	0.132	0.19	1.35576132495916e-08	TXNIP_high	CSGALNACT2
NKG7	3.70584106868242e-13	-1.44431	0.109	0.159	1.35637488954845e-08	TXNIP_high	NKG7
KRCC1	3.76440876522869e-13	0.724961	0.114	0.073	1.37781125216135e-08	TXNIP_high	KRCC1
VIM-AS1	3.92167162359404e-13	-0.795627	0.119	0.172	1.43537103095165e-08	TXNIP_high	VIM-AS1
CHD1	3.97047258625769e-13	-0.449084	0.409	0.47	1.45323267129618e-08	TXNIP_high	CHD1
GOLIM4	4.48932264252588e-13	-3.38374	0.003	0.023	1.6431369803909e-08	TXNIP_high	GOLIM4
EIF1AD	4.61919193827473e-13	-0.853143	0.058	0.102	1.69067044132793e-08	TXNIP_high	EIF1AD
SYDE2	4.81732875625385e-13	1.55475	0.019	0.005	1.76319049807647e-08	TXNIP_high	SYDE2
DNAJB11	4.93106268195487e-13	-0.615174	0.153	0.212	1.8048182522223e-08	TXNIP_high	DNAJB11
GSTK1	5.0193468807355e-13	0.157487	0.679	0.618	1.837131151818e-08	TXNIP_high	GSTK1
HIBCH	5.19542441487417e-13	-1.22978	0.035	0.071	1.9015772900881e-08	TXNIP_high	HIBCH
LRRFIP2	5.35986309806785e-13	-0.681502	0.114	0.167	1.96176349252381e-08	TXNIP_high	LRRFIP2
GALNT6	5.38087294881514e-13	-1.1645	0.036	0.072	1.96945330799583e-08	TXNIP_high	GALNT6
TRPS1	6.17124522110931e-13	-1.24341	0.031	0.066	2.25873746337822e-08	TXNIP_high	TRPS1
HMGA1	6.32417717711618e-13	-0.505191	0.216	0.28	2.31471208859629e-08	TXNIP_high	HMGA1
FCRL3	6.45353953794842e-13	-5.19506	0	0.018	2.3620600062845e-08	TXNIP_high	FCRL3
ITGB2-AS1	6.47689731435599e-13	-1.5628	0.014	0.041	2.37060918602744e-08	TXNIP_high	ITGB2-AS1
SUSD4	6.58464626306058e-13	1.1647	0.04	0.017	2.4100463787428e-08	TXNIP_high	SUSD4
ARL2	6.74803816557475e-13	0.616399	0.131	0.087	2.46984944898202e-08	TXNIP_high	ARL2
RGS3	7.68041373013628e-13	-1.02669	0.05	0.09	2.81110822936718e-08	TXNIP_high	RGS3
TYMP	7.86675870830496e-13	-0.757833	0.119	0.172	2.8793123548267e-08	TXNIP_high	TYMP
GPR155	8.03101644850232e-13	0.765241	0.087	0.051	2.93943233031633e-08	TXNIP_high	GPR155
SPAG9	8.15858764406599e-13	-0.677118	0.166	0.226	2.98612466360459e-08	TXNIP_high	SPAG9
MFSD2A	8.37787337551055e-13	-2.20389	0.008	0.032	3.06638543417062e-08	TXNIP_high	MFSD2A
ARFGAP3	9.38435047175435e-13	-0.634579	0.127	0.182	3.43476611616681e-08	TXNIP_high	ARFGAP3
NELL2	9.38890754095029e-13	1.0898	0.048	0.023	3.43643404906322e-08	TXNIP_high	NELL2
NIN	9.59237452188608e-13	0.305736	0.261	0.201	3.51090499875553e-08	TXNIP_high	NIN
H2AFJ	1.03857029566658e-12	-0.582448	0.174	0.234	3.80127113916925e-08	TXNIP_high	H2AFJ
BST2	1.07395850527079e-12	-0.482263	0.269	0.333	3.93079552514162e-08	TXNIP_high	BST2
ZNF335	1.12680144697423e-12	-0.816818	0.088	0.137	4.12420597607039e-08	TXNIP_high	ZNF335
AP001816.1	1.13655199098592e-12	0.918526	0.061	0.032	4.15989394220756e-08	TXNIP_high	AP001816.1
MMP25	1.30060902074851e-12	-2.39428	0.006	0.029	4.76035907684161e-08	TXNIP_high	MMP25
IL26	1.31648748991526e-12	-1.47928	0.018	0.047	4.81847586183884e-08	TXNIP_high	IL26
CNDP2	1.34525230372058e-12	0.5059	0.169	0.121	4.9237579568477e-08	TXNIP_high	CNDP2
TRAV29DV5	1.39171186103644e-12	0.725323	0.072	0.041	5.09380458257947e-08	TXNIP_high	TRAV29DV5
TPI1	1.42596130711423e-12	-0.413214	0.471	0.523	5.21916098016878e-08	TXNIP_high	TPI1
JTB	1.43238551924204e-12	0.301984	0.434	0.375	5.2426742389778e-08	TXNIP_high	JTB
AC119396.1	1.54197020540814e-12	1.30457	0.033	0.013	5.64376514881433e-08	TXNIP_high	AC119396.1
PRRC2B	1.66431970888244e-12	0.326902	0.293	0.232	6.09157656648061e-08	TXNIP_high	PRRC2B
PBX4	1.7351594460436e-12	-0.601915	0.349	0.401	6.35085708846419e-08	TXNIP_high	PBX4
TGFBR3	1.75716259571511e-12	-1.58027	0.02	0.05	6.43139081657686e-08	TXNIP_high	TGFBR3
PHACTR2	1.84099184576711e-12	0.337811	0.306	0.244	6.7382142546922e-08	TXNIP_high	PHACTR2
VAV3	2.02832278500833e-12	-1.54069	0.023	0.053	7.423864225409e-08	TXNIP_high	VAV3
PHYH	2.08363049320013e-12	-0.834304	0.066	0.11	7.62629596816178e-08	TXNIP_high	PHYH
DBNL	2.1007577906113e-12	0.412074	0.23	0.174	7.68898358941641e-08	TXNIP_high	DBNL
SEPTIN9	2.10877610100828e-12	0.159049	0.66	0.586	7.71833140730039e-08	TXNIP_high	SEPTIN9
PLEKHB2	2.23585866518697e-12	-0.525379	0.146	0.204	8.18346630045084e-08	TXNIP_high	PLEKHB2
CD4	2.2436988049519e-12	0.306883	0.326	0.262	8.21216199600445e-08	TXNIP_high	CD4
AC017002.1	2.25511630206327e-12	-3.8117	0.002	0.02	8.25395117718179e-08	TXNIP_high	AC017002.1
FAM184A	2.28407448894486e-12	-1.88825	0.011	0.036	8.35994103698708e-08	TXNIP_high	FAM184A
TMEM220	2.30075959639227e-12	2.22117	0.013	0.003	8.42101019875533e-08	TXNIP_high	TMEM220
H2AFZ	2.30875523549152e-12	-0.398224	0.487	0.54	8.45027503742251e-08	TXNIP_high	H2AFZ
LIX1L	2.33287078695311e-12	0.497637	0.215	0.163	8.53854036732707e-08	TXNIP_high	LIX1L
TSEN34	2.71531207081025e-12	-1.02089	0.029	0.062	9.93831371037258e-08	TXNIP_high	TSEN34
DNAJB4	2.83936379716883e-12	-0.977962	0.185	0.237	1.03923554340176e-07	TXNIP_high	DNAJB4
CCR8	2.84200006367344e-12	-4.42516	0.001	0.017	1.04020044330512e-07	TXNIP_high	CCR8
MANF	2.90250583545503e-12	-0.529295	0.145	0.202	1.06234616083489e-07	TXNIP_high	MANF
DEK	3.05689572530475e-12	0.287819	0.474	0.413	1.11885440441879e-07	TXNIP_high	DEK
PHF5A	3.07559689166498e-12	-0.493489	0.139	0.197	1.1256992183183e-07	TXNIP_high	PHF5A
KLF12	3.11357125824589e-12	0.43325	0.209	0.156	1.13959821623058e-07	TXNIP_high	KLF12
MYL6	3.50258190222991e-12	-0.184667	0.839	0.846	1.28198000203517e-07	TXNIP_high	MYL6
APBB1	3.69057256716032e-12	0.585187	0.131	0.088	1.35078646530635e-07	TXNIP_high	APBB1
ACBD3	3.71870753857055e-12	-0.617687	0.115	0.169	1.36108414619221e-07	TXNIP_high	ACBD3
EEF2	3.79255390348219e-12	0.122775	0.946	0.912	1.38811265421351e-07	TXNIP_high	EEF2
ADTRP	4.0179538896351e-12	-3.95957	0.001	0.017	1.47061130314534e-07	TXNIP_high	ADTRP
TOMM34	4.09012559993535e-12	-0.947167	0.053	0.092	1.49702687083234e-07	TXNIP_high	TOMM34
ETV7	4.25281496355802e-12	-2.04065	0.01	0.034	1.55657280481187e-07	TXNIP_high	ETV7
ERRFI1	4.69158155905898e-12	0.851379	0.066	0.037	1.71716576643118e-07	TXNIP_high	ERRFI1
MBNL2	4.71979978274051e-12	-0.681642	0.158	0.213	1.72749391848086e-07	TXNIP_high	MBNL2
USP9Y	4.89126734977e-12	0.3224	0.175	0.125	1.79025276268932e-07	TXNIP_high	USP9Y
ICOS	4.89310861413261e-12	-0.480991	0.362	0.421	1.79092668385868e-07	TXNIP_high	ICOS
EIF1	4.97453043716445e-12	-0.103852	0.997	0.989	1.82072788530656e-07	TXNIP_high	EIF1
BBC3	5.13732140839301e-12	-0.710891	0.054	0.095	1.88031100868593e-07	TXNIP_high	BBC3
HOXB2	5.28215071114662e-12	-0.560603	0.104	0.155	1.93331998178677e-07	TXNIP_high	HOXB2
NAA16	5.70503923846583e-12	-0.859338	0.075	0.12	2.08810141167088e-07	TXNIP_high	NAA16
SEMA4D	5.91315763354552e-12	0.329018	0.271	0.214	2.164274825454e-07	TXNIP_high	SEMA4D
UBE2D2	6.20438975658891e-12	0.201688	0.562	0.5	2.27086869480911e-07	TXNIP_high	UBE2D2
TSPAN15	6.71114933808852e-12	0.962056	0.062	0.034	2.45634776923378e-07	TXNIP_high	TSPAN15
SLC43A3	6.79677146885472e-12	-1.10335	0.028	0.06	2.48768632531552e-07	TXNIP_high	SLC43A3
NFATC2	6.83780251861582e-12	-0.389563	0.271	0.338	2.50270409983858e-07	TXNIP_high	NFATC2
ADHFE1	7.16900078520802e-12	0.7692	0.08	0.047	2.62392597739399e-07	TXNIP_high	ADHFE1
POLR2J3	7.25601712799509e-12	0.450322	0.189	0.139	2.65577482901748e-07	TXNIP_high	POLR2J3
MEF2D	7.35304014662626e-12	-0.763999	0.097	0.145	2.69128622406668e-07	TXNIP_high	MEF2D
MASTL	7.66462554144534e-12	-0.96732	0.049	0.087	2.80532959442441e-07	TXNIP_high	MASTL
MYO16	7.70219701332113e-12	1.61681	0.027	0.01	2.81908112884567e-07	TXNIP_high	MYO16
PER1	7.99858214318178e-12	0.143894	0.696	0.635	2.92756105022596e-07	TXNIP_high	PER1
AC018754.1	8.28082737159033e-12	0.774889	0.049	0.024	3.03086562627578e-07	TXNIP_high	AC018754.1
SLC25A45	8.46825685895768e-12	0.670836	0.089	0.054	3.0994666929471e-07	TXNIP_high	SLC25A45
PLCL1	8.52057228625225e-12	0.562309	0.079	0.046	3.11861466249119e-07	TXNIP_high	PLCL1
ARRB2	8.64550566921414e-12	0.343307	0.347	0.289	3.16434152998907e-07	TXNIP_high	ARRB2
PPM1K	8.78843652000979e-12	0.312901	0.259	0.202	3.21665565068878e-07	TXNIP_high	PPM1K
AC245297.3	8.93567250507278e-12	0.462085	0.211	0.16	3.27054549358169e-07	TXNIP_high	AC245297.3
SLC1A5	9.61490543092799e-12	-0.66091	0.12	0.171	3.51915153677395e-07	TXNIP_high	SLC1A5
AGPAT4	1.00063314519351e-11	-1.04872	0.047	0.084	3.66241737472278e-07	TXNIP_high	AGPAT4
BTF3L4	1.02575999978857e-11	0.449875	0.204	0.154	3.75438417522614e-07	TXNIP_high	BTF3L4
PACS1	1.04361316664114e-11	0.332026	0.278	0.221	3.81972855122325e-07	TXNIP_high	PACS1
LGALS3BP	1.05607078890668e-11	0.573015	0.096	0.06	3.86532469447733e-07	TXNIP_high	LGALS3BP
SUPT3H	1.09138420268858e-11	0.68504	0.129	0.089	3.99457532026048e-07	TXNIP_high	SUPT3H
TGIF2	1.09584209700599e-11	-0.556641	0.149	0.204	4.01089165925163e-07	TXNIP_high	TGIF2
ADSL	1.21017418786138e-11	0.478255	0.188	0.14	4.42935854499144e-07	TXNIP_high	ADSL
ADRM1	1.21477291215876e-11	-0.483006	0.201	0.261	4.44619033579229e-07	TXNIP_high	ADRM1
AHI1	1.25116823397145e-11	-0.957189	0.043	0.08	4.57940085315889e-07	TXNIP_high	AHI1
MARS	1.33195269316478e-11	-0.678007	0.119	0.169	4.87508005225241e-07	TXNIP_high	MARS
NMRK1	1.39629094095077e-11	0.433215	0.221	0.17	5.1105644729739e-07	TXNIP_high	NMRK1
PKIG	1.44701453833421e-11	-3.4188	0.002	0.02	5.29621791175705e-07	TXNIP_high	PKIG
ATP1B1	1.53672848775807e-11	-1.81435	0.013	0.037	5.62457993804332e-07	TXNIP_high	ATP1B1
MAP1LC3B	1.58972911865317e-11	-0.438663	0.435	0.486	5.81856754718246e-07	TXNIP_high	MAP1LC3B
AC004817.3	1.59500558852435e-11	1.94008	0.02	0.006	5.83787995455797e-07	TXNIP_high	AC004817.3
ELK3	1.64867299657452e-11	0.629026	0.155	0.111	6.03430803476242e-07	TXNIP_high	ELK3
PSME1	1.66490007867455e-11	0.146145	0.716	0.656	6.0937007779567e-07	TXNIP_high	PSME1
PSMB9	1.68307377673118e-11	0.197538	0.438	0.368	6.16021833021378e-07	TXNIP_high	PSMB9
APLP2	1.69489369039309e-11	-0.842871	0.075	0.119	6.20348039620774e-07	TXNIP_high	APLP2
SKAP2	1.75548865248642e-11	0.661691	0.108	0.071	6.42526401696556e-07	TXNIP_high	SKAP2
KMT2E-AS1	1.76345833875412e-11	0.567349	0.102	0.066	6.45443386567396e-07	TXNIP_high	KMT2E-AS1
CHST11	1.76729147628576e-11	0.340369	0.318	0.259	6.4684635323535e-07	TXNIP_high	CHST11
PRXL2C	1.82482321823709e-11	-0.592164	0.105	0.155	6.67903546106958e-07	TXNIP_high	PRXL2C
LAG3	1.93396172576555e-11	-0.993989	0.104	0.15	7.07849331247449e-07	TXNIP_high	LAG3
ATRAID	1.93933622959159e-11	0.37091	0.273	0.216	7.09816453392818e-07	TXNIP_high	ATRAID
ATP5MC2	1.96414973098584e-11	0.13747	0.816	0.762	7.18898443038127e-07	TXNIP_high	ATP5MC2
IL6R	1.97272463099259e-11	-1.93235	0.009	0.031	7.22036942189597e-07	TXNIP_high	IL6R
RNASEK	1.99272010179806e-11	-0.271155	0.593	0.635	7.29355484459109e-07	TXNIP_high	RNASEK
CMTM8	2.15849656065916e-11	0.411125	0.173	0.125	7.90031326166859e-07	TXNIP_high	CMTM8
ERICH1	2.19546750342092e-11	0.46569	0.196	0.147	8.03563060927091e-07	TXNIP_high	ERICH1
ANAPC5	2.19727320114132e-11	0.422807	0.258	0.206	8.04223964349736e-07	TXNIP_high	ANAPC5
N4BP2	2.20408289866623e-11	0.844051	0.104	0.068	8.06716381740827e-07	TXNIP_high	N4BP2
ATF3	2.23540058792895e-11	0.412751	0.432	0.385	8.18178969187873e-07	TXNIP_high	ATF3
IGHV1-3	2.29294374345989e-11	-1.98172	0.011	0.034	8.39240339543756e-07	TXNIP_high	IGHV1-3
CCT5	2.44207597846749e-11	-0.57807	0.197	0.253	8.93824228878885e-07	TXNIP_high	CCT5
RAB35	2.46811561473313e-11	-0.659028	0.077	0.121	9.03354996148473e-07	TXNIP_high	RAB35
PYURF	2.49006724517453e-11	0.354554	0.264	0.21	9.11389512406329e-07	TXNIP_high	PYURF
OIP5-AS1	2.58168953812761e-11	0.520533	0.206	0.157	9.44924187850088e-07	TXNIP_high	OIP5-AS1
MT-ND6	2.60823975522217e-11	0.149327	0.618	0.561	9.54641832808865e-07	TXNIP_high	MT-ND6
C3AR1	2.68298026879561e-11	0.630348	0.094	0.06	9.8199760818188e-07	TXNIP_high	C3AR1
STX16	2.88754160954972e-11	0.310217	0.226	0.175	1.05686910451129e-06	TXNIP_high	STX16
ATM	2.92948204742671e-11	0.322991	0.272	0.216	1.07221972417865e-06	TXNIP_high	ATM
RNF115	3.09836392658495e-11	0.520171	0.2	0.152	1.13403218076936e-06	TXNIP_high	RNF115
APBA2	3.43687130148728e-11	0.744194	0.073	0.043	1.25792926505736e-06	TXNIP_high	APBA2
MXRA7	3.49982139516234e-11	-0.662817	0.08	0.124	1.28096962884337e-06	TXNIP_high	MXRA7
ANXA5	3.61969699112421e-11	-0.499985	0.225	0.285	1.32484529572137e-06	TXNIP_high	ANXA5
FGD3	3.63799810012608e-11	0.433299	0.206	0.157	1.33154368462715e-06	TXNIP_high	FGD3
LDLR	3.76077190141863e-11	-0.893316	0.083	0.126	1.37648012363823e-06	TXNIP_high	LDLR
GRAMD1A	4.03548428508673e-11	0.371271	0.257	0.203	1.47702760318459e-06	TXNIP_high	GRAMD1A
ME1	4.05902382255628e-11	1.31386	0.029	0.012	1.48564330929383e-06	TXNIP_high	ME1
MRPS21	4.11576873773115e-11	0.274229	0.334	0.276	1.50641251569698e-06	TXNIP_high	MRPS21
PRAG1	4.18170469979417e-11	1.16903	0.033	0.014	1.53054573717166e-06	TXNIP_high	PRAG1
DHRS4-AS1	4.26205163792268e-11	1.30436	0.037	0.017	1.55995351999608e-06	TXNIP_high	DHRS4-AS1
ANP32B	4.28407907654731e-11	0.243447	0.539	0.484	1.56801578280708e-06	TXNIP_high	ANP32B
TMX4	4.32494342257245e-11	0.298548	0.31	0.253	1.58297254209574e-06	TXNIP_high	TMX4
SMCHD1	4.39807461901718e-11	0.134454	0.6	0.539	1.60973929130648e-06	TXNIP_high	SMCHD1
RASA4	4.63219034335649e-11	0.716236	0.082	0.05	1.69542798757191e-06	TXNIP_high	RASA4
LINC00892	4.70697599112462e-11	0.539109	0.191	0.144	1.72280028251152e-06	TXNIP_high	LINC00892
JAZF1	4.85187584655093e-11	0.570272	0.161	0.117	1.77583507859611e-06	TXNIP_high	JAZF1
F5	4.99116378854656e-11	-7.34101	0	0.014	1.82681585824593e-06	TXNIP_high	F5
LNPEP	5.03342026643439e-11	0.252198	0.332	0.274	1.84228215171765e-06	TXNIP_high	LNPEP
RNF13	5.07426615138453e-11	0.496641	0.131	0.091	1.85723215406825e-06	TXNIP_high	RNF13
GPR150	5.31554747214388e-11	2.05406	0.017	0.005	1.94554353027938e-06	TXNIP_high	GPR150
TBRG1	5.33619464833648e-11	0.272123	0.328	0.269	1.95310060323763e-06	TXNIP_high	TBRG1
PTPN6	5.34360003732948e-11	0.427814	0.175	0.129	1.95581104966296e-06	TXNIP_high	PTPN6
MAP4	5.34911694981651e-11	0.438575	0.27	0.219	1.95783029480234e-06	TXNIP_high	MAP4
EDARADD	5.49280364123297e-11	-2.95099	0.004	0.021	2.01042106072768e-06	TXNIP_high	EDARADD
SH2D3A	5.76930992881672e-11	-0.945685	0.073	0.114	2.11162512704621e-06	TXNIP_high	SH2D3A
OGT	5.88391334173899e-11	0.249981	0.358	0.299	2.15357112220989e-06	TXNIP_high	OGT
TMEM123	5.89191228315654e-11	0.250732	0.418	0.363	2.15649881475812e-06	TXNIP_high	TMEM123
MRPS34	5.89471171893347e-11	0.492458	0.197	0.149	2.15752343624684e-06	TXNIP_high	MRPS34
ESD	5.89560739372325e-11	0.500919	0.192	0.145	2.15785126217665e-06	TXNIP_high	ESD
MARCKSL1	5.97231411322267e-11	-0.53247	0.15	0.204	2.18592668858063e-06	TXNIP_high	MARCKSL1
SNRPB	6.36152663222369e-11	-0.2867	0.491	0.55	2.32838236266019e-06	TXNIP_high	SNRPB
CIB1	6.42891913115657e-11	0.1887	0.589	0.529	2.35304869119462e-06	TXNIP_high	CIB1
LINC01644	6.68798067493297e-11	1.63679	0.022	0.008	2.44786780683222e-06	TXNIP_high	LINC01644
HIST1H2BK	6.8161515896786e-11	-1.01788	0.046	0.081	2.49477964333826e-06	TXNIP_high	HIST1H2BK
ZC3H6	6.81763798863522e-11	0.518903	0.132	0.092	2.49532368022038e-06	TXNIP_high	ZC3H6
PRKCD	6.8906765583886e-11	-1.05685	0.037	0.07	2.52205652713581e-06	TXNIP_high	PRKCD
ANKRD28	6.91946671495659e-11	0.153197	0.475	0.408	2.53259401234126e-06	TXNIP_high	ANKRD28
PRCP	7.00824617890297e-11	0.690143	0.121	0.083	2.56508818394027e-06	TXNIP_high	PRCP
TMED5	7.13834772539238e-11	-0.547221	0.201	0.257	2.61270665097086e-06	TXNIP_high	TMED5
CEBPA	7.14955594510186e-11	-3.7841	0.002	0.017	2.61680897146673e-06	TXNIP_high	CEBPA
SH2D2A	7.15647741850779e-11	-0.358125	0.477	0.529	2.61934229994804e-06	TXNIP_high	SH2D2A
FSD1	7.4073677211231e-11	1.10008	0.062	0.035	2.71117065960827e-06	TXNIP_high	FSD1
SYAP1	7.43317004387044e-11	-0.66557	0.232	0.287	2.72061456775702e-06	TXNIP_high	SYAP1
KLHL21	7.67850798366546e-11	-0.838875	0.046	0.081	2.81041070710139e-06	TXNIP_high	KLHL21
CISH	7.78213773006574e-11	-1.26238	0.049	0.083	2.84834023058136e-06	TXNIP_high	CISH
SELL	7.98761639522776e-11	-1.51307	0.003	0.021	2.92354747681731e-06	TXNIP_high	SELL
SRSF8	8.20430394798229e-11	0.514422	0.156	0.113	3.002857288001e-06	TXNIP_high	SRSF8
APPL1	8.26921388559814e-11	0.488901	0.151	0.108	3.02661497426777e-06	TXNIP_high	APPL1
ACTN4	8.38649106146939e-11	-0.4239	0.284	0.345	3.06953959340841e-06	TXNIP_high	ACTN4
ARHGAP15	8.40598215590032e-11	0.225636	0.427	0.367	3.07667352888108e-06	TXNIP_high	ARHGAP15
RRP12	8.69500379128932e-11	-0.826973	0.108	0.154	3.1824583376498e-06	TXNIP_high	RRP12
NDUFS5	8.70175862639391e-11	0.211628	0.526	0.461	3.18493067484643e-06	TXNIP_high	NDUFS5
PPTC7	8.77107585613544e-11	-0.635195	0.098	0.144	3.21030147410413e-06	TXNIP_high	PPTC7
MSN	9.25055324837721e-11	-0.357602	0.632	0.652	3.38579499443854e-06	TXNIP_high	MSN
CD274	9.27500980576851e-11	-1.31984	0.017	0.042	3.39474633900933e-06	TXNIP_high	CD274
ATP5MC1	9.34429412395333e-11	0.413749	0.203	0.154	3.42010509230816e-06	TXNIP_high	ATP5MC1
GIMAP8	9.40170715386333e-11	0.848051	0.072	0.043	3.44111883538552e-06	TXNIP_high	GIMAP8
HMGN1	9.87093259184876e-11	0.210281	0.517	0.455	3.61286003794257e-06	TXNIP_high	HMGN1
TNFRSF12A	1.00851479943304e-10	-1.54114	0.011	0.033	3.69126501740488e-06	TXNIP_high	TNFRSF12A
EGR2	1.0647578085457e-10	-1.16071	0.025	0.053	3.8971200550581e-06	TXNIP_high	EGR2
NFKBIE	1.06963607535532e-10	-0.700951	0.097	0.142	3.91497499940801e-06	TXNIP_high	NFKBIE
DENND3	1.10126478920072e-10	-0.947055	0.033	0.064	4.03073925495356e-06	TXNIP_high	DENND3
NR4A3	1.10931396812797e-10	-0.623113	0.226	0.277	4.06020005474519e-06	TXNIP_high	NR4A3
CDKN2D	1.11225794095396e-10	-0.635033	0.117	0.165	4.07097528968559e-06	TXNIP_high	CDKN2D
ABCB1	1.11791482429538e-10	0.397124	0.198	0.15	4.0916800484035e-06	TXNIP_high	ABCB1
XPO1	1.14207029403931e-10	0.34051	0.183	0.136	4.18009148321327e-06	TXNIP_high	XPO1
HP1BP3	1.20144542093444e-10	0.255839	0.414	0.358	4.39741038516213e-06	TXNIP_high	HP1BP3
ACP1	1.2250280756461e-10	0.403391	0.249	0.2	4.48372525967229e-06	TXNIP_high	ACP1
FOXP1	1.29551319152985e-10	-0.661341	0.409	0.445	4.74170783231841e-06	TXNIP_high	FOXP1
OGFRL1	1.29781658150598e-10	0.629577	0.096	0.062	4.75013846997005e-06	TXNIP_high	OGFRL1
RAB21	1.29814267399847e-10	-0.468085	0.27	0.329	4.7513320011018e-06	TXNIP_high	RAB21
MBP	1.35413359318054e-10	-0.477292	0.266	0.323	4.95626436440011e-06	TXNIP_high	MBP
SLAIN2	1.39075684142027e-10	0.406027	0.204	0.156	5.09030911528232e-06	TXNIP_high	SLAIN2
TRIM28	1.41375350599217e-10	-0.421566	0.265	0.326	5.17447920728196e-06	TXNIP_high	TRIM28
SATB1-AS1	1.43878715295933e-10	0.780013	0.064	0.037	5.26610485854644e-06	TXNIP_high	SATB1-AS1
HUWE1	1.44173790829889e-10	-0.528531	0.196	0.251	5.27690491816478e-06	TXNIP_high	HUWE1
SHISA5	1.4558049986795e-10	0.278742	0.345	0.288	5.32839187566685e-06	TXNIP_high	SHISA5
TP53BP2	1.47667985998934e-10	-0.499759	0.16	0.214	5.40479595554697e-06	TXNIP_high	TP53BP2
KMT2E	1.49410943991408e-10	-0.317309	0.558	0.607	5.46858996102953e-06	TXNIP_high	KMT2E
CD96	1.54557639874506e-10	0.150718	0.664	0.606	5.65696417704678e-06	TXNIP_high	CD96
ARIH1	1.57501477775785e-10	-0.414507	0.361	0.42	5.76471158807152e-06	TXNIP_high	ARIH1
OTUD4	1.5815535223792e-10	-0.629413	0.143	0.194	5.78864404726009e-06	TXNIP_high	OTUD4
LRRN3	1.62867927881174e-10	-0.881206	0.106	0.15	5.96112902837884e-06	TXNIP_high	LRRN3
GLUD1	1.64207589681719e-10	-0.476234	0.247	0.306	6.01016198994058e-06	TXNIP_high	GLUD1
COX7A2L	1.69435951577724e-10	0.316748	0.34	0.287	6.20152526369626e-06	TXNIP_high	COX7A2L
SELENOW	1.69613394395895e-10	-0.341554	0.376	0.435	6.20801984828416e-06	TXNIP_high	SELENOW
LINC002481	1.72188577158569e-10	0.889448	0.058	0.032	6.30227411258078e-06	TXNIP_high	LINC002481
TOMM6	1.74072303779148e-10	0.246498	0.433	0.377	6.3712203906206e-06	TXNIP_high	TOMM6
GIMAP4	1.81044448010269e-10	0.30697	0.263	0.207	6.62640784162384e-06	TXNIP_high	GIMAP4
STK16	1.95231932018002e-10	0.713596	0.091	0.058	7.1456839437909e-06	TXNIP_high	STK16
AFDN	2.07962057761896e-10	0.490276	0.138	0.098	7.61161927614315e-06	TXNIP_high	AFDN
C10orf91	2.08702561990221e-10	1.43597	0.021	0.008	7.63872247140408e-06	TXNIP_high	C10orf91
ANTXR2	2.11753198240582e-10	-0.72409	0.083	0.125	7.75037880880355e-06	TXNIP_high	ANTXR2
CRACR2A	2.15312869730738e-10	0.629101	0.127	0.089	7.88066634501476e-06	TXNIP_high	CRACR2A
MRPL3	2.19077760344873e-10	0.488115	0.145	0.104	8.01846510638268e-06	TXNIP_high	MRPL3
MBOAT7	2.26450567442864e-10	-0.81021	0.075	0.115	8.28831721897627e-06	TXNIP_high	MBOAT7
MZT2B	2.43313483881847e-10	0.167682	0.645	0.595	8.9055168235595e-06	TXNIP_high	MZT2B
SRM	2.46743073005775e-10	0.387468	0.22	0.17	9.03104321508437e-06	TXNIP_high	SRM
METTL9	2.47131545325157e-10	0.30867	0.336	0.283	9.04526169044608e-06	TXNIP_high	METTL9
MIF	2.63099663121352e-10	0.127863	0.8	0.755	9.62971076990459e-06	TXNIP_high	MIF
SPTBN1	2.67718377679728e-10	-0.8628	0.083	0.125	9.79876034145573e-06	TXNIP_high	SPTBN1
SSBP2	2.74072225453345e-10	0.457861	0.143	0.102	1.00313175238179e-05	TXNIP_high	SSBP2
NBL1	2.81817313345089e-10	-0.636959	0.127	0.173	1.03147954857436e-05	TXNIP_high	NBL1
RNF149	2.83947532652478e-10	-0.331282	0.419	0.477	1.03927636426134e-05	TXNIP_high	RNF149
CRTAM	2.86603495274513e-10	-2.83271	0.007	0.025	1.04899745305425e-05	TXNIP_high	CRTAM
VDAC3	2.8987149730369e-10	0.387957	0.229	0.18	1.06095866728123e-05	TXNIP_high	VDAC3
TAOK3	2.93257776406078e-10	0.359462	0.204	0.156	1.07335278742389e-05	TXNIP_high	TAOK3
MPHOSPH9	2.93844870725927e-10	0.624424	0.098	0.065	1.07550161134397e-05	TXNIP_high	MPHOSPH9
MAP1S	2.97799608858754e-10	-0.880346	0.038	0.07	1.08997634838393e-05	TXNIP_high	MAP1S
SAMD3	2.99755357983337e-10	-2.0329	0.01	0.03	1.09713458575481e-05	TXNIP_high	SAMD3
PHF3	3.06691496884453e-10	0.23496	0.379	0.32	1.12252154774679e-05	TXNIP_high	PHF3
ZNF281	3.07197629079937e-10	-0.93036	0.049	0.084	1.12437404219548e-05	TXNIP_high	ZNF281
ABHD3	3.23548901822112e-10	-0.901713	0.082	0.122	1.18422133555911e-05	TXNIP_high	ABHD3
NEDD8	3.44996353615814e-10	0.23988	0.405	0.349	1.26272115386924e-05	TXNIP_high	NEDD8
BATF3	3.53649981734325e-10	-2.30336	0.007	0.026	1.2943942981458e-05	TXNIP_high	BATF3
ZCCHC7	3.60247669598259e-10	0.474811	0.171	0.128	1.31854249549659e-05	TXNIP_high	ZCCHC7
WDR47	3.60501908176843e-10	-0.711827	0.078	0.119	1.31947303411806e-05	TXNIP_high	WDR47
LONP2	3.64479662210233e-10	0.359892	0.19	0.144	1.33403201165568e-05	TXNIP_high	LONP2
STAT4	3.72131016618203e-10	-0.377065	0.517	0.557	1.36203673392428e-05	TXNIP_high	STAT4
NAP1L4	3.80739134558504e-10	0.192683	0.421	0.36	1.39354330639758e-05	TXNIP_high	NAP1L4
REV3L	3.89737559267946e-10	-0.56204	0.165	0.216	1.42647844067661e-05	TXNIP_high	REV3L
SEPTIN11	3.93251915163612e-10	-0.655985	0.081	0.122	1.43934133469033e-05	TXNIP_high	SEPTIN11
IGFLR1	4.06255642397373e-10	-0.648055	0.13	0.177	1.48693627673863e-05	TXNIP_high	IGFLR1
SNHG8	4.12625377380835e-10	0.159026	0.597	0.541	1.5102501437516e-05	TXNIP_high	SNHG8
METTL5	4.25560593099877e-10	0.51771	0.155	0.114	1.55759432680486e-05	TXNIP_high	METTL5
MIR181A1HG	4.25926136201798e-10	-1.93188	0.005	0.022	1.5589322511122e-05	TXNIP_high	MIR181A1HG
GNLY	4.27919326032213e-10	-2.07827	0.005	0.023	1.5662275252105e-05	TXNIP_high	GNLY
JMJD7	4.32775004058564e-10	0.676063	0.109	0.074	1.58399979235475e-05	TXNIP_high	JMJD7
PAF1	4.34234675104741e-10	-0.439983	0.261	0.319	1.58934233435086e-05	TXNIP_high	PAF1
PSMB8-AS1	4.39026512708279e-10	0.389421	0.192	0.146	1.60688093916357e-05	TXNIP_high	PSMB8-AS1
YPEL3	4.4052472121427e-10	0.231898	0.382	0.322	1.61236453211635e-05	TXNIP_high	YPEL3
SIRPG	4.51393325549488e-10	0.268039	0.264	0.209	1.65214471084368e-05	TXNIP_high	SIRPG
ARL6IP1	4.63696025679814e-10	-0.410408	0.384	0.438	1.69717382359069e-05	TXNIP_high	ARL6IP1
FMNL1	4.80150929143854e-10	-0.449439	0.302	0.358	1.75740041575942e-05	TXNIP_high	FMNL1
AGGF1	5.14548714242528e-10	0.612204	0.12	0.083	1.88329974899908e-05	TXNIP_high	AGGF1
SUB1	5.33135350451179e-10	-0.255718	0.619	0.653	1.95132869618636e-05	TXNIP_high	SUB1
SLC38A2	5.37386649149843e-10	-0.410804	0.313	0.371	1.96688887455334e-05	TXNIP_high	SLC38A2
RPS11	5.4846043234294e-10	0.114673	0.871	0.83	2.0074200284184e-05	TXNIP_high	RPS11
FARSB	5.55508574896291e-10	0.698416	0.079	0.049	2.03321693497791e-05	TXNIP_high	FARSB
CHMP1B	5.55775740497365e-10	0.255328	0.311	0.257	2.0341947877944e-05	TXNIP_high	CHMP1B
HS3ST3B1	5.57304081889001e-10	-1.86691	0.012	0.033	2.03978867012193e-05	TXNIP_high	HS3ST3B1
CR1	5.73150549852277e-10	1.38195	0.013	0.003	2.09778832751432e-05	TXNIP_high	CR1
SSR4	5.76270460172936e-10	0.151315	0.667	0.617	2.10920751127896e-05	TXNIP_high	SSR4
THBS1	5.82813833089119e-10	-1.3997	0.038	0.069	2.13315691048948e-05	TXNIP_high	THBS1
ALDOA	5.86342616893238e-10	-0.31202	0.482	0.531	2.14607261209094e-05	TXNIP_high	ALDOA
ST8SIA4	5.91143779820461e-10	-0.508796	0.143	0.193	2.16364534852087e-05	TXNIP_high	ST8SIA4
CTH	5.93710463988398e-10	-1.4916	0.01	0.03	2.17303966924393e-05	TXNIP_high	CTH
IFITM2	6.00270873813874e-10	0.141394	0.664	0.598	2.19705142524616e-05	TXNIP_high	IFITM2
GGNBP2	6.14800990401116e-10	0.274142	0.343	0.29	2.25023310496713e-05	TXNIP_high	GGNBP2
CYGB	6.25383096600427e-10	2.70617	0.01	0.002	2.28896467186722e-05	TXNIP_high	CYGB
CCDC117	6.31493309786673e-10	-0.733605	0.064	0.101	2.3113286631502e-05	TXNIP_high	CCDC117
GIMAP1	6.38257975932221e-10	0.389111	0.199	0.153	2.33608801770952e-05	TXNIP_high	GIMAP1
EIF3K	6.68499273249111e-10	0.160819	0.703	0.658	2.44677419001907e-05	TXNIP_high	EIF3K
PPP1R10	6.73960438311361e-10	0.182162	0.353	0.294	2.46676260026341e-05	TXNIP_high	PPP1R10
GPR68	6.75451953805227e-10	-1.45511	0.018	0.042	2.47222169612251e-05	TXNIP_high	GPR68
TBC1D8	6.95777932452924e-10	-4.09506	0.001	0.015	2.54661681057095e-05	TXNIP_high	TBC1D8
AC017002.3	7.15908500335944e-10	-2.52624	0.004	0.02	2.62029670207959e-05	TXNIP_high	AC017002.3
ADORA2A	7.43753180737336e-10	-0.952469	0.026	0.053	2.72221101681672e-05	TXNIP_high	ADORA2A
ABHD14B	7.45703828909524e-10	0.320878	0.332	0.281	2.72935058419175e-05	TXNIP_high	ABHD14B
JMJD6	7.68372838262683e-10	-0.403036	0.231	0.288	2.81232142532525e-05	TXNIP_high	JMJD6
EIF3J	7.81704502898351e-10	-0.482668	0.161	0.212	2.86111665105826e-05	TXNIP_high	EIF3J
EIF4EBP2	7.83624509697087e-10	0.344897	0.236	0.189	2.86814406794231e-05	TXNIP_high	EIF4EBP2
AC133644.2	7.83722731359373e-10	1.10225	0.038	0.019	2.86850356904844e-05	TXNIP_high	AC133644.2
CDKN1B	7.89934571237462e-10	0.163584	0.516	0.456	2.89123952418623e-05	TXNIP_high	CDKN1B
BICD2	8.08622115927846e-10	0.70792	0.078	0.049	2.95963780650751e-05	TXNIP_high	BICD2
VDR	8.19730057171899e-10	-2.63203	0.004	0.02	3.00029398225487e-05	TXNIP_high	VDR
DHRS4	8.54121014805569e-10	0.604755	0.109	0.074	3.12616832628986e-05	TXNIP_high	DHRS4
HMGN3	8.63051629762102e-10	0.521883	0.174	0.132	3.15885527009227e-05	TXNIP_high	HMGN3
RHOBTB3	8.65366793151913e-10	1.93413	0.01	0.002	3.16732899961532e-05	TXNIP_high	RHOBTB3
OSTF1	8.7971224738644e-10	0.222588	0.482	0.422	3.21983479665911e-05	TXNIP_high	OSTF1
CD160	8.90009391110898e-10	1.43203	0.028	0.012	3.257523372405e-05	TXNIP_high	CD160
TSEN2	8.91324331288626e-10	1.21865	0.031	0.014	3.2623361849495e-05	TXNIP_high	TSEN2
DMAC1	9.10400665545403e-10	0.585463	0.113	0.078	3.33215747596273e-05	TXNIP_high	DMAC1
TACC3	9.13409087917853e-10	0.46126	0.12	0.083	3.34316860268813e-05	TXNIP_high	TACC3
ARL4C	9.35419831333885e-10	-0.338804	0.649	0.66	3.42373012466515e-05	TXNIP_high	ARL4C
ATP8B2	9.52265756187186e-10	0.426532	0.105	0.07	3.48538789422072e-05	TXNIP_high	ATP8B2
CAT	9.5370719592132e-10	0.561215	0.128	0.091	3.49066370779162e-05	TXNIP_high	CAT
HEXD	9.57387646418617e-10	0.488445	0.123	0.086	3.50413452465678e-05	TXNIP_high	HEXD
USP47	9.85308392675403e-10	-0.482849	0.191	0.244	3.60632724803124e-05	TXNIP_high	USP47
UCHL5	9.88098018150324e-10	0.539286	0.125	0.088	3.616537556232e-05	TXNIP_high	UCHL5
CLU	1.03870149563153e-09	-1.51743	0.011	0.032	3.80175134416096e-05	TXNIP_high	CLU
ARL6IP4	1.04573159903934e-09	0.251611	0.469	0.42	3.8274822256439e-05	TXNIP_high	ARL6IP4
CD38	1.05920036680065e-09	-1.69259	0.014	0.035	3.87677926252704e-05	TXNIP_high	CD38
PITPNC1	1.06511608094132e-09	0.227091	0.41	0.355	3.89843136785333e-05	TXNIP_high	PITPNC1
SLC7A6	1.08730985861703e-09	0.406979	0.19	0.147	3.97966281352419e-05	TXNIP_high	SLC7A6
NLRP6	1.10627615497833e-09	0.558649	0.109	0.075	4.04908135483617e-05	TXNIP_high	NLRP6
SH2D1A	1.10931609299432e-09	-0.679891	0.141	0.187	4.06020783196851e-05	TXNIP_high	SH2D1A
NDRG1	1.13826169418181e-09	-0.558089	0.141	0.188	4.16615162687483e-05	TXNIP_high	NDRG1
BTN2A2	1.14856535717612e-09	-1.06077	0.029	0.057	4.20386406380033e-05	TXNIP_high	BTN2A2
AC008014.1	1.16069077258749e-09	1.13914	0.032	0.015	4.24824429674745e-05	TXNIP_high	AC008014.1
RSRC2	1.17059837968366e-09	-0.329291	0.487	0.538	4.28450712948016e-05	TXNIP_high	RSRC2
APOBEC3H	1.1742104084612e-09	-1.15665	0.019	0.044	4.29772751600885e-05	TXNIP_high	APOBEC3H
TRIM26	1.1798141006861e-09	-0.680424	0.069	0.107	4.3182375899212e-05	TXNIP_high	TRIM26
HECW2-AS1	1.20597696191715e-09	0.408005	0.151	0.11	4.41399627831298e-05	TXNIP_high	HECW2-AS1
CDK5R1	1.23426121582694e-09	1.33761	0.025	0.01	4.51751947604817e-05	TXNIP_high	CDK5R1
TRIM27	1.24917604344427e-09	0.44132	0.126	0.089	4.57210923661039e-05	TXNIP_high	TRIM27
C17orf67	1.30070366244442e-09	-0.865481	0.053	0.086	4.76070547491284e-05	TXNIP_high	C17orf67
EIF3L	1.30709067577611e-09	0.215807	0.518	0.463	4.78408258240814e-05	TXNIP_high	EIF3L
ELMSAN1	1.32600949609535e-09	-0.704893	0.125	0.169	4.85332735665859e-05	TXNIP_high	ELMSAN1
BBX	1.33759576021328e-09	0.342588	0.246	0.196	4.89573424195663e-05	TXNIP_high	BBX
CEBPG	1.34241841651533e-09	-0.655056	0.095	0.137	4.91338564628776e-05	TXNIP_high	CEBPG
PLEKHG2	1.34540432402321e-09	-0.683328	0.086	0.126	4.92431436635736e-05	TXNIP_high	PLEKHG2
ARHGAP26	1.39691940770917e-09	-0.85531	0.063	0.1	5.11286472415632e-05	TXNIP_high	ARHGAP26
ABHD13	1.41473262857812e-09	0.512242	0.137	0.099	5.17806289385878e-05	TXNIP_high	ABHD13
TMC8	1.42567427715109e-09	0.232965	0.316	0.262	5.21811042180072e-05	TXNIP_high	TMC8
EXOC6	1.43859786548677e-09	0.643237	0.086	0.055	5.26541204746815e-05	TXNIP_high	EXOC6
PMEPA1	1.44369000666958e-09	-0.615301	0.114	0.158	5.28404979341132e-05	TXNIP_high	PMEPA1
TBC1D14	1.46886306051167e-09	0.5892	0.106	0.072	5.37618568777876e-05	TXNIP_high	TBC1D14
HIST1H2AC	1.484520620737e-09	-0.791201	0.052	0.086	5.4334939239595e-05	TXNIP_high	HIST1H2AC
C4orf3	1.49446732409735e-09	0.259688	0.372	0.317	5.46989985292873e-05	TXNIP_high	C4orf3
RAB9A	1.5001600362757e-09	-0.305847	0.224	0.28	5.49073574877269e-05	TXNIP_high	RAB9A
UTY	1.51190044101609e-09	0.377536	0.158	0.116	5.533706804163e-05	TXNIP_high	UTY
ATP2A2	1.57119622231418e-09	-0.559864	0.136	0.183	5.75073529329212e-05	TXNIP_high	ATP2A2
TRA2B	1.58920585260673e-09	-0.379259	0.481	0.527	5.81665234112589e-05	TXNIP_high	TRA2B
RAN	1.5945673527296e-09	-0.271451	0.619	0.653	5.83627596772561e-05	TXNIP_high	RAN
ZFC3H1	1.64057467107112e-09	-0.53476	0.187	0.239	6.00466735358742e-05	TXNIP_high	ZFC3H1
TAMM41	1.65700570864522e-09	0.827193	0.057	0.033	6.06480659421236e-05	TXNIP_high	TAMM41
LASP1	1.66049272376839e-09	-0.616518	0.111	0.155	6.0775694182647e-05	TXNIP_high	LASP1
GBP5	1.67563941926438e-09	-0.618356	0.282	0.327	6.13300783844955e-05	TXNIP_high	GBP5
SRP9	1.72669950045088e-09	0.302866	0.325	0.273	6.31989284160025e-05	TXNIP_high	SRP9
AC245014.3	1.76468964421414e-09	0.737289	0.079	0.05	6.45894056678817e-05	TXNIP_high	AC245014.3
ST7L	1.78710805393901e-09	0.647496	0.075	0.047	6.54099418822218e-05	TXNIP_high	ST7L
ATPAF1	1.81917749139959e-09	0.52938	0.111	0.077	6.65837153627165e-05	TXNIP_high	ATPAF1
NCR3	1.84478245233855e-09	-1.04932	0.031	0.059	6.75208825380434e-05	TXNIP_high	NCR3
SRP19	1.8672963311574e-09	-0.413574	0.197	0.252	6.83449130166921e-05	TXNIP_high	SRP19
ARHGEF1	1.87880771823845e-09	0.133634	0.583	0.527	6.87662412952455e-05	TXNIP_high	ARHGEF1
JMY	1.97721836948123e-09	0.231785	0.406	0.351	7.23681695413825e-05	TXNIP_high	JMY
PHF1	2.06399851660265e-09	-0.371957	0.309	0.367	7.55444097061737e-05	TXNIP_high	PHF1
IL10RA	2.07018834110708e-09	0.206914	0.337	0.283	7.57709634728604e-05	TXNIP_high	IL10RA
TEC	2.13663481504037e-09	1.41336	0.02	0.007	7.82029708652925e-05	TXNIP_high	TEC
SREBF2	2.18548773212493e-09	-0.69219	0.089	0.13	7.99910364835047e-05	TXNIP_high	SREBF2
PPP1R16B	2.19412047494475e-09	-0.5123	0.273	0.324	8.03070035034529e-05	TXNIP_high	PPP1R16B
ATXN7	2.21386708910669e-09	0.258531	0.244	0.196	8.10297493283941e-05	TXNIP_high	ATXN7
UBASH3A	2.26755261074059e-09	-0.668754	0.102	0.145	8.29946931057164e-05	TXNIP_high	UBASH3A
NETO2	2.46356800827898e-09	-2.71628	0.005	0.021	9.01690526710191e-05	TXNIP_high	NETO2
FBLN5	2.59514852769371e-09	0.964319	0.04	0.02	9.49850312621175e-05	TXNIP_high	FBLN5
NAAA	2.65782749367332e-09	0.449817	0.112	0.077	9.72791440959373e-05	TXNIP_high	NAAA
IL23R	2.68739906023868e-09	-0.713246	0.086	0.125	9.83614930037959e-05	TXNIP_high	IL23R
SPSB3	2.69311439873431e-09	0.240772	0.374	0.323	9.85706801080744e-05	TXNIP_high	SPSB3
SLC27A2	2.72424858441657e-09	-3.51615	0.002	0.015	9.97102224382309e-05	TXNIP_high	SLC27A2
BIN2	2.89821689184346e-09	0.287216	0.319	0.268	0.000106078	TXNIP_high	BIN2
AC004585.1	3.02034468509825e-09	-2.57313	0.001	0.014	0.000110548	TXNIP_high	AC004585.1
ARID1A	3.03809954887938e-09	0.335924	0.231	0.183	0.000111197	TXNIP_high	ARID1A
OXLD1	3.1594761914272e-09	0.619602	0.084	0.055	0.00011564	TXNIP_high	OXLD1
YIPF4	3.18136041913238e-09	0.53876	0.15	0.111	0.000116441	TXNIP_high	YIPF4
TMEM230	3.20070039350833e-09	0.270701	0.329	0.278	0.000117149	TXNIP_high	TMEM230
SPTY2D1	3.20388553818808e-09	-0.429254	0.227	0.28	0.000117265	TXNIP_high	SPTY2D1
TCAF1	3.2894148988856e-09	0.90386	0.055	0.032	0.000120396	TXNIP_high	TCAF1
STK4	3.41658505798384e-09	0.142325	0.65	0.601	0.00012505	TXNIP_high	STK4
SEC14L2	3.44671708228991e-09	-1.39979	0.021	0.045	0.000126153	TXNIP_high	SEC14L2
TP53I13	3.47164203285557e-09	0.353704	0.257	0.211	0.000127066	TXNIP_high	TP53I13
PMS2	3.50217650452147e-09	0.499605	0.112	0.078	0.000128183	TXNIP_high	PMS2
PRDM2	3.68582582852738e-09	-0.441947	0.216	0.269	0.000134905	TXNIP_high	PRDM2
FAM3A	3.71228214587167e-09	0.66697	0.105	0.073	0.000135873	TXNIP_high	FAM3A
KATNBL1	3.76187210044539e-09	0.390738	0.144	0.105	0.000137688	TXNIP_high	KATNBL1
ZBTB25	3.85178873699295e-09	0.350613	0.206	0.161	0.000140979	TXNIP_high	ZBTB25
C15orf40	3.8885391729562e-09	0.595836	0.107	0.074	0.000142324	TXNIP_high	C15orf40
GADD45G	3.88908340008642e-09	-0.53959	0.184	0.236	0.000142344	TXNIP_high	GADD45G
CYP2F1	3.90772230924629e-09	1.42179	0.015	0.005	0.000143027	TXNIP_high	CYP2F1
PDCD6	4.00922265097626e-09	0.310055	0.261	0.212	0.000146742	TXNIP_high	PDCD6
VPS37B	4.04070100540596e-09	-0.501969	0.368	0.413	0.000147894	TXNIP_high	VPS37B
METAP1D	4.08274500624436e-09	1.05409	0.026	0.011	0.000149433	TXNIP_high	METAP1D
BTN3A1	4.11192882885131e-09	0.482968	0.122	0.086	0.000150501	TXNIP_high	BTN3A1
GIT2	4.19139573061789e-09	0.393837	0.162	0.122	0.000153409	TXNIP_high	GIT2
EHMT2	4.41239097722431e-09	0.627231	0.073	0.046	0.000161498	TXNIP_high	EHMT2
ABI3	4.41365453826634e-09	0.347806	0.227	0.182	0.000161544	TXNIP_high	ABI3
CACNA2D4	4.56510736054634e-09	0.75325	0.088	0.059	0.000167087	TXNIP_high	CACNA2D4
ZC3HAV1	4.59093904339501e-09	-0.375422	0.478	0.526	0.000168033	TXNIP_high	ZC3HAV1
PCED1B-AS1	4.71659383093716e-09	0.223901	0.381	0.325	0.000172632	TXNIP_high	PCED1B-AS1
CHMP4B	4.85759306338699e-09	-0.445691	0.175	0.225	0.000177793	TXNIP_high	CHMP4B
APEX1	4.86849036149876e-09	0.35766	0.241	0.195	0.000178192	TXNIP_high	APEX1
NBN	4.93079819454253e-09	0.55461	0.138	0.101	0.000180472	TXNIP_high	NBN
ZNF862	4.96381825248756e-09	0.567295	0.089	0.059	0.000181681	TXNIP_high	ZNF862
AMPD2	5.28550014883865e-09	-0.594431	0.141	0.186	0.000193455	TXNIP_high	AMPD2
CCR4	5.28706132550373e-09	-0.854098	0.042	0.072	0.000193512	TXNIP_high	CCR4
FNDC9	5.35554492182946e-09	-3.40379	0.002	0.015	0.000196018	TXNIP_high	FNDC9
WDR33	5.60943356551095e-09	0.315521	0.262	0.214	0.000205311	TXNIP_high	WDR33
NEO1	5.72841656923855e-09	0.756659	0.053	0.03	0.000209666	TXNIP_high	NEO1
ARL8A	5.77327966652878e-09	-0.547926	0.106	0.149	0.000211308	TXNIP_high	ARL8A
RASGRP1	5.91359818546012e-09	-0.517488	0.195	0.244	0.000216444	TXNIP_high	RASGRP1
PIN1	6.05454963829592e-09	0.366114	0.231	0.187	0.000221603	TXNIP_high	PIN1
SCART1	6.11348829986196e-09	0.87282	0.047	0.026	0.00022376	TXNIP_high	SCART1
ACADVL	6.14074751746194e-09	-0.464336	0.215	0.266	0.000224757	TXNIP_high	ACADVL
NFE2L3	6.2249169368523e-09	-1.17899	0.024	0.049	0.000227838	TXNIP_high	NFE2L3
DIAPH1	6.83915487595913e-09	-0.372263	0.276	0.329	0.00025032	TXNIP_high	DIAPH1
NOTCH1	6.8829145413182e-09	-1.13102	0.03	0.056	0.000251922	TXNIP_high	NOTCH1
IRF1	6.94077132604773e-09	-0.321915	0.595	0.634	0.000254039	TXNIP_high	IRF1
ITFG2	6.95047328181129e-09	0.543789	0.121	0.086	0.000254394	TXNIP_high	ITFG2
IL2RG	7.30270838343369e-09	-0.221575	0.726	0.745	0.000267286	TXNIP_high	IL2RG
KIAA1109	7.30877178326325e-09	0.444649	0.216	0.173	0.000267508	TXNIP_high	KIAA1109
NASP	7.35099652832295e-09	-0.410032	0.25	0.303	0.000269054	TXNIP_high	NASP
CD247	7.3638834931385e-09	0.132126	0.447	0.385	0.000269525	TXNIP_high	CD247
LARS	7.37635587711175e-09	0.45777	0.162	0.123	0.000269982	TXNIP_high	LARS
AC093484.3	7.53647720694955e-09	-1.25403	0.026	0.052	0.000275843	TXNIP_high	AC093484.3
TLE3	7.62482891393572e-09	-0.579865	0.1	0.14	0.000279076	TXNIP_high	TLE3
HDGF	7.80836895203387e-09	-0.533549	0.134	0.179	0.000285794	TXNIP_high	HDGF
IKZF3	7.81500305488136e-09	0.215903	0.37	0.318	0.000286037	TXNIP_high	IKZF3
URI1	7.89002458567176e-09	0.301891	0.325	0.275	0.000288783	TXNIP_high	URI1
CASP6	7.94408707974555e-09	0.817337	0.055	0.032	0.000290762	TXNIP_high	CASP6
SDAD1	7.96229287772327e-09	0.50994	0.134	0.098	0.000291428	TXNIP_high	SDAD1
ZNF32	8.0097888551801e-09	0.53317	0.089	0.059	0.000293166	TXNIP_high	ZNF32
ADGRG1	8.03998833846075e-09	-3.56304	0.001	0.013	0.000294272	TXNIP_high	ADGRG1
LAX1	8.08792497188527e-09	-0.617909	0.112	0.154	0.000296026	TXNIP_high	LAX1
PPRC1	8.47823122363961e-09	-0.647684	0.077	0.114	0.000310312	TXNIP_high	PPRC1
SMARCA2	8.82003620189137e-09	0.196489	0.417	0.362	0.000322822	TXNIP_high	SMARCA2
FOXO1	8.92124863328496e-09	0.165291	0.429	0.374	0.000326527	TXNIP_high	FOXO1
RPS17	9.12339451540159e-09	0.154977	0.669	0.623	0.000333925	TXNIP_high	RPS17
TXNL1	9.59607149367407e-09	-0.431016	0.171	0.22	0.000351226	TXNIP_high	TXNL1
ARL14EP	9.85172777869676e-09	0.653697	0.129	0.095	0.000360583	TXNIP_high	ARL14EP
GOLGA7	9.95245243348479e-09	-0.473026	0.166	0.215	0.00036427	TXNIP_high	GOLGA7
CHKB	1.01017533298612e-08	0.237597	0.277	0.229	0.000369734	TXNIP_high	CHKB
COMMD10	1.0185092750858e-08	0.580281	0.109	0.076	0.000372785	TXNIP_high	COMMD10
HLA-DPA1	1.02221675851696e-08	-1.00388	0.143	0.184	0.000374142	TXNIP_high	HLA-DPA1
PPCS	1.0254540797646e-08	0.356614	0.216	0.172	0.000375326	TXNIP_high	PPCS
AF117829.1	1.03597589572954e-08	0.957094	0.054	0.032	0.000379178	TXNIP_high	AF117829.1
LFNG	1.04908183143918e-08	-0.591603	0.1	0.14	0.000383974	TXNIP_high	LFNG
TENT5C	1.08363633056353e-08	-0.486798	0.33	0.376	0.000396622	TXNIP_high	TENT5C
CTSO	1.08977829691864e-08	1.02054	0.038	0.02	0.00039887	TXNIP_high	CTSO
RRP7A	1.10147756712897e-08	-0.531081	0.152	0.197	0.000403152	TXNIP_high	RRP7A
MLLT10	1.11956672625251e-08	0.38967	0.151	0.112	0.000409773	TXNIP_high	MLLT10
VCP	1.12484509532899e-08	-0.350054	0.446	0.496	0.000411705	TXNIP_high	VCP
TMEM11	1.12688952068734e-08	-0.648509	0.056	0.089	0.000412453	TXNIP_high	TMEM11
EIF3E	1.14587339103192e-08	0.167744	0.582	0.539	0.000419401	TXNIP_high	EIF3E
ATF7IP2	1.15729439269715e-08	0.371833	0.147	0.109	0.000423581	TXNIP_high	ATF7IP2
SIRT3	1.16430477105454e-08	0.806586	0.055	0.032	0.000426147	TXNIP_high	SIRT3
RECK	1.20149347307886e-08	0.820469	0.052	0.03	0.000439759	TXNIP_high	RECK
STAU1	1.20839856455365e-08	-0.425127	0.226	0.276	0.000442286	TXNIP_high	STAU1
CYBA	1.22228864024282e-08	-0.185782	0.74	0.765	0.00044737	TXNIP_high	CYBA
DPYD	1.26625311376186e-08	0.345981	0.207	0.163	0.000463461	TXNIP_high	DPYD
PLEKHF1	1.28045452346443e-08	-0.72091	0.058	0.09	0.000468659	TXNIP_high	PLEKHF1
INPP5F	1.29718986030695e-08	-0.943652	0.023	0.047	0.000474784	TXNIP_high	INPP5F
FSBP	1.30226714268187e-08	1.00296	0.036	0.018	0.000476643	TXNIP_high	FSBP
CDK16	1.34619701394083e-08	-0.610783	0.143	0.187	0.000492722	TXNIP_high	CDK16
GCH1	1.37096006549928e-08	-0.571322	0.115	0.156	0.000501785	TXNIP_high	GCH1
UCP2	1.3809310526466e-08	0.144429	0.39	0.332	0.000505435	TXNIP_high	UCP2
ATP6V1C1	1.38788060082935e-08	0.66193	0.089	0.06	0.000507978	TXNIP_high	ATP6V1C1
CALM1	1.3918465696711e-08	-0.148963	0.913	0.893	0.00050943	TXNIP_high	CALM1
ATP6V1G1	1.39221686280701e-08	0.153282	0.593	0.547	0.000509565	TXNIP_high	ATP6V1G1
ELP3	1.39691856380596e-08	0.870717	0.059	0.036	0.000511286	TXNIP_high	ELP3
CMTM7	1.40054837663635e-08	0.302438	0.231	0.186	0.000512615	TXNIP_high	CMTM7
TOR1AIP2	1.4096595027985e-08	-0.633853	0.068	0.103	0.000515949	TXNIP_high	TOR1AIP2
GRAMD2B	1.41393283273498e-08	0.34333	0.139	0.103	0.000517514	TXNIP_high	GRAMD2B
AC087239.1	1.42283710676764e-08	0.343844	0.151	0.112	0.000520773	TXNIP_high	AC087239.1
MAP4K2	1.43674684696358e-08	0.489632	0.147	0.11	0.000525864	TXNIP_high	MAP4K2
DIS3L	1.50654881834724e-08	0.644081	0.062	0.038	0.000551412	TXNIP_high	DIS3L
DTD1	1.50871115141328e-08	0.606373	0.116	0.084	0.000552203	TXNIP_high	DTD1
PPP2CA	1.51300231977705e-08	-0.282404	0.395	0.454	0.000553774	TXNIP_high	PPP2CA
SCOC	1.5319468858265e-08	0.619279	0.076	0.049	0.000560708	TXNIP_high	SCOC
FUBP1	1.54487940707121e-08	-0.403955	0.236	0.288	0.000565441	TXNIP_high	FUBP1
ZMYND11	1.55875875028084e-08	0.493932	0.123	0.088	0.000570521	TXNIP_high	ZMYND11
RFLNB	1.60405483404565e-08	0.5558	0.117	0.083	0.0005871	TXNIP_high	RFLNB
CHMP6	1.63603302908056e-08	0.777691	0.074	0.048	0.000598804	TXNIP_high	CHMP6
MICOS10	1.63939924827124e-08	0.224384	0.394	0.341	0.000600037	TXNIP_high	MICOS10
NHEJ1	1.64145999457393e-08	0.680932	0.067	0.042	0.000600791	TXNIP_high	NHEJ1
ARPC5	1.64206658504976e-08	0.232519	0.324	0.273	0.000601013	TXNIP_high	ARPC5
PHF14	1.64213832880794e-08	0.33866	0.169	0.129	0.000601039	TXNIP_high	PHF14
DUS1L	1.67649193267058e-08	0.337232	0.271	0.226	0.000613613	TXNIP_high	DUS1L
ZNFX1	1.69080197927033e-08	-0.459407	0.165	0.212	0.00061885	TXNIP_high	ZNFX1
SCML1	1.69624415589732e-08	0.731516	0.036	0.019	0.000620842	TXNIP_high	SCML1
PSME4	1.7257804692781e-08	-0.62339	0.13	0.172	0.000631653	TXNIP_high	PSME4
DOT1L	1.81541127943977e-08	-0.944062	0.027	0.052	0.000664459	TXNIP_high	DOT1L
AL135905.2	1.8236553621481e-08	-0.42335	0.206	0.256	0.000667476	TXNIP_high	AL135905.2
SCRN1	1.85501166783035e-08	1.10539	0.029	0.013	0.000678953	TXNIP_high	SCRN1
POLR2A	1.85833352506274e-08	-0.446225	0.292	0.342	0.000680169	TXNIP_high	POLR2A
TRAPPC2B	1.86166462991613e-08	0.460153	0.145	0.108	0.000681388	TXNIP_high	TRAPPC2B
SUMO1	1.94589781974532e-08	-0.363482	0.24	0.295	0.000712218	TXNIP_high	SUMO1
TBC1D2B	1.95984159519673e-08	0.354406	0.16	0.122	0.000717322	TXNIP_high	TBC1D2B
PYM1	1.97985606720537e-08	0.588007	0.093	0.063	0.000724647	TXNIP_high	PYM1
JPT1	2.00184892731639e-08	-0.299884	0.242	0.297	0.000732697	TXNIP_high	JPT1
CEP68	2.00286164799481e-08	0.607845	0.077	0.05	0.000733067	TXNIP_high	CEP68
SCRN2	2.05931110281967e-08	0.476332	0.096	0.066	0.000753728	TXNIP_high	SCRN2
EIF4EBP3	2.06048035767418e-08	1.05439	0.042	0.023	0.000754156	TXNIP_high	EIF4EBP3
GOLGA7B	2.06310638618169e-08	0.474332	0.061	0.037	0.000755118	TXNIP_high	GOLGA7B
LINC02256	2.09368527632428e-08	0.615127	0.082	0.054	0.00076631	TXNIP_high	LINC02256
SH3BGRL3	2.11531869041801e-08	-0.180357	0.924	0.903	0.000774228	TXNIP_high	SH3BGRL3
TTC3	2.17368553943022e-08	0.319108	0.244	0.199	0.000795591	TXNIP_high	TTC3
SNHG5	2.22706626447026e-08	-0.31135	0.378	0.434	0.000815129	TXNIP_high	SNHG5
GBP3	2.26888028633156e-08	-0.78697	0.039	0.066	0.000830433	TXNIP_high	GBP3
YTHDC1	2.2736420526763e-08	-0.344054	0.345	0.4	0.000832176	TXNIP_high	YTHDC1
SEPTIN1	2.29882781372924e-08	0.12104	0.579	0.527	0.000841394	TXNIP_high	SEPTIN1
XPC	2.30303978041905e-08	0.310474	0.147	0.108	0.000842936	TXNIP_high	XPC
TNFRSF1B	2.3090413643889e-08	-0.477708	0.297	0.343	0.000845132	TXNIP_high	TNFRSF1B
APEH	2.3567812353085e-08	0.523803	0.115	0.082	0.000862605	TXNIP_high	APEH
PRKCA	2.4017934339967e-08	0.339339	0.14	0.103	0.00087908	TXNIP_high	PRKCA
TRBC2	2.44604578511013e-08	-0.438233	0.66	0.676	0.000895277	TXNIP_high	TRBC2
SLC16A7	2.4652599762984e-08	0.434239	0.149	0.112	0.00090231	TXNIP_high	SLC16A7
ERAP1	2.51791178090147e-08	0.486514	0.15	0.113	0.000921581	TXNIP_high	ERAP1
CDK2AP2	2.5220747162065e-08	-0.443167	0.241	0.288	0.000923105	TXNIP_high	CDK2AP2
TMEM219	2.52495434544066e-08	0.28327	0.306	0.26	0.000924159	TXNIP_high	TMEM219
RNF5	2.58377194527813e-08	-0.435829	0.11	0.151	0.000945686	TXNIP_high	RNF5
ATP2C1	2.62019031470032e-08	-0.770656	0.057	0.089	0.000959016	TXNIP_high	ATP2C1
EXOSC5	2.69198364074918e-08	0.634861	0.072	0.047	0.000985293	TXNIP_high	EXOSC5
LAYN	2.71850371899882e-08	-1.24124	0.013	0.032	0.000995	TXNIP_high	LAYN
PRMT2	2.76113020773451e-08	0.32253	0.254	0.21	0.0010106	TXNIP_high	PRMT2
MAGEH1	2.78166771674474e-08	-1.49016	0.019	0.04	0.00101812	TXNIP_high	MAGEH1
ASAH1	2.9664778289345e-08	0.413651	0.132	0.097	0.00108576	TXNIP_high	ASAH1
JOSD1	3.09710183216192e-08	-0.523411	0.165	0.21	0.00113357	TXNIP_high	JOSD1
SLC7A1	3.13678737543272e-08	-0.797528	0.052	0.083	0.0011481	TXNIP_high	SLC7A1
TXN	3.13767588598557e-08	-0.544422	0.321	0.367	0.00114842	TXNIP_high	TXN
MFSD11	3.15596284825944e-08	0.24575	0.267	0.222	0.00115511	TXNIP_high	MFSD11
TRAV40	3.16047460170485e-08	-3.66036	0.002	0.014	0.00115677	TXNIP_high	TRAV40
COX6C	3.22423413007091e-08	0.139663	0.577	0.524	0.0011801	TXNIP_high	COX6C
FAM110A	3.24105201785359e-08	-0.691351	0.056	0.088	0.00118626	TXNIP_high	FAM110A
QKI	3.25422710928589e-08	-0.483183	0.166	0.212	0.00119108	TXNIP_high	QKI
SF3A1	3.29169992559683e-08	-0.320607	0.409	0.457	0.0012048	TXNIP_high	SF3A1
MRPL20	3.30773470150754e-08	0.373531	0.257	0.213	0.00121066	TXNIP_high	MRPL20
WDR48	3.30840395686069e-08	-0.570949	0.096	0.134	0.00121091	TXNIP_high	WDR48
TTC39B	3.3236575607701e-08	0.606276	0.08	0.053	0.00121649	TXNIP_high	TTC39B
ZNRD2	3.32598994282493e-08	-0.561618	0.098	0.136	0.00121735	TXNIP_high	ZNRD2
KBTBD2	3.34581110174837e-08	-0.484992	0.148	0.191	0.0012246	TXNIP_high	KBTBD2
SMPD1	3.35796768724296e-08	0.4835	0.107	0.076	0.00122905	TXNIP_high	SMPD1
WASHC1	3.39620087459346e-08	0.255257	0.277	0.232	0.00124304	TXNIP_high	WASHC1
ZDHHC7	3.40220517363015e-08	0.747981	0.08	0.053	0.00124524	TXNIP_high	ZDHHC7
ZMIZ1	3.42547054742764e-08	-1.08241	0.03	0.054	0.00125376	TXNIP_high	ZMIZ1
IL6ST	3.44942439383403e-08	0.212655	0.295	0.249	0.00126252	TXNIP_high	IL6ST
MPHOSPH8	3.46628443148286e-08	0.231219	0.321	0.273	0.00126869	TXNIP_high	MPHOSPH8
EIF4B	3.49174150640296e-08	0.140979	0.554	0.504	0.00127801	TXNIP_high	EIF4B
THOC7	3.50785278923231e-08	0.538704	0.156	0.12	0.00128391	TXNIP_high	THOC7
TNRC6C	3.60732584609943e-08	0.403529	0.108	0.076	0.00132032	TXNIP_high	TNRC6C
ZZEF1	3.64624806532546e-08	0.307447	0.205	0.164	0.00133456	TXNIP_high	ZZEF1
TBC1D5	3.69086329814769e-08	0.394656	0.139	0.103	0.00135089	TXNIP_high	TBC1D5
TRIM44	3.70312693079933e-08	0.329474	0.202	0.161	0.00135538	TXNIP_high	TRIM44
SSBP1	3.82305823918986e-08	0.263274	0.302	0.255	0.00139928	TXNIP_high	SSBP1
BMF	3.8476322362845e-08	-1.90693	0.006	0.02	0.00140827	TXNIP_high	BMF
TMEM273	3.87035206828654e-08	0.513886	0.093	0.064	0.00141659	TXNIP_high	TMEM273
PNMA3	3.89912878653206e-08	2.31325	0.01	0.002	0.00142712	TXNIP_high	PNMA3
TMPO	3.98096980400686e-08	0.339211	0.194	0.154	0.00145707	TXNIP_high	TMPO
WHRN	4.01766225341506e-08	-0.619304	0.1	0.138	0.0014705	TXNIP_high	WHRN
ISCA1	4.06082158248713e-08	-0.45986	0.185	0.231	0.0014863	TXNIP_high	ISCA1
STX17	4.10240057605618e-08	0.401167	0.131	0.097	0.00150152	TXNIP_high	STX17
GSR	4.16596402573065e-08	0.381594	0.15	0.114	0.00152478	TXNIP_high	GSR
COQ7	4.16827587743866e-08	0.501542	0.087	0.059	0.00152563	TXNIP_high	COQ7
ITGAV	4.17624884024643e-08	-0.788827	0.047	0.076	0.00152855	TXNIP_high	ITGAV
CXCL16	4.19606148191769e-08	-1.56473	0.013	0.032	0.0015358	TXNIP_high	CXCL16
HPS3	4.28079112959684e-08	0.798039	0.058	0.036	0.00156681	TXNIP_high	HPS3
H1F0	4.33014460151863e-08	0.807208	0.042	0.023	0.00158488	TXNIP_high	H1F0
HEMK1	4.49191145436653e-08	0.902724	0.042	0.023	0.00164408	TXNIP_high	HEMK1
WBP11	4.63817905503264e-08	-0.369749	0.23	0.281	0.00169762	TXNIP_high	WBP11
SPTAN1	4.67192453865295e-08	-0.36359	0.36	0.409	0.00170997	TXNIP_high	SPTAN1
RIPOR1	4.67657195943394e-08	-0.815811	0.052	0.082	0.00171167	TXNIP_high	RIPOR1
AC141424.1	4.74294813318989e-08	1.36291	0.016	0.006	0.00173597	TXNIP_high	AC141424.1
FBXO9	4.80082500551534e-08	0.458356	0.129	0.095	0.00175715	TXNIP_high	FBXO9
GABARAPL1	4.81020723061242e-08	-0.455692	0.193	0.239	0.00176058	TXNIP_high	GABARAPL1
LSM14A	4.98154849850865e-08	0.249407	0.326	0.279	0.0018233	TXNIP_high	LSM14A
PRR12	5.01643866682318e-08	0.588676	0.079	0.053	0.00183607	TXNIP_high	PRR12
B3GNT2	5.03672084365442e-08	-0.639737	0.099	0.137	0.00184349	TXNIP_high	B3GNT2
BBS2	5.06953738331628e-08	0.794777	0.05	0.029	0.0018555	TXNIP_high	BBS2
FAM117B	5.10005404813752e-08	0.539812	0.067	0.042	0.00186667	TXNIP_high	FAM117B
PKNOX1	5.18674761963547e-08	-0.968568	0.044	0.071	0.0018984	TXNIP_high	PKNOX1
NTPCR	5.22195919377142e-08	0.755578	0.064	0.041	0.00191129	TXNIP_high	NTPCR
LETMD1	5.39168212425577e-08	0.381502	0.186	0.147	0.00197341	TXNIP_high	LETMD1
FAM124B	5.58213063968726e-08	1.56127	0.02	0.008	0.00204312	TXNIP_high	FAM124B
AC093535.1	5.67835577748352e-08	1.44347	0.02	0.008	0.00207833	TXNIP_high	AC093535.1
RAB5B	5.79963551612638e-08	0.432601	0.148	0.112	0.00212272	TXNIP_high	RAB5B
MFSD5	5.80331851297068e-08	-0.650074	0.059	0.091	0.00212407	TXNIP_high	MFSD5
CCDC47	5.89230420589645e-08	-0.466625	0.116	0.156	0.00215664	TXNIP_high	CCDC47
H2AFV	6.06077626623739e-08	0.21916	0.496	0.447	0.0022183	TXNIP_high	H2AFV
CLIC4	6.09027360034371e-08	-2.56825	0.002	0.014	0.0022291	TXNIP_high	CLIC4
VSIG1	6.09550194380874e-08	1.46117	0.021	0.009	0.00223101	TXNIP_high	VSIG1
INPP5D	6.18101271410354e-08	0.286136	0.27	0.228	0.00226231	TXNIP_high	INPP5D
GNL1	6.26253991572178e-08	-0.455769	0.136	0.178	0.00229215	TXNIP_high	GNL1
PHC3	6.27890146403314e-08	0.277274	0.239	0.196	0.00229814	TXNIP_high	PHC3
RFX2	6.28167564947919e-08	-1.58238	0.011	0.029	0.00229916	TXNIP_high	RFX2
GSTM2	6.29571591206939e-08	0.570265	0.119	0.088	0.00230429	TXNIP_high	GSTM2
TMEM106B	6.36263793591822e-08	0.428052	0.135	0.1	0.00232879	TXNIP_high	TMEM106B
IL12RB1	6.515347191232e-08	0.351308	0.23	0.188	0.00238468	TXNIP_high	IL12RB1
MALAT1	6.76265157643864e-08	-0.18578	0.999	0.999	0.0024752	TXNIP_high	MALAT1
ZNF33A	6.79361682423171e-08	0.55532	0.125	0.093	0.00248653	TXNIP_high	ZNF33A
ZBTB32	6.81671477509035e-08	-4.75012	0	0.01	0.00249499	TXNIP_high	ZBTB32
AKAP7	6.91618306122427e-08	0.643594	0.073	0.048	0.00253139	TXNIP_high	AKAP7
STMP1	7.06929503392472e-08	0.390834	0.193	0.153	0.00258743	TXNIP_high	STMP1
UBE2E2	7.09998574813494e-08	1.00511	0.021	0.009	0.00259867	TXNIP_high	UBE2E2
SDHAF3	7.11924976759096e-08	0.61089	0.069	0.045	0.00260572	TXNIP_high	SDHAF3
EIF3F	7.23854127560268e-08	0.125923	0.665	0.619	0.00264938	TXNIP_high	EIF3F
OSBPL8	7.49587300083431e-08	0.200095	0.344	0.294	0.00274356	TXNIP_high	OSBPL8
YTHDF2	7.50309564512161e-08	-0.397104	0.19	0.238	0.00274621	TXNIP_high	YTHDF2
WDR26	7.62013883375329e-08	-0.479816	0.153	0.196	0.00278905	TXNIP_high	WDR26
TIMP2	7.69132916013686e-08	-1.92325	0.008	0.023	0.0028151	TXNIP_high	TIMP2
CD27	7.71010364426135e-08	-0.96025	0.085	0.118	0.00282198	TXNIP_high	CD27
RRAS	7.86947437106307e-08	0.693733	0.079	0.053	0.00288031	TXNIP_high	RRAS
IVNS1ABP	7.89112094158617e-08	-0.365562	0.485	0.519	0.00288823	TXNIP_high	IVNS1ABP
PELO	7.89592629285833e-08	-0.414379	0.124	0.164	0.00288999	TXNIP_high	PELO
PARN	8.42358979629729e-08	0.465106	0.09	0.062	0.00308312	TXNIP_high	PARN
AC253572.2	8.4298297496494e-08	0.55587	0.09	0.062	0.0030854	TXNIP_high	AC253572.2
FARSA	8.65854121250401e-08	0.626476	0.095	0.067	0.00316911	TXNIP_high	FARSA
INSIG2	8.7292193816525e-08	0.732851	0.071	0.046	0.00319498	TXNIP_high	INSIG2
NARS2	8.8375356350641e-08	0.950653	0.045	0.026	0.00323463	TXNIP_high	NARS2
P2RY10	8.95098950668659e-08	-0.400244	0.283	0.331	0.00327615	TXNIP_high	P2RY10
LDHA	9.06082264415253e-08	-0.38857	0.526	0.552	0.00331635	TXNIP_high	LDHA
MICB	9.1712466605852e-08	-0.694763	0.03	0.054	0.00335677	TXNIP_high	MICB
COTL1	9.19914122940959e-08	-0.324804	0.622	0.628	0.00336698	TXNIP_high	COTL1
SNRK	9.23575923732836e-08	0.325456	0.212	0.172	0.00338038	TXNIP_high	SNRK
HIST1H2BJ	9.26998077394452e-08	-1.42252	0.015	0.034	0.00339291	TXNIP_high	HIST1H2BJ
SHFL	9.43332879927922e-08	0.282144	0.235	0.192	0.00345269	TXNIP_high	SHFL
KDM5D	9.45100255789386e-08	0.426956	0.106	0.076	0.00345916	TXNIP_high	KDM5D
IL21	9.53303861427914e-08	-2.31925	0.003	0.016	0.00348919	TXNIP_high	IL21
BTN3A3	9.59317706845883e-08	0.52818	0.103	0.073	0.0035112	TXNIP_high	BTN3A3
PTMS	9.61959843145117e-08	-0.497425	0.091	0.128	0.00352087	TXNIP_high	PTMS
METAP1	9.76349108185275e-08	0.473436	0.114	0.082	0.00357354	TXNIP_high	METAP1
CARHSP1	9.90915402162215e-08	-0.712454	0.059	0.089	0.00362685	TXNIP_high	CARHSP1
BLOC1S6	1.00170524548526e-07	-0.501214	0.122	0.163	0.00366634	TXNIP_high	BLOC1S6
WDR86	1.02642315323417e-07	0.772622	0.039	0.022	0.00375681	TXNIP_high	WDR86
SUCLG2	1.03595455541974e-07	0.417704	0.164	0.128	0.0037917	TXNIP_high	SUCLG2
MAP9	1.04031968221262e-07	0.714381	0.063	0.04	0.00380767	TXNIP_high	MAP9
SP110	1.05066904349452e-07	0.164532	0.277	0.227	0.00384555	TXNIP_high	SP110
SYNJ2BP	1.06928490625906e-07	0.681198	0.061	0.039	0.00391369	TXNIP_high	SYNJ2BP
CDC42SE1	1.09293738238727e-07	0.173202	0.446	0.398	0.00400026	TXNIP_high	CDC42SE1
NDUFAF8	1.10746444020714e-07	0.334872	0.2	0.16	0.00405343	TXNIP_high	NDUFAF8
DCAF5	1.11049296523961e-07	0.31531	0.206	0.166	0.00406452	TXNIP_high	DCAF5
HACD4	1.11491139625279e-07	0.468805	0.131	0.099	0.00408069	TXNIP_high	HACD4
KIF2C	1.12460594951444e-07	-2.37572	0.003	0.015	0.00411617	TXNIP_high	KIF2C
KRAS	1.12623459945221e-07	-0.37747	0.182	0.228	0.00412213	TXNIP_high	KRAS
VASH1	1.15510597340229e-07	0.8229	0.041	0.023	0.0042278	TXNIP_high	VASH1
LAPTM4A	1.15590171285434e-07	-0.428766	0.147	0.19	0.00423072	TXNIP_high	LAPTM4A
FXYD5	1.1714890713976e-07	0.113294	0.795	0.757	0.00428777	TXNIP_high	FXYD5
TFE3	1.19841524366656e-07	-0.556954	0.073	0.106	0.00438632	TXNIP_high	TFE3
SEPTIN6	1.19994694586662e-07	0.14492	0.544	0.496	0.00439193	TXNIP_high	SEPTIN6
NIBAN1	1.21295267833295e-07	0.340589	0.21	0.17	0.00443953	TXNIP_high	NIBAN1
SRPK2	1.22006742377269e-07	0.29518	0.2	0.16	0.00446557	TXNIP_high	SRPK2
SFPQ	1.24227335999315e-07	-0.21933	0.75	0.764	0.00454684	TXNIP_high	SFPQ
DDX43	1.25326161151385e-07	1.24422	0.024	0.011	0.00458706	TXNIP_high	DDX43
RIN1	1.25570916585869e-07	1.79986	0.015	0.005	0.00459602	TXNIP_high	RIN1
LINC01578	1.26945281843114e-07	-0.239809	0.721	0.741	0.00464632	TXNIP_high	LINC01578
PPP1R15B	1.27909279643418e-07	-0.476336	0.321	0.364	0.00468161	TXNIP_high	PPP1R15B
VILL	1.32474865761785e-07	0.593957	0.061	0.039	0.00484871	TXNIP_high	VILL
GALNT7	1.37567042887228e-07	0.640774	0.06	0.038	0.00503509	TXNIP_high	GALNT7
URM1	1.39294632173717e-07	0.457401	0.145	0.111	0.00509832	TXNIP_high	URM1
DMAC2L	1.39766997887993e-07	0.481749	0.099	0.07	0.00511561	TXNIP_high	DMAC2L
THEMIS	1.40670047617227e-07	0.146193	0.384	0.331	0.00514866	TXNIP_high	THEMIS
TLE5	1.40720112528461e-07	0.132059	0.702	0.652	0.0051505	TXNIP_high	TLE5
UHRF1BP1L	1.41669452879567e-07	-0.541443	0.09	0.126	0.00518524	TXNIP_high	UHRF1BP1L
CDK17	1.41704527543202e-07	-0.371774	0.35	0.398	0.00518653	TXNIP_high	CDK17
SUGT1	1.4202210832054e-07	-0.479597	0.157	0.198	0.00519815	TXNIP_high	SUGT1
UFL1	1.45131220320441e-07	0.529686	0.115	0.084	0.00531195	TXNIP_high	UFL1
LBR	1.45388048137695e-07	0.356398	0.175	0.138	0.00532135	TXNIP_high	LBR
CTDSP1	1.49030975417912e-07	0.360489	0.23	0.189	0.00545468	TXNIP_high	CTDSP1
ECE1	1.49408759818865e-07	-0.756729	0.045	0.072	0.00546851	TXNIP_high	ECE1
FOXP3	1.52205927304143e-07	-1.85153	0.044	0.069	0.00557089	TXNIP_high	FOXP3
SPINT2	1.53679808200424e-07	0.667321	0.065	0.042	0.00562483	TXNIP_high	SPINT2
TMBIM1	1.55687786351929e-07	-0.457914	0.139	0.18	0.00569833	TXNIP_high	TMBIM1
AL138963.4	1.5809032976312e-07	0.102163	0.778	0.735	0.00578626	TXNIP_high	AL138963.4
CZIB	1.61079116614543e-07	0.538445	0.097	0.068	0.00589566	TXNIP_high	CZIB
VPS36	1.62421015626523e-07	0.350523	0.177	0.139	0.00594477	TXNIP_high	VPS36
CTDNEP1	1.64764065585498e-07	0.271054	0.341	0.3	0.00603053	TXNIP_high	CTDNEP1
ILF3	1.65111897755734e-07	-0.327934	0.343	0.393	0.00604326	TXNIP_high	ILF3
ZNF250	1.66799515571107e-07	0.653042	0.075	0.05	0.00610503	TXNIP_high	ZNF250
AC073111.4	1.70557071102061e-07	0.577322	0.055	0.034	0.00624256	TXNIP_high	AC073111.4
EBLN3P	1.71732053308484e-07	0.367771	0.196	0.158	0.00628556	TXNIP_high	EBLN3P
RBM3	1.77751518819782e-07	0.138184	0.703	0.663	0.00650588	TXNIP_high	RBM3
DUSP8	1.78556141315219e-07	-0.356279	0.253	0.302	0.00653533	TXNIP_high	DUSP8
RYR1	1.7895463680682e-07	-1.54986	0.007	0.021	0.00654992	TXNIP_high	RYR1
ACP5	1.80127251688643e-07	-0.790965	0.058	0.088	0.00659284	TXNIP_high	ACP5
UBA3	1.80762789062638e-07	0.339896	0.176	0.139	0.0066161	TXNIP_high	UBA3
NRBP2	1.81602028215901e-07	0.886395	0.051	0.031	0.00664682	TXNIP_high	NRBP2
POMP	1.85609965178969e-07	-0.254519	0.33	0.382	0.00679351	TXNIP_high	POMP
CCDC66	1.86147310706867e-07	0.363481	0.14	0.106	0.00681318	TXNIP_high	CCDC66
ARFRP1	1.88814155644521e-07	0.49253	0.114	0.083	0.00691079	TXNIP_high	ARFRP1
RAB37	1.88894948411219e-07	-0.879225	0.024	0.045	0.00691374	TXNIP_high	RAB37
MRPL14	1.91611412729322e-07	-0.474834	0.137	0.177	0.00701317	TXNIP_high	MRPL14
TRAV21	1.97899458211694e-07	0.493998	0.059	0.037	0.00724332	TXNIP_high	TRAV21
HINT2	2.0311547428957e-07	0.471532	0.141	0.107	0.00743423	TXNIP_high	HINT2
STARD7	2.04772971164484e-07	-0.404575	0.197	0.242	0.0074949	TXNIP_high	STARD7
BCAP31	2.05904345236923e-07	0.2238	0.413	0.368	0.0075363	TXNIP_high	BCAP31
FOXO3	2.07396725904685e-07	0.262639	0.168	0.131	0.00759093	TXNIP_high	FOXO3
CD47	2.09282385501728e-07	0.264104	0.3	0.256	0.00765994	TXNIP_high	CD47
WWP1	2.13178343273541e-07	0.385679	0.124	0.092	0.00780254	TXNIP_high	WWP1
SEMA4A	2.14922063643338e-07	-1.90912	0.008	0.023	0.00786636	TXNIP_high	SEMA4A
EIF2AK3	2.17754671604193e-07	-0.556287	0.093	0.128	0.00797004	TXNIP_high	EIF2AK3
ULBP2	2.19698713237292e-07	-0.903468	0.029	0.052	0.00804119	TXNIP_high	ULBP2
SPINDOC	2.2776758762663e-07	-0.751308	0.044	0.071	0.00833652	TXNIP_high	SPINDOC
SLC35D2	2.37218753830873e-07	0.439324	0.163	0.128	0.00868244	TXNIP_high	SLC35D2
MRPL45	2.38010320902712e-07	0.590063	0.083	0.057	0.00871142	TXNIP_high	MRPL45
NFKBIB	2.38433339166563e-07	-0.421581	0.217	0.261	0.0087269	TXNIP_high	NFKBIB
SAP30	2.43461252232885e-07	0.531895	0.087	0.06	0.00891093	TXNIP_high	SAP30
CXCL13	2.44196493434477e-07	-6.08105	0.001	0.01	0.00893784	TXNIP_high	CXCL13
POU2AF1	2.45189176982027e-07	-4.48572	0.001	0.01	0.00897417	TXNIP_high	POU2AF1
CASZ1	2.46527778984813e-07	-1.09108	0.019	0.039	0.00902316	TXNIP_high	CASZ1
PAK1	2.46585530304844e-07	-0.770395	0.072	0.103	0.00902528	TXNIP_high	PAK1
ATF6B	2.55029032850825e-07	0.394808	0.183	0.147	0.00933432	TXNIP_high	ATF6B
COA1	2.55870174482481e-07	0.507875	0.12	0.089	0.0093651	TXNIP_high	COA1
GLOD4	2.57926239906402e-07	0.509687	0.137	0.105	0.00944036	TXNIP_high	GLOD4
INTS10	2.58091155699325e-07	0.520477	0.126	0.095	0.00944639	TXNIP_high	INTS10
MBOAT1	2.59684274843082e-07	0.527262	0.083	0.057	0.0095047	TXNIP_high	MBOAT1
CCR5	2.61219029606606e-07	-0.857241	0.039	0.064	0.00956088	TXNIP_high	CCR5
PSMD14	2.64635035884158e-07	-0.410815	0.163	0.206	0.00968591	TXNIP_high	PSMD14
VDAC1	2.66765052154022e-07	-0.372212	0.223	0.27	0.00976387	TXNIP_high	VDAC1
PLEK	2.67297508795539e-07	-1.80675	0.013	0.03	0.00978336	TXNIP_high	PLEK
NAB2	2.68762306101152e-07	-1.82059	0.012	0.028	0.00983697	TXNIP_high	NAB2
UNC93B1	2.72860915096285e-07	0.650815	0.083	0.058	0.00998698	TXNIP_high	UNC93B1
DSE	2.75855620053774e-07	-0.543756	0.176	0.217	0.0100966	TXNIP_high	DSE
PLA2G4C	2.7886739246727e-07	-2.85854	0.003	0.015	0.0102068	TXNIP_high	PLA2G4C
PIN4	2.82849942795717e-07	0.485585	0.094	0.067	0.0103526	TXNIP_high	PIN4
LAMTOR1	2.83704340160004e-07	0.292761	0.235	0.192	0.0103839	TXNIP_high	LAMTOR1
RPA1	2.97201051895682e-07	0.448631	0.104	0.075	0.0108779	TXNIP_high	RPA1
MTDH	2.97387441643045e-07	0.134081	0.46	0.415	0.0108847	TXNIP_high	MTDH
ERGIC1	2.98628858468117e-07	0.535178	0.102	0.074	0.0109301	TXNIP_high	ERGIC1
BPTF	3.00043210251673e-07	0.16549	0.359	0.313	0.0109819	TXNIP_high	BPTF
CUL3	3.01116573001977e-07	0.236858	0.332	0.288	0.0110212	TXNIP_high	CUL3
TBC1D10C	3.01674349088533e-07	0.120635	0.389	0.334	0.0110416	TXNIP_high	TBC1D10C
TMLHE	3.02112066680689e-07	0.936535	0.039	0.022	0.0110576	TXNIP_high	TMLHE
RIOK3	3.03895863616504e-07	-0.337235	0.199	0.246	0.0111229	TXNIP_high	RIOK3
ATP6V1A	3.22996396278692e-07	-0.571119	0.052	0.08	0.011822	TXNIP_high	ATP6V1A
PLCL2	3.23099303779265e-07	0.33997	0.156	0.121	0.0118258	TXNIP_high	PLCL2
KAT2B	3.24227807162316e-07	0.414782	0.128	0.096	0.0118671	TXNIP_high	KAT2B
USP53	3.24960465770499e-07	0.459643	0.078	0.052	0.0118939	TXNIP_high	USP53
ESPN	3.25787646586066e-07	0.922726	0.024	0.011	0.0119242	TXNIP_high	ESPN
HYPK	3.29570918111534e-07	-1.09674	0.021	0.041	0.0120626	TXNIP_high	HYPK
SYTL2	3.33043903043865e-07	0.202165	0.29	0.245	0.0121897	TXNIP_high	SYTL2
NCAM1	3.39566357568999e-07	1.3236	0.017	0.007	0.0124285	TXNIP_high	NCAM1
SECISBP2	3.45421185372318e-07	0.304365	0.196	0.158	0.0126428	TXNIP_high	SECISBP2
COPA	3.46457655492628e-07	-0.383728	0.237	0.284	0.0126807	TXNIP_high	COPA
VRK2	3.48028465695869e-07	0.565743	0.105	0.077	0.0127382	TXNIP_high	VRK2
NCS1	3.48545394058448e-07	-2.40912	0.004	0.015	0.0127571	TXNIP_high	NCS1
SPG11	3.49464553701943e-07	0.465681	0.13	0.099	0.0127908	TXNIP_high	SPG11
TMEM64	3.55971208506948e-07	0.519647	0.09	0.064	0.0130289	TXNIP_high	TMEM64
POLR2L	3.56469714348579e-07	0.153365	0.527	0.485	0.0130471	TXNIP_high	POLR2L
IFT74	3.59412674702798e-07	0.776016	0.037	0.021	0.0131549	TXNIP_high	IFT74
PSMF1	3.60248387105216e-07	0.227206	0.284	0.241	0.0131855	TXNIP_high	PSMF1
SPATA13	3.63359645894255e-07	0.254357	0.197	0.158	0.0132993	TXNIP_high	SPATA13
TNK1	3.7056376985794e-07	1.01201	0.032	0.017	0.013563	TXNIP_high	TNK1
CDCA7	3.71025303119274e-07	-1.30001	0.006	0.019	0.0135799	TXNIP_high	CDCA7
TFG	3.72167735815368e-07	-0.416316	0.133	0.173	0.0136217	TXNIP_high	TFG
NECTIN3	3.75462366699482e-07	0.581451	0.075	0.051	0.0137423	TXNIP_high	NECTIN3
HTATSF1	3.86682966998643e-07	0.33644	0.209	0.171	0.014153	TXNIP_high	HTATSF1
CWC25	3.90318806121695e-07	-0.432238	0.216	0.26	0.0142861	TXNIP_high	CWC25
PLXND1	3.91452395936439e-07	0.651124	0.059	0.038	0.0143275	TXNIP_high	PLXND1
OTUD6B-AS1	3.95345710878667e-07	0.260876	0.167	0.131	0.01447	TXNIP_high	OTUD6B-AS1
FOXP4	3.9747197688806e-07	-1.40175	0.009	0.024	0.0145479	TXNIP_high	FOXP4
PLCXD2	3.97833200205588e-07	-0.888623	0.02	0.04	0.0145611	TXNIP_high	PLCXD2
YBX3	4.02917105191304e-07	-5.81583	0.001	0.01	0.0147472	TXNIP_high	YBX3
EVA1B	4.04646034167582e-07	-1.42899	0.013	0.029	0.0148104	TXNIP_high	EVA1B
PLK2	4.05232124759247e-07	0.289131	0.081	0.055	0.0148319	TXNIP_high	PLK2
NDUFA3	4.11984384911701e-07	0.215636	0.269	0.226	0.015079	TXNIP_high	NDUFA3
GAB2	4.13195646117789e-07	0.694516	0.054	0.033	0.0151234	TXNIP_high	GAB2
NDUFA4	4.29994320430946e-07	0.126316	0.586	0.541	0.0157382	TXNIP_high	NDUFA4
EIF3H	4.38204054084203e-07	0.136037	0.601	0.553	0.0160387	TXNIP_high	EIF3H
RSAD1	4.39450124843695e-07	0.630174	0.084	0.058	0.0160843	TXNIP_high	RSAD1
AGAP1	4.40654480134568e-07	1.40502	0.016	0.006	0.0161284	TXNIP_high	AGAP1
CBL	4.41335112384952e-07	0.44663	0.169	0.135	0.0161533	TXNIP_high	CBL
FCRL6	4.46675707814747e-07	-3.33235	0.001	0.011	0.0163488	TXNIP_high	FCRL6
EED	4.47823801092809e-07	-0.603961	0.054	0.082	0.0163908	TXNIP_high	EED
NDUFA6	4.60568871216534e-07	-0.276626	0.313	0.363	0.0168573	TXNIP_high	NDUFA6
XCL1	4.60904405187157e-07	-2.08546	0.009	0.024	0.0168696	TXNIP_high	XCL1
PDLIM7	4.64444335526369e-07	-1.11332	0.021	0.041	0.0169991	TXNIP_high	PDLIM7
SLC6A8	4.69362530452618e-07	-2.00859	0.006	0.019	0.0171791	TXNIP_high	SLC6A8
C6orf89	4.69933651271131e-07	0.369807	0.146	0.114	0.0172	TXNIP_high	C6orf89
CACNA1I	4.7439140599964e-07	1.11727	0.022	0.01	0.0173632	TXNIP_high	CACNA1I
NDUFB7	4.81932312686689e-07	0.273176	0.257	0.217	0.0176392	TXNIP_high	NDUFB7
PCBP2	4.85593152131669e-07	0.136722	0.528	0.489	0.0177732	TXNIP_high	PCBP2
EWSR1	4.93024634979026e-07	-0.293763	0.474	0.518	0.0180452	TXNIP_high	EWSR1
RNF146	4.96735959087488e-07	0.613363	0.081	0.056	0.018181	TXNIP_high	RNF146
MAPRE1	5.00907502227451e-07	-0.33479	0.255	0.301	0.0183337	TXNIP_high	MAPRE1
MRPL24	5.02265910667788e-07	0.522672	0.106	0.078	0.0183834	TXNIP_high	MRPL24
MYO7A	5.11579513318161e-07	-1.49617	0.002	0.013	0.0187243	TXNIP_high	MYO7A
AKAP11	5.27270856978426e-07	0.463806	0.11	0.081	0.0192986	TXNIP_high	AKAP11
RCAN2	5.27355792531404e-07	-3.51686	0.001	0.011	0.0193017	TXNIP_high	RCAN2
SPPL2A	5.32075912529875e-07	-0.451956	0.141	0.18	0.0194745	TXNIP_high	SPPL2A
EIF2S2	5.41805191975665e-07	-0.380883	0.233	0.276	0.0198306	TXNIP_high	EIF2S2
ATP5F1A	5.46744790509928e-07	0.251261	0.321	0.279	0.0200114	TXNIP_high	ATP5F1A
DRAP1	5.47012383429092e-07	-0.277027	0.431	0.473	0.0200212	TXNIP_high	DRAP1
SNHG29	5.55490982349987e-07	0.126649	0.725	0.686	0.0203315	TXNIP_high	SNHG29
ARRDC1-AS1	5.56042081430423e-07	0.827837	0.043	0.025	0.0203517	TXNIP_high	ARRDC1-AS1
REST	5.60542679163637e-07	0.284069	0.251	0.21	0.0205164	TXNIP_high	REST
CCDC25	5.6431121351819e-07	0.533474	0.114	0.085	0.0206544	TXNIP_high	CCDC25
WDR27	5.6913252750899e-07	0.774138	0.04	0.023	0.0208308	TXNIP_high	WDR27
ORC4	5.70152948701132e-07	0.55894	0.071	0.048	0.0208682	TXNIP_high	ORC4
DHRS12	5.71779771642443e-07	0.546932	0.066	0.044	0.0209277	TXNIP_high	DHRS12
MDH2	5.72359864243176e-07	0.259445	0.354	0.314	0.0209489	TXNIP_high	MDH2
TCEAL4	5.75315072247956e-07	0.598144	0.059	0.038	0.0210571	TXNIP_high	TCEAL4
ATG101	5.80127575730618e-07	-0.51992	0.082	0.114	0.0212332	TXNIP_high	ATG101
TMEM63A	5.87233740909893e-07	0.523333	0.065	0.043	0.0214933	TXNIP_high	TMEM63A
THAP9-AS1	5.97330312910247e-07	-0.572996	0.083	0.115	0.0218629	TXNIP_high	THAP9-AS1
TOB2	6.14393560034555e-07	-0.532574	0.108	0.143	0.0224874	TXNIP_high	TOB2
PLAAT2	6.20134469154852e-07	-2.348	0.005	0.018	0.0226975	TXNIP_high	PLAAT2
FAM78A	6.23924356216114e-07	0.48352	0.054	0.034	0.0228363	TXNIP_high	FAM78A
SNX25	6.28485842147437e-07	0.32504	0.196	0.159	0.0230032	TXNIP_high	SNX25
DDX3X	6.28938088620206e-07	-0.212172	0.606	0.645	0.0230198	TXNIP_high	DDX3X
SMIM14	6.41392402899753e-07	0.579916	0.048	0.029	0.0234756	TXNIP_high	SMIM14
BIK	6.47210111385153e-07	-1.14294	0.024	0.044	0.0236885	TXNIP_high	BIK
EHD1	6.47762649882247e-07	-0.297303	0.263	0.309	0.0237088	TXNIP_high	EHD1
MCRIP2	6.49300147182088e-07	0.682127	0.074	0.05	0.023765	TXNIP_high	MCRIP2
NDUFB10	6.53875049961612e-07	0.24094	0.287	0.244	0.0239325	TXNIP_high	NDUFB10
PRKAG2-AS1	6.60547391632139e-07	0.918887	0.027	0.014	0.0241767	TXNIP_high	PRKAG2-AS1
RDX	6.64999346181937e-07	-0.766018	0.033	0.056	0.0243396	TXNIP_high	RDX
NUTF2	6.68498041097566e-07	0.298458	0.245	0.204	0.0244677	TXNIP_high	NUTF2
CKB	6.68914235245845e-07	-2.33226	0.006	0.019	0.0244829	TXNIP_high	CKB
RLF	6.70586899340612e-07	-0.426444	0.197	0.241	0.0245442	TXNIP_high	RLF
TBXAS1	6.97635028965057e-07	0.437891	0.141	0.109	0.0255341	TXNIP_high	TBXAS1
EXOC4	7.0789530617501e-07	0.371322	0.143	0.111	0.0259097	TXNIP_high	EXOC4
ENDOG	7.10216662321676e-07	0.631985	0.051	0.031	0.0259946	TXNIP_high	ENDOG
B3GNT5	7.1853780463667e-07	-2.30054	0.004	0.016	0.0262992	TXNIP_high	B3GNT5
SLC41A1	7.2483570719468e-07	-0.972932	0.024	0.044	0.0265297	TXNIP_high	SLC41A1
C12orf66	7.48743748807562e-07	0.801248	0.037	0.021	0.0274048	TXNIP_high	C12orf66
NDUFS8	7.52987558943788e-07	0.263801	0.269	0.228	0.0275601	TXNIP_high	NDUFS8
HIST1H2AL	7.70067161227588e-07	-1.85253	0.005	0.017	0.0281852	TXNIP_high	HIST1H2AL
TATDN3	7.73238641021824e-07	0.814959	0.052	0.032	0.0283013	TXNIP_high	TATDN3
ZNF224	7.77865573155893e-07	0.56836	0.075	0.052	0.0284707	TXNIP_high	ZNF224
DDOST	7.99622854061837e-07	0.19753	0.347	0.303	0.029267	TXNIP_high	DDOST
BTBD9	8.25847065164233e-07	-0.565067	0.085	0.117	0.0302268	TXNIP_high	BTBD9
RABL2B	8.29979034080262e-07	0.760761	0.043	0.025	0.0303781	TXNIP_high	RABL2B
ANKRD44	8.33176575828679e-07	0.151988	0.386	0.343	0.0304951	TXNIP_high	ANKRD44
ADAT1	8.44135463035213e-07	0.552077	0.058	0.038	0.0308962	TXNIP_high	ADAT1
PVT1	8.45337322110255e-07	0.318985	0.171	0.137	0.0309402	TXNIP_high	PVT1
WIPF2	8.53613203895969e-07	-0.62867	0.057	0.084	0.0312431	TXNIP_high	WIPF2
DGCR2	8.56571884261461e-07	0.585635	0.08	0.055	0.0313514	TXNIP_high	DGCR2
SELENOS	8.62370278885875e-07	-0.503034	0.151	0.189	0.0315636	TXNIP_high	SELENOS
APP	8.90837671353729e-07	0.565311	0.079	0.055	0.0326055	TXNIP_high	APP
AC113143.3	8.99883886632986e-07	1.65414	0.013	0.005	0.0329367	TXNIP_high	AC113143.3
STK10	9.3547123153688e-07	0.135121	0.383	0.338	0.0342392	TXNIP_high	STK10
HPS4	9.38071234979494e-07	0.593171	0.077	0.053	0.0343343	TXNIP_high	HPS4
STX18	9.47536845631246e-07	0.475398	0.102	0.075	0.0346808	TXNIP_high	STX18
CCDC141	9.59838050614095e-07	-2.23159	0.002	0.013	0.035131	TXNIP_high	CCDC141
LSM7	9.88343777441802e-07	0.217266	0.352	0.311	0.0361744	TXNIP_high	LSM7
NPRL3	9.90223465755762e-07	0.572011	0.076	0.052	0.0362432	TXNIP_high	NPRL3
FGFR1OP2	9.99185259944927e-07	-0.356416	0.317	0.358	0.0365712	TXNIP_high	FGFR1OP2
PSMG4	1.00398189043298e-06	0.501278	0.077	0.053	0.0367467	TXNIP_high	PSMG4
PIK3CG	1.0120613801411e-06	-0.648208	0.059	0.087	0.0370425	TXNIP_high	PIK3CG
FADS3	1.02332322910557e-06	-0.994934	0.028	0.048	0.0374547	TXNIP_high	FADS3
SRP14	1.03875538544526e-06	-0.184197	0.723	0.728	0.0380195	TXNIP_high	SRP14
POLR2K	1.04454708639578e-06	0.239865	0.338	0.296	0.0382315	TXNIP_high	POLR2K
WTAP	1.06919375184687e-06	-0.283388	0.359	0.405	0.0391336	TXNIP_high	WTAP
EFCAB8	1.07017972060988e-06	0.955766	0.025	0.013	0.0391696	TXNIP_high	EFCAB8
TBCD	1.07046830027395e-06	0.566486	0.125	0.095	0.0391802	TXNIP_high	TBCD
STX1A	1.07256882361532e-06	-1.52826	0.009	0.023	0.0392571	TXNIP_high	STX1A
ARF4	1.07260410413152e-06	-0.279696	0.388	0.439	0.0392584	TXNIP_high	ARF4
ATXN10	1.11128908130901e-06	0.434324	0.131	0.101	0.0406743	TXNIP_high	ATXN10
PKN1	1.1175200763643e-06	0.197287	0.293	0.251	0.0409024	TXNIP_high	PKN1
CDC16	1.13113860928902e-06	0.581057	0.071	0.049	0.0414008	TXNIP_high	CDC16
KIAA0232	1.15307116159212e-06	-0.494566	0.09	0.123	0.0422036	TXNIP_high	KIAA0232
DNAJC19	1.17022887840918e-06	0.305813	0.176	0.141	0.0428315	TXNIP_high	DNAJC19
PHF23	1.18130826110598e-06	-0.957049	0.039	0.062	0.0432371	TXNIP_high	PHF23
KIF23	1.19573435184222e-06	-1.59923	0.006	0.018	0.0437651	TXNIP_high	KIF23
TASOR	1.20980397261633e-06	0.214587	0.236	0.197	0.04428	TXNIP_high	TASOR
CD59	1.21260182489318e-06	-0.606226	0.092	0.124	0.0443824	TXNIP_high	CD59
CCDC102A	1.22647614793322e-06	-1.57152	0.008	0.021	0.0448903	TXNIP_high	CCDC102A
AC125611.3	1.23512758074568e-06	-1.42356	0.009	0.023	0.0452069	TXNIP_high	AC125611.3
MCEE	1.24486018987227e-06	0.962488	0.039	0.022	0.0455631	TXNIP_high	MCEE
LAMTOR4	1.24925743022993e-06	0.163686	0.41	0.364	0.0457241	TXNIP_high	LAMTOR4
NDUFC2	1.26231089110415e-06	0.280336	0.236	0.198	0.0462018	TXNIP_high	NDUFC2
IFFO2	1.26805692725412e-06	-0.342036	0.182	0.224	0.0464122	TXNIP_high	IFFO2
GPR18	1.26974758849512e-06	0.567377	0.126	0.098	0.046474	TXNIP_high	GPR18
LBH	1.26989182744808e-06	-0.417164	0.341	0.382	0.0464793	TXNIP_high	LBH
STAG2	1.27840729841679e-06	-0.405729	0.199	0.241	0.046791	TXNIP_high	STAG2
[truncated: 42,021 more rows]
